# Supplementary material for: Transcriptome Analysis Reveals the Role of Cellular Calcium Disorder in Varicella Zoster Virus-Induced Post-Herpetic Neuralgia
Source: Front Mol Neurosci. 2021 May 17;14:665931. doi: 10.3389/fnmol.2021.665931 (PMC8166323; doi:10.3389/fnmol.2021.665931)
Supplement: Supplementary file 2 [file Table_2.XLSX]

## Sheet: SH_SY5Y_Mock vs 24h
	Row.names	baseMean	log2FoldChange	lfcSE	stat	pvalue	padj	SH_SY5Y_mock_1	SH_SY5Y_mock_2	SH_SY5Y_mock_3	SH_SY5Y_24h_1	SH_SY5Y_24h_2	SH_SY5Y_24h_3
1	APOLD1	2913.13	3.03375	0.0717222	42.2987	0	0	678.945	639.722	582.698	5204.06	4854.6	5518.76
2	ARC	2349.49	4.23375	0.0770225	54.9677	0	0	230.286	229.465	252.089	4448.85	4544.63	4391.63
3	BHLHE40	4230.87	2.26608	0.0539194	42.0271	0	0	1498.84	1448.31	1421.62	7138.21	6858.63	7019.61
4	C11orf96	6773.83	5.54856	0.0724501	76.5846	0	0	264.034	295.027	291.349	12833.5	13879.1	13080
5	CYP24A1	1346.69	5.84862	0.13863	42.1887	0	0	47.6453	43.7077	46.4918	2761.8	2597.49	2583.02
6	DUSP1	12193.7	2.3831	0.0471153	50.5803	0	0	3830.48	3915.81	4023.09	20304.2	20884.9	20203.5
7	EMP1	3498.47	3.40678	0.0618755	55.0586	0	0	578.692	635.748	594.063	6353.24	6321.08	6508.01
8	ETV4	3605.79	7.13412	0.128664	55.4476	0	0	53.6009	44.701	54.7571	7180.88	7346.15	6954.66
9	ETV5	1877.79	5.21247	0.102322	50.9416	0	0	92.3127	90.3954	113.647	3723.42	3612.75	3634.21
10	GADD45B	2934.82	2.4927	0.0602486	41.3735	0	0	840.741	902.961	913.307	4953.98	5107.68	4890.25
11	GDF15	5455.65	4.09682	0.0656715	62.3834	0	0	633.285	543.366	631.256	10112.4	10731.3	10082.3
12	HILPDA	1618.62	3.26897	0.0846562	38.6146	0	0	289.842	304.96	318.211	2769.74	2805.45	3223.53
13	IER2	7602.64	2.5673	0.0569922	45.0465	0	0	2160.91	2111.88	2313.23	13342.6	13385.7	12301.6
14	IGFBP5	4592.66	-2.85564	0.0594252	-48.0543	0	0	8165.21	8177.31	7868.49	1200.78	1080.98	1063.18
15	JUNB	15936	4.91825	0.0519539	94.6657	0	0	1000.55	1013.22	1047.62	30550.5	31404.3	30599.5
16	NDRG1	20014.5	2.87402	0.0454925	63.1756	0	0	4725.82	4765.13	4924	35457.9	34582.5	35631.7
17	SLC2A3	18828.9	2.71296	0.0518279	52.3457	0	0	4835	5146.58	4968.43	33099	30996.2	33928
18	SLC7A5	8091.58	2.14674	0.052447	40.9316	0	0	3006.62	2856.89	3080.86	13619.5	13247.4	12738.2
19	SOCS3	1667.85	3.26941	0.0786271	41.5812	0	0	312.672	280.127	348.172	3083.33	3030.08	2952.73
20	SPRY4	1503.05	6.27867	0.148176	42.373	0	0	35.734	41.721	37.1935	3054.56	2912.37	2936.75
21	TGFB1	27468.8	3.07624	0.0482725	63.7265	0	0	5972.53	5548.89	5948.89	49473.3	49818.2	48051.1
22	TIMP1	29278.7	2.63986	0.0600269	43.978	0	0	8011.36	7506.8	8771.46	49132.9	53159.3	49090.3
23	IL11	882.085	4.69932	0.125508	37.4425	7.96883e-307	5.65891e-304	59.5566	71.5217	65.0886	1642.39	1788.23	1665.72
24	PHLDA2	1426.08	2.88972	0.0781773	36.9637	4.38954e-299	2.98726e-296	356.347	311.914	349.205	2492.87	2622.01	2424.14
25	TRIB3	2529.16	2.26098	0.0623571	36.2586	7.27914e-288	4.75561e-285	865.556	851.307	902.975	4027.09	4359.23	4168.8
26	LDHA	28137.7	1.68456	0.0467205	36.0561	1.1056e-284	6.94529e-282	12955.5	13373.6	13730.6	41595.7	43269.6	43901.3
27	TNC	2009.94	2.35906	0.0654479	36.0449	1.6596e-284	1.00394e-281	661.078	673.496	632.289	3494.18	3285.12	3313.46
28	ACTBL2	774.778	4.5593	0.128308	35.5339	1.47151e-276	8.58362e-274	55.5862	69.535	64.0554	1536.21	1417.44	1505.84
29	NR4A1	1850.98	2.3711	0.0668879	35.4488	3.02607e-275	1.70431e-272	630.307	598.001	570.3	3062.49	3182.12	3062.65
30	TNFRSF12A	2063.14	2.37012	0.0671896	35.2751	1.41624e-272	7.71047e-270	663.063	659.589	683.947	3395.94	3659.83	3316.45
31	HK2	1733.54	2.73158	0.0795317	34.3458	1.62526e-258	8.56303e-256	480.423	469.858	410.161	3124.02	2767.19	3149.58
32	DUSP5	849.062	3.22666	0.0952254	33.8844	1.13057e-251	5.77049e-249	172.714	170.857	147.741	1559.03	1533.19	1510.84
33	LOX	1707.02	2.30116	0.0695776	33.0733	7.19942e-240	3.56328e-237	564.795	579.127	583.731	2853.1	2691.66	2969.72
34	CD44	4241.15	1.69974	0.0526876	32.2606	2.49521e-228	1.19865e-225	2018.97	1975.79	1995.02	6644.01	6532.96	6280.18
35	DUSP6	775.741	6.02391	0.186822	32.2442	4.24593e-228	1.98139e-225	22.83	16.8871	30.9946	1514.38	1514.55	1554.81
36	PHLDA1	919.803	2.93134	0.0912696	32.1174	2.52087e-226	1.14371e-223	211.426	226.485	201.465	1722.78	1547.9	1608.77
37	PLAUR	1106.96	2.45881	0.0786948	31.2449	2.61836e-214	1.15583e-211	334.51	342.708	345.073	1832.93	1956.95	1829.6
38	PFKFB3	2028.5	2.06087	0.0665367	30.9734	1.22914e-210	5.28305e-208	802.029	768.858	782.096	3278.83	3092.86	3446.36
39	SPRED3	728.176	3.09834	0.100365	30.8709	2.94147e-209	1.23187e-206	134.002	165.891	157.039	1309.95	1329.15	1273.02
40	EPHA2	3688.84	1.61691	0.0530446	30.482	4.51096e-204	1.84194e-201	1839.31	1777.11	1825.58	5603	5646.2	5441.82
41	EGR1	965.122	2.63652	0.0878681	30.0055	8.32917e-198	3.31806e-195	269.99	291.053	240.724	1732.7	1672.48	1583.78
42	CEBPB	2673.76	1.86327	0.062247	29.9334	7.23439e-197	2.81331e-194	1104.77	1134.41	1220.15	4327.78	4241.52	4013.92
43	CSPG4	6110.5	1.45503	0.0486102	29.9325	7.42828e-197	2.82154e-194	3305.39	3194.63	3298.85	9086.26	8967.62	8810.24
44	SLIT2	10405	-1.82234	0.0614158	-29.6721	1.75916e-193	6.53009e-191	16255	17050	15363	4757.48	4197.38	4807.31
45	NR1D1	1718.08	1.95649	0.0663814	29.4735	6.29956e-191	2.28646e-188	725.598	671.509	714.941	2682.41	2825.06	2688.94
46	BMP2	1938.41	1.86129	0.0640382	29.0653	9.86348e-186	3.50218e-183	821.881	882.101	805.859	3116.08	2988.88	3015.69
47	UPP1	1579.03	2.11801	0.0730244	29.0041	5.84072e-185	2.02971e-182	564.795	570.187	639.521	2461.11	2699.51	2539.05
48	CD68	1418.86	2.10225	0.0727396	28.901	1.15828e-183	3.94129e-181	564.795	486.745	556.869	2283.47	2312.04	2309.23
49	INSIG1	3151.82	1.72372	0.0598731	28.7895	2.90536e-182	9.68433e-180	1491.89	1513.88	1388.56	4809.09	4661.36	5046.13
50	GPR3	531.508	3.71757	0.129422	28.7244	1.8896e-181	6.17258e-179	92.3127	61.5881	71.2875	948.718	1033.89	981.247
51	ERRFI1	2667.05	1.68001	0.0591308	28.4119	1.44325e-177	4.62207e-175	1291.39	1300.3	1213.95	4026.1	3970.78	4199.78
52	FOSL1	1157.32	2.32251	0.0818371	28.3797	3.60206e-177	1.13139e-174	362.303	407.276	387.432	1942.09	2048.17	1796.62
53	LOXL2	3664.62	1.46784	0.0523513	28.0383	5.54841e-173	1.70985e-170	1954.45	1923.14	1960.92	5418.41	5458.85	5271.95
54	DDIT3	1186.13	2.09075	0.0747698	27.9625	4.64789e-172	1.40581e-169	460.571	441.05	451.488	1836.9	1991.28	1935.51
55	MAFF	575.719	2.98966	0.107694	27.7607	1.29593e-169	3.84844e-167	137.973	123.176	125.011	1014.22	989.753	1064.18
56	CSRNP1	1889.38	1.92402	0.069751	27.5842	1.72309e-167	5.02556e-165	807.985	727.137	829.621	3070.43	3071.28	2829.83
57	KIF21B	1255.45	1.99462	0.0724438	27.5334	6.9988e-167	2.00546e-164	519.135	487.738	504.178	2076.07	2002.07	1943.51
58	MMP10	640.116	6.52549	0.237917	27.4276	1.28526e-165	3.61934e-163	18.8596	9.93357	12.3978	1297.04	1264.41	1238.05
59	CRLF1	2139.83	1.69245	0.0624493	27.1011	9.55862e-162	2.64612e-159	963.824	1004.28	1066.21	3224.25	3347.9	3232.52
60	SLC6A17	490.578	3.32872	0.122947	27.0744	1.96933e-161	5.36085e-159	84.3718	104.302	77.4864	918.947	872.042	886.32
61	ASNS	2369.28	1.59472	0.05915	26.9607	4.27631e-160	1.145e-157	1194.11	1136.4	1205.69	3495.17	3649.04	3535.29
62	SERPINB1	1964.84	1.62295	0.0603376	26.8978	2.32963e-159	6.13708e-157	966.802	954.616	968.064	2918.6	2968.28	3012.69
63	SLC2A1	2781.24	1.5782	0.0587801	26.8491	8.63062e-159	2.23752e-156	1359.88	1352.95	1474.31	4190.83	4075.74	4233.75
64	STC1	2995.31	4.55003	0.169809	26.7949	3.70376e-158	9.45212e-156	251.13	290.06	194.233	5827.27	5303.86	6105.31
65	SLC12A8	439.876	5.23154	0.195298	26.7875	4.52e-158	1.13577e-155	24.8152	16.8871	26.862	864.366	875.966	830.363
66	GAL	2677.81	1.75666	0.0656481	26.7588	9.75243e-158	2.41343e-155	1220.91	1129.45	1319.34	4178.93	4254.27	3963.96
67	DDIT4	4255.72	1.44653	0.0541558	26.7105	3.55039e-157	8.65501e-155	2283	2198.3	2373.15	6098.19	6405.44	6176.26
68	NYNRIN	4957.37	-1.49466	0.0560465	-26.6682	1.10237e-156	2.64779e-154	7442.59	7049.85	7461.43	2718.14	2618.09	2454.12
69	PLAU	792.293	2.33374	0.087813	26.5763	1.27595e-155	3.0203e-153	248.152	267.213	271.719	1366.51	1330.13	1270.03
70	LIF	1143.49	2.19487	0.0844769	25.9818	7.94644e-149	1.85413e-146	436.748	360.588	432.891	1890.49	1976.56	1763.65
71	ENO2	5203.11	1.29201	0.0503229	25.6745	2.25303e-145	5.18291e-143	3047.31	2923.45	3081.89	7428.98	7477.59	7259.43
72	CTSB	3756.53	1.48451	0.0578904	25.6434	5.01062e-145	1.13664e-142	1900.85	1916.18	2117.96	5457.11	5641.3	5505.77
73	PPP1R3C	532.261	2.85219	0.111236	25.6409	5.34111e-145	1.19502e-142	126.061	126.156	136.376	913.985	886.756	1004.23
74	STC2	859.268	2.1416	0.0844751	25.3519	8.57315e-142	1.89223e-139	323.591	318.867	309.946	1324.83	1414.49	1463.88
75	SPRY2	1333.65	1.80141	0.0711454	25.3201	1.92013e-141	4.18153e-139	611.448	567.207	605.427	2083.01	2143.32	1991.47
76	SAT1	21690.4	1.21822	0.048151	25.3	3.19808e-141	6.87292e-139	12594.2	13128.2	13400	29321	31292.5	30406.7
77	ZFP36	744.821	2.28349	0.0905556	25.2164	2.64837e-140	5.61764e-138	278.923	230.459	252.089	1217.65	1246.76	1243.05
78	EMILIN2	2268.73	1.44453	0.0575552	25.0982	5.2044e-139	1.08979e-136	1198.08	1219.84	1239.78	3344.33	3297.87	3312.46
79	IER3	462.425	3.07175	0.123096	24.9541	1.92594e-137	3.98182e-135	85.3645	101.322	108.481	770.089	877.928	831.362
80	VEGFA	1813.55	1.56423	0.063093	24.7925	1.07999e-135	2.20494e-133	895.334	895.014	959.798	2736.99	2662.23	2731.9
81	ANXA1	4349.76	1.41629	0.057788	24.5083	1.20342e-132	2.42661e-130	2406.09	2491.34	2215.08	6219.27	6232.8	6533.99
82	PGK1	16049.7	1.26575	0.0517438	24.462	3.75348e-132	7.4763e-130	9147.89	9094.18	10044.3	22240.3	23024.3	22747.5
83	ICAM1	702.359	2.41011	0.0990312	24.3369	7.98133e-131	1.57059e-128	189.589	241.386	236.592	1244.45	1183	1119.14
84	BMF	2003.89	-1.5072	0.062156	-24.2487	6.82267e-130	1.3266e-127	3059.22	2838.02	2997.17	1063.83	1033.89	1031.21
85	SLCO4A1	1695.2	1.51427	0.0627091	24.1475	7.92801e-129	1.52339e-126	878.46	858.26	900.909	2493.86	2539.61	2500.08
86	NR2F1	1331.13	-1.83127	0.0759171	-24.122	1.47107e-128	2.79383e-126	2105.33	2150.62	1978.49	628.179	532.642	591.546
87	TUBB3	1528.98	1.91201	0.0797649	23.9705	5.64485e-127	1.05974e-124	595.566	605.948	725.273	2384.7	2563.16	2299.24
88	RAB3A	953.217	1.94846	0.0827411	23.5488	1.29046e-122	2.39513e-120	393.074	356.615	427.725	1489.57	1570.46	1481.86
89	PLK3	814.044	2.00378	0.0855698	23.4169	2.8734e-121	5.27318e-119	314.657	334.761	325.443	1266.28	1384.09	1259.03
90	NREP	2115.88	-1.39848	0.0598539	-23.3648	9.74356e-121	1.76824e-118	3075.11	3062.52	3066.4	1210.71	1160.43	1120.14
91	OLFM1	855.611	1.96891	0.084291	23.3585	1.1305e-120	2.02906e-118	348.406	335.755	360.57	1448.88	1334.06	1306
92	CEL	596.372	-2.21495	0.0954876	-23.1962	4.97485e-119	8.83198e-117	992.61	985.41	965.997	226.263	200.109	207.841
93	ITGA3	3258.33	1.51658	0.0655079	23.1511	1.41749e-118	2.48946e-116	1557.41	1670.83	1835.91	4967.87	4909.53	4608.46
94	CHAC1	374.477	3.43531	0.149949	22.9099	3.70037e-116	6.4296e-114	77.4236	48.6745	64.0554	629.171	769.045	658.495
95	SLC7A11	599.525	2.2388	0.0982339	22.7905	5.69864e-115	9.79747e-113	192.566	223.505	212.829	983.452	946.593	1038.2
96	TFPI2	408.614	2.84265	0.124793	22.7789	7.42801e-115	1.26377e-112	89.3349	100.329	110.547	668.866	763.16	719.448
97	NPAS1	2824.3	1.49437	0.0659472	22.6601	1.10928e-113	1.86782e-111	1462.11	1359.91	1617.92	4200.76	4257.21	4047.89
98	PPP1R15A	4057.02	1.30959	0.0580665	22.5532	1.24783e-112	2.07968e-110	2339.58	2246.97	2411.38	5930.48	5970.89	5442.82
99	SERPINE2	1678.3	1.45762	0.0647819	22.5004	4.11536e-112	6.78952e-110	943.972	892.034	851.317	2450.19	2458.2	2474.1
100	YARS	6486.25	1.2859	0.0572518	22.4604	1.01261e-111	1.6539e-109	3789.78	3504.56	4025.16	9115.04	9415.9	9067.04
101	DUSP4	994.259	1.70845	0.0763946	22.3635	8.91751e-111	1.44208e-108	435.756	483.765	478.349	1528.27	1512.59	1526.83
102	TINAGL1	954.697	1.7951	0.0804443	22.3148	2.65138e-110	4.24559e-108	417.889	408.27	455.62	1476.67	1551.82	1417.91
103	NAB2	2152.92	1.5542	0.0697409	22.2854	5.12165e-110	8.12155e-108	1075	997.33	1209.82	3222.27	3263.54	3149.58
104	SERPINE1	508.492	2.65664	0.11976	22.183	5.00855e-109	7.86584e-107	109.187	164.897	143.608	931.848	818.091	883.322
105	SLC1A5	13030.7	1.17911	0.05332	22.1139	2.32316e-108	3.61372e-106	7882.32	7670.7	8398.49	18021.7	18863.2	17347.7
106	SLC7A1	6662.07	1.12376	0.0512143	21.9423	1.0256e-106	1.5803e-104	4319.84	4116.47	4136.74	9381.99	8770.45	9246.9
107	ZNF503	2652.9	-1.27265	0.0586755	-21.6896	2.57486e-104	3.93039e-102	3839.42	3674.43	3744.14	1563	1618.53	1477.87
108	GLRX	921.009	1.73522	0.0805557	21.5407	6.47798e-103	9.79675e-101	411.933	410.256	454.587	1377.43	1388.99	1482.86
109	INPP5D	920.577	-1.68302	0.0782134	-21.5184	1.04761e-102	1.56978e-100	1397.59	1364.87	1449.51	430.694	457.111	423.675
110	GARS	3997.84	1.08931	0.0508112	21.4384	5.86428e-102	8.70739e-100	2526.19	2577.76	2565.32	5463.07	5513.78	5340.9
111	LIPG	259.237	4.12069	0.192508	21.4053	1.19353e-101	1.75622e-99	30.7709	20.8605	33.0609	526.955	455.149	488.625
112	GRAMD1B	1099.11	1.54056	0.0723118	21.3044	1.03281e-100	1.50615e-98	568.766	559.26	558.935	1586.82	1635.2	1685.71
113	BMERB1	923.994	1.64591	0.0773144	21.2885	1.45162e-100	2.09817e-98	443.697	432.11	466.985	1374.45	1397.82	1428.9
114	PSAT1	2093.9	1.25924	0.0593201	21.2279	5.27332e-100	7.55519e-98	1238.78	1267.52	1195.36	2906.69	2964.36	2990.7
115	HES1	3882.08	1.1634	0.0548761	21.2005	9.44635e-100	1.34163e-97	2356.46	2308.56	2525.02	5291.39	5442.17	5368.88
116	VGF	267.284	3.38876	0.16138	20.9986	6.75449e-98	9.51044e-96	54.5935	43.7077	41.3261	476.344	509.1	478.633
117	OSMR	2353.11	1.382	0.0659131	20.967	1.31366e-97	1.83385e-95	1294.36	1421.49	1198.46	3400.9	3390.08	3413.38
118	PIM1	3806.45	1.13772	0.0542772	20.9613	1.48115e-97	2.05014e-95	2454.72	2309.55	2372.12	5274.52	5365.66	5062.12
119	FHL2	1136.89	1.55927	0.0745467	20.9168	3.76905e-97	5.17309e-95	543.95	576.147	608.527	1643.39	1766.65	1682.71
120	FOSL2	1809.7	1.34931	0.0646278	20.8781	8.46172e-97	1.15171e-94	1003.53	1002.3	1054.85	2661.57	2468.01	2667.95
121	TOP1	7951.39	1.23665	0.0593836	20.8248	2.57892e-96	3.48112e-94	4748.65	5094.93	4369.2	11351.9	10776.4	11367.3
122	RIN1	574.232	2.03357	0.098813	20.58	4.15071e-94	5.55685e-92	239.219	199.665	237.625	935.817	884.794	948.272
123	CCN2	2575.28	1.21604	0.059125	20.5673	5.39213e-94	7.16014e-92	1462.11	1608.24	1579.69	3560.67	3665.72	3575.26
124	ZNF711	813.597	-2.17719	0.105932	-20.5528	7.27019e-94	9.57613e-92	1331.09	1527.78	1138.53	304.662	269.754	309.762
125	GPRC5A	5075.21	1.1358	0.0553	20.5388	9.69135e-94	1.26631e-91	3142.6	3131.06	3250.3	7355.54	6631.05	6940.67
126	TCIM	237.367	4.83287	0.235425	20.5283	1.20318e-93	1.55964e-91	15.8818	17.8804	14.4641	438.633	478.691	458.648
127	HSPA8	12193.7	-0.950294	0.0463492	-20.5029	2.02867e-93	2.609e-91	15940.3	15682.1	16589.3	8284.41	8421.24	8244.67
128	SOX8	705.117	1.76179	0.086148	20.4507	5.91946e-93	7.55332e-91	340.465	313.901	308.913	1103.53	1094.71	1069.18
129	ANKRD37	236.283	4.79518	0.234509	20.4478	6.28842e-93	7.96192e-91	11.9113	22.8472	14.4641	475.352	438.473	454.651
130	ICAM5	1071.54	1.51462	0.0741402	20.4292	9.20041e-93	1.15593e-90	548.913	531.446	586.83	1567.97	1631.28	1562.8
131	BHLHE41	795.084	1.67341	0.0819396	20.4224	1.05632e-92	1.31702e-90	386.125	381.449	370.902	1223.61	1163.38	1245.04
132	P4HA1	1397.55	1.50032	0.0748476	20.0451	2.22939e-89	2.75853e-87	741.48	760.911	687.046	2016.52	1952.04	2227.29
133	MMP1	430.181	7.22767	0.360907	20.0264	3.24301e-89	3.98257e-87	2.97783	4.96678	9.29837	886.198	860.271	817.373
134	ITGA5	6199.02	1.00124	0.0502426	19.9282	2.3173e-88	2.82451e-86	4144.15	3980.38	4266.92	8250.67	8420.26	8131.76
135	METTL7A	2309.77	-1.14853	0.0577304	-19.8948	4.51425e-88	5.46158e-86	3210.1	3092.32	3248.23	1460.79	1425.28	1421.91
136	ID1	5954.88	1.13898	0.057435	19.8308	1.61547e-87	1.94011e-85	3562.48	3659.53	3936.31	7937.08	8637.04	7996.86
137	IL6R	1588.97	1.40004	0.0708761	19.7533	7.51008e-87	8.95344e-85	829.822	946.669	843.052	2373.78	2195.31	2345.2
138	ATF4	9397.15	1.08557	0.0550929	19.7044	1.97777e-86	2.34079e-84	5824.64	5929.35	6305.33	13103.4	13197.4	12022.8
139	SLC20A1	4258.85	0.974451	0.0495264	19.6754	3.50512e-86	4.11864e-84	2910.33	2864.84	2843.23	5653.61	5634.43	5646.67
140	HERPUD1	1989.78	1.17482	0.059773	19.6547	5.26782e-86	6.14566e-84	1239.77	1204.94	1220.15	2765.77	2822.12	2685.94
141	EHBP1L1	3193.37	1.12768	0.0575889	19.5816	2.22114e-85	2.5729e-83	2022.94	1908.24	2084.9	4524.27	4364.14	4255.73
142	PMAIP1	7934.13	1.10405	0.0565018	19.5401	5.01318e-85	5.76621e-83	4963.05	5410.81	4740.1	10679	10680.3	11131.5
143	CPM	998.682	1.72744	0.0884281	19.5349	5.54183e-85	6.3297e-83	461.564	518.532	409.128	1599.72	1421.36	1581.79
144	ALDOA	38643.7	1.13284	0.0581332	19.4869	1.41853e-84	1.60895e-82	23696.6	22671.4	26251.4	51697.2	55439.9	52106
145	CARS	1900.37	1.17578	0.0605034	19.4333	4.03934e-84	4.54997e-82	1172.27	1139.38	1187.09	2635.77	2691.66	2576.02
146	FGFRL1	5960.1	1.03093	0.0532802	19.3493	2.06666e-83	2.31197e-81	4018.09	3779.72	3952.84	8076.01	8288.82	7645.13
147	NPTX2	597.025	1.78412	0.0923858	19.3117	4.2862e-83	4.76235e-81	277.931	249.333	278.951	936.81	934.822	904.306
148	DDX17	9343.6	-1.1201	0.0580072	-19.3096	4.461e-83	4.92307e-81	12919.8	12948.4	12528	6177.59	5375.47	6112.31
149	LDLR	1787.55	1.25356	0.0649326	19.3056	4.81688e-83	5.28015e-81	1089.89	1017.2	1062.08	2646.69	2450.35	2459.11
150	ACAN	256.302	2.98921	0.155107	19.2719	9.2466e-83	1.00683e-80	56.5788	60.5948	54.7571	480.313	414.931	470.639
151	IGSF8	2092.38	1.21867	0.0632485	19.268	9.97668e-83	1.07913e-80	1255.65	1180.11	1337.93	2895.77	2979.07	2905.77
152	PIK3R3	906.438	-1.60312	0.0838417	-19.1208	1.69395e-81	1.82021e-79	1398.59	1379.77	1313.14	486.268	400.217	460.646
153	MTHFD2	3370.92	1.04477	0.0550409	18.9817	2.41616e-80	2.5793e-78	2173.82	2301.61	2127.26	4469.69	4542.66	4610.46
154	MYEOV	202.534	4.98419	0.263974	18.8814	1.62344e-79	1.72179e-77	11.9113	13.907	11.3647	399.93	391.389	386.703
155	GEM	421.701	2.0537	0.108864	18.8648	2.22202e-79	2.34144e-77	156.832	160.924	173.57	650.011	699.4	689.471
156	PBX1	3579.22	-1.08184	0.0573739	-18.8559	2.62716e-79	2.7506e-77	4866.77	5105.85	4611.99	2338.05	2240.43	2312.23
157	SRRM2	33314.6	-1.03875	0.0551895	-18.8215	5.03618e-79	5.23923e-77	45093.3	44897.7	44454.5	23187	20061.9	22193
158	H1F0	16677.1	0.885168	0.0470467	18.8147	5.72693e-79	5.92012e-77	11886.5	11523.9	11736.6	21330.3	22510.3	21074.8
159	EIF1	14418.8	0.960421	0.0512598	18.7363	2.50314e-78	2.5713e-76	9813.94	9342.52	10211.7	18881.1	19755.8	18507.8
160	SMS	15317.8	0.801314	0.0428229	18.7123	3.93116e-78	4.01298e-76	11075.5	11209	11225.2	19580.7	19440	19376.1
161	SH2B3	1206.1	1.34554	0.0719577	18.6991	5.03656e-78	5.10945e-76	687.879	700.316	655.018	1817.05	1664.63	1711.69
162	RUNX1	839.242	1.48616	0.0795697	18.6774	7.55882e-78	7.62087e-76	430.793	464.891	428.758	1245.44	1206.54	1259.03
163	SPRED2	1791.15	1.21881	0.0653143	18.6607	1.03284e-77	1.03493e-75	1070.03	1107.59	1051.75	2535.54	2366.97	2614.99
164	DLG4	1905.17	1.14878	0.0615832	18.6541	1.16944e-77	1.16467e-75	1199.07	1177.13	1176.76	2738.98	2567.08	2572.03
165	VARS	4369.17	1.10755	0.0593833	18.6508	1.24462e-77	1.23203e-75	2722.73	2676.1	2911.42	6052.54	6246.53	5605.7
166	F2RL1	1867.79	1.21116	0.0652551	18.5605	6.71207e-77	6.60411e-75	1121.65	1192.03	1066.21	2517.68	2611.22	2697.93
167	SELENOP	1277.78	-1.38122	0.0746586	-18.5005	2.04585e-76	2.00089e-74	1802.58	1955.92	1781.15	691.691	671.934	763.414
168	TM4SF19	228.401	3.00417	0.162552	18.4813	2.91996e-76	2.83879e-74	53.6009	49.6678	48.5582	435.656	400.217	382.706
169	FOS	204.807	3.32336	0.180237	18.4388	6.41221e-76	6.19708e-74	43.6748	34.7675	33.0609	377.106	385.504	354.728
170	THBD	240.619	2.84701	0.154515	18.4254	8.21248e-76	7.89026e-74	60.5492	49.6678	66.1217	433.671	410.027	423.675
171	FOSB	294.979	2.48338	0.135081	18.3844	1.75134e-75	1.67279e-73	86.3571	98.3423	83.6853	504.131	528.719	468.64
172	SEL1L3	2570.72	1.02505	0.0561407	18.2586	1.76889e-74	1.67973e-72	1660.64	1677.78	1743.96	3458.46	3386.15	3497.32
173	OLFM2	1270.8	1.31901	0.07226	18.2537	1.93279e-74	1.82475e-72	717.657	716.21	748.002	1927.21	1799.02	1716.68
174	GALNT9	178.122	4.30938	0.236761	18.2014	5.03176e-74	4.7232e-72	19.8522	12.9136	18.5967	334.433	350.19	332.745
175	PXN	7133.4	0.904078	0.0497076	18.1879	6.4336e-74	6.00457e-72	5073.23	4783.01	5050.05	9501.08	9308	9085.03
176	CCND1	5715.09	0.90675	0.0498709	18.1819	7.17464e-74	6.65815e-72	3974.41	3994.29	3959.04	7650.28	7185.28	7527.22
177	COL3A1	1321.64	-1.25537	0.0694345	-18.08	4.58254e-73	4.22862e-71	1927.65	1786.06	1875.17	808.792	783.759	748.426
178	ASPH	2844.92	1.17123	0.0647932	18.0764	4.89186e-73	4.48869e-71	1752.95	1853.6	1641.68	3987.4	3700.05	4133.83
179	ZNF467	1639.26	-1.24244	0.0688904	-18.035	1.03449e-72	9.4393e-71	2333.63	2136.71	2443.4	979.482	973.078	969.256
180	TRNP1	2030.91	1.1429	0.063515	17.9942	2.16165e-72	1.96146e-70	1280.47	1203.95	1314.17	2759.82	2923.16	2703.92
181	CRABP2	5731.1	1.05165	0.05871	17.9127	9.39101e-72	8.47422e-70	3785.81	3441.98	3963.17	7667.15	7957.26	7571.19
182	KIFC3	881.446	1.49812	0.0839137	17.8531	2.73338e-71	2.45298e-69	443.697	459.924	479.383	1200.78	1393.89	1310.99
183	NEURL1	618.196	1.57427	0.0884961	17.7891	8.58005e-71	7.65781e-69	308.702	316.881	306.846	929.863	947.574	899.31
184	RAC2	1996.5	1.23754	0.069615	17.7769	1.06703e-70	9.47165e-69	1152.42	1132.43	1283.18	2699.28	2994.76	2716.92
185	ETV1	183.916	3.41571	0.194066	17.6008	2.43054e-69	2.14584e-67	27.7931	37.7476	28.9283	343.365	311.934	353.729
186	SH3BGRL3	4342.26	1.07517	0.0610936	17.5987	2.51899e-69	2.21197e-67	2767.4	2696.96	2921.75	5861.01	6290.67	5515.77
187	NCOA5	982.906	-1.38211	0.0787424	-17.5523	5.71127e-69	4.98835e-67	1403.55	1413.55	1445.38	551.765	587.574	495.62
188	ULBP1	789.847	1.46228	0.0833182	17.5505	5.89624e-69	5.12251e-67	414.911	448.997	397.764	1108.49	1191.82	1177.1
189	PLAT	2283.03	1.04449	0.0596479	17.5109	1.18322e-68	1.02252e-66	1495.86	1425.47	1551.79	3037.68	3152.69	3034.67
190	KRT18	23609.3	1.12542	0.0644439	17.4636	2.71152e-68	2.3309e-66	14146.7	14021.2	16355.8	31588.5	34587.4	30956.2
191	NGFR	1257.76	1.25114	0.0717974	17.426	5.24264e-68	4.48314e-66	789.125	724.157	719.074	1765.45	1847.08	1701.69
192	LRP8	1352.16	1.24473	0.0717737	17.3425	2.2488e-67	1.913e-65	844.711	820.513	741.803	1963.93	1825.5	1916.53
193	LAMB1	3273.16	0.972438	0.0560828	17.3393	2.37498e-67	2.00987e-65	2205.58	2209.23	2215.08	4486.56	4118.9	4403.62
194	MTHFD1L	1312.19	1.15727	0.066746	17.3383	2.41612e-67	2.03415e-65	800.044	835.413	801.726	1829.95	1831.39	1774.64
195	GPAT3	537.775	1.63826	0.0946476	17.3091	4.01828e-67	3.36567e-65	256.093	274.166	254.155	785.967	827.901	828.364
196	PDP1	815.819	1.43451	0.0831436	17.2534	1.05433e-66	8.7859e-65	459.578	458.931	402.929	1173.99	1160.43	1239.05
197	MAFK	766.235	1.60491	0.0931866	17.2226	1.79833e-66	1.49097e-64	383.147	349.662	404.996	1237.5	1187.9	1034.21
198	CILP2	1691.19	1.12979	0.0656038	17.2214	1.8352e-66	1.51386e-64	1042.24	1027.13	1113.74	2380.73	2365.99	2217.3
199	KLF4	1290.52	1.22631	0.0713552	17.1861	3.37729e-66	2.77192e-64	820.888	769.851	727.339	1876.6	1758.8	1789.63
200	MICAL2	2567.95	0.939636	0.0550264	17.0761	2.23575e-65	1.82582e-63	1778.76	1723.47	1778.05	3379.06	3396.94	3351.43
201	PLPP2	334.89	2.01983	0.118615	17.0284	5.05634e-65	4.10871e-63	129.039	131.123	137.409	521.994	556.184	533.591
202	GPT2	1245.55	1.17975	0.0693876	17.0022	7.90301e-65	6.39009e-63	764.31	728.13	796.56	1753.54	1745.07	1685.71
203	ECM1	1039.25	1.26174	0.0742575	16.9914	9.50736e-65	7.64945e-63	636.263	580.12	618.858	1459.8	1515.53	1424.91
204	RIPK4	805.557	1.37711	0.0812587	16.9472	2.01903e-64	1.61651e-62	472.482	442.044	428.758	1201.78	1122.18	1166.11
205	PVR	3255.04	0.94677	0.0559882	16.9102	3.78692e-64	3.01716e-62	2198.63	2152.6	2320.46	4396.26	4295.47	4166.8
206	STOM	1700.54	1.05443	0.0624026	16.8972	4.72132e-64	3.74337e-62	1083.93	1152.29	1079.64	2298.36	2272.8	2316.22
207	BMP6	644.962	1.48258	0.0880539	16.8372	1.3025e-63	1.02772e-61	351.384	339.728	328.542	928.871	925.012	996.235
208	S100A16	1630.84	1.30081	0.0772978	16.8286	1.50595e-63	1.18253e-61	983.677	831.439	1010.42	2210.04	2456.24	2293.24
209	TRIB1	949.088	1.27584	0.0758705	16.8161	1.86161e-63	1.45482e-61	586.633	542.373	535.173	1371.47	1342.89	1315.99
210	ID4	3508.54	-0.876287	0.052208	-16.7845	3.16634e-63	2.46266e-61	4596.78	4547.59	4482.85	2491.87	2413.08	2519.07
211	TP53INP1	776.252	-1.55778	0.0929642	-16.7568	5.05284e-63	3.91128e-61	1261.61	1195.01	1019.72	400.923	382.561	397.695
212	NXPH4	2878.62	0.981253	0.0586776	16.7228	8.94157e-63	6.88881e-61	1967.35	1828.77	2011.55	3722.43	3930.57	3811.08
213	CXCR4	348.886	2.03628	0.121809	16.7169	9.87397e-63	7.57143e-61	138.965	143.043	128.111	547.795	520.871	614.528
214	CCN1	3168.02	0.910896	0.0546077	16.6807	1.81041e-62	1.38175e-60	2221.46	2173.46	2204.75	4032.05	4291.55	4084.87
215	BCL10	730.698	1.3498	0.0810573	16.6524	2.90485e-62	2.20674e-60	409.948	413.236	412.228	1042.99	1049.59	1056.19
216	TMC6	1138.94	1.29466	0.0777645	16.6485	3.10185e-62	2.34549e-60	694.827	587.074	697.378	1594.76	1654.82	1604.77
217	CEBPG	1404.34	1.16089	0.0697921	16.6335	3.987e-62	3.00091e-60	907.246	884.087	812.058	1881.56	1919.67	2021.45
218	IRX4	391.472	1.92345	0.116185	16.5551	1.47188e-61	1.10276e-59	161.795	158.937	169.437	586.498	688.609	583.552
219	CORO2B	788.191	1.32225	0.0801927	16.4884	4.44298e-61	3.31357e-59	449.652	456.944	444.255	1147.19	1080.98	1150.12
220	KRT17	1437.06	1.19687	0.0726455	16.4755	5.50378e-61	4.08605e-59	912.209	793.692	913.307	1930.19	2081.52	1991.47
221	GADD45A	1618.73	1.01349	0.0619317	16.3647	3.41843e-60	2.52639e-58	1082.94	1058.92	1075.51	2173.32	2194.33	2127.37
222	FGFR4	1159.31	1.26918	0.0776134	16.3526	4.16709e-60	3.06582e-58	679.938	628.795	731.472	1642.39	1726.43	1546.81
223	FOXC1	1959.41	-0.972923	0.0595492	-16.3381	5.28368e-60	3.86988e-58	2541.08	2656.24	2591.15	1349.64	1319.34	1299
224	SNAI1	890.265	1.24461	0.0762379	16.3254	6.51263e-60	4.74869e-58	536.009	527.472	521.742	1250.4	1290.9	1215.07
225	SBNO2	2757.35	0.951069	0.0582717	16.3213	6.96435e-60	5.0555e-58	1917.72	1772.15	1950.59	3697.62	3611.77	3594.24
226	PIM3	4733.16	0.849433	0.0521399	16.2914	1.13556e-59	8.20669e-58	3384.8	3275.1	3476.56	5957.28	6279.88	6025.38
227	TP53	3212.12	-0.946691	0.0583295	-16.2301	3.0919e-59	2.22467e-57	4312.89	4051.9	4324.78	2232.86	2269.86	2080.4
228	CD55	1693.65	1.07318	0.0661684	16.2189	3.70774e-59	2.65608e-57	1046.21	1163.22	1064.15	2358.89	2308.12	2221.3
229	CGA	143.882	3.84156	0.237342	16.1858	6.35202e-59	4.53046e-57	20.8448	20.8605	14.4641	267.943	289.373	249.808
230	FIBCD1	494.614	1.58804	0.0985434	16.1151	1.99685e-58	1.41802e-56	234.256	246.352	260.354	735.356	775.912	715.451
231	MARS	5027.77	0.914865	0.0567811	16.1121	2.09671e-58	1.4825e-56	3532.7	3256.22	3666.66	6649.96	6685	6376.11
232	EIF4EBP1	3030.98	1.07859	0.0669732	16.1048	2.35932e-58	1.66099e-56	1955.44	1825.79	2063.2	3907.01	4447.51	3986.94
233	ANKRD1	2642.97	0.956758	0.0594554	16.092	2.90121e-58	2.03371e-56	1780.74	1852.61	1758.43	3627.16	3313.56	3525.29
234	SH2D5	227.404	2.46478	0.15353	16.0541	5.35044e-58	3.73456e-56	82.3866	56.6213	70.2543	403.9	383.542	367.718
235	IL1RAP	655.892	1.46195	0.0911982	16.0304	7.8344e-58	5.44507e-56	354.362	353.635	339.907	1001.31	878.909	1007.23
236	ROBO2	504.956	-1.62713	0.101571	-16.0196	9.3201e-58	6.45022e-56	782.177	794.685	711.842	270.921	242.288	227.825
237	SSPO	462.698	-1.68078	0.104935	-16.0173	9.67058e-58	6.66454e-56	716.664	683.429	715.974	247.103	196.185	216.834
238	AKNA	2023.64	0.926943	0.0579229	16.003	1.21687e-57	8.3509e-56	1413.48	1375.8	1395.79	2641.72	2670.08	2644.97
239	NAMPT	1438.74	1.1961	0.0749143	15.9663	2.19512e-57	1.50012e-55	871.512	905.941	845.118	1932.17	1882.4	2195.32
240	GALNT2	7956.58	0.773544	0.0485711	15.926	4.18096e-57	2.84532e-55	5989.41	5669.09	5961.29	10195.7	10106.5	9817.47
241	NGEF	1681.17	1.02631	0.0644905	15.9141	5.05897e-57	3.42855e-55	1085.92	1074.81	1161.26	2334.09	2231.6	2199.31
242	RAP1GAP	691.802	1.37634	0.0867347	15.8683	1.04977e-56	7.08506e-55	395.059	359.595	399.83	990.398	1045.67	960.263
243	NRIP3	2135.84	1.05239	0.0664196	15.8446	1.5322e-56	1.02985e-54	1389.65	1362.89	1416.45	3119.06	2719.12	2807.85
244	PPP1R10	1693.81	-1.06093	0.066964	-15.8433	1.563e-56	1.04625e-54	2325.69	2201.28	2343.19	1154.14	1114.33	1024.21
245	PHC2	3697.51	0.846796	0.053518	15.8226	2.17177e-56	1.44782e-54	2624.46	2599.61	2703.76	4836.88	4840.86	4579.49
246	QSOX1	3957.4	0.883635	0.0559228	15.801	3.06387e-56	2.03424e-54	2728.68	2664.18	2953.78	5215.97	5106.7	5075.11
247	INAFM1	935.262	1.24714	0.079361	15.7147	1.19916e-55	7.92952e-54	573.729	519.525	570.3	1316.89	1384.09	1247.04
248	WNT5A	659.859	-1.494	0.0952017	-15.693	1.68952e-55	1.1127e-53	984.669	1063.88	873.014	351.304	331.553	354.728
249	PAEP	143.226	5.17536	0.33	15.6829	1.97947e-55	1.29842e-53	4.96305	9.93357	8.26522	270.921	283.487	281.784
250	ITGB3	462.075	1.59619	0.101791	15.681	2.03866e-55	1.3319e-53	238.226	222.512	228.327	651.003	723.923	708.456
251	NMRK2	290.764	2.11719	0.135171	15.6631	2.70391e-55	1.75948e-53	117.128	106.289	103.315	471.382	524.795	421.676
252	ITPR3	5401.67	0.812118	0.0519259	15.6399	3.89132e-55	2.5221e-53	3952.57	3880.05	3928.04	7202.72	6641.84	6804.78
253	SLC16A3	673.289	1.36518	0.0873085	15.6363	4.12233e-55	2.66127e-53	357.34	362.575	410.161	977.497	982.887	949.272
254	ENO1	63031.3	0.860855	0.0551482	15.6098	6.23896e-55	4.01185e-53	44077.8	42155.1	48062.2	79930.5	84487.1	79475
255	PTP4A1	6572.66	0.830768	0.0532803	15.5924	8.19913e-55	5.25162e-53	4808.2	4912.15	4471.48	8541.44	8164.24	8538.45
256	HEXIM1	1839.99	-0.97567	0.0627261	-15.5545	1.484e-54	9.46806e-53	2480.53	2401.94	2436.17	1241.47	1300.71	1179.1
257	FURIN	8562.14	0.812825	0.052323	15.5348	2.01842e-54	1.28276e-52	6213.74	5924.38	6498.53	11127.6	11071.7	10536.9
258	AUTS2	1466.25	-1.07714	0.0693906	-15.5229	2.4289e-54	1.53765e-52	2120.21	1916.18	1931.99	974.52	909.317	945.275
259	ITGA7	1718.34	0.996007	0.0641923	15.516	2.70507e-54	1.70586e-52	1159.37	1120.51	1163.33	2360.88	2333.62	2172.33
260	DNAJA1	1655.7	-0.969189	0.062543	-15.4964	3.67047e-54	2.30576e-52	2230.39	2232.07	2112.8	1117.42	1112.37	1129.13
261	ATF3	3462.22	0.876331	0.0566217	15.4769	4.96474e-54	3.10686e-52	2410.06	2334.39	2581.85	4401.22	4563.26	4482.56
262	PKM	52969.8	0.836073	0.0540612	15.4653	5.94883e-54	3.70848e-52	37809.5	35988.3	40313.6	66927.3	71141.6	65638.6
263	SRPX	743.446	1.26913	0.0825128	15.381	2.19363e-53	1.3623e-51	419.874	444.03	444.255	1003.3	1078.04	1071.18
264	CUX2	592.654	-1.41059	0.0919505	-15.3408	4.08434e-53	2.52688e-51	812.948	897.001	874.047	343.365	318.801	309.762
265	RRM2	13177.5	0.665304	0.043381	15.3363	4.37294e-53	2.69522e-51	10129.6	10187.9	10258.2	16077.6	16339.3	16072.7
266	PPP1R16B	290.396	2.0397	0.133144	15.3196	5.66027e-53	3.47553e-51	128.047	108.276	104.348	483.291	421.798	496.619
267	RBM5	1372.39	-1.04596	0.068297	-15.3149	6.08078e-53	3.71975e-51	1836.33	1830.76	1880.34	928.871	836.729	921.293
268	HSPA5	14866.5	0.661109	0.0432629	15.2812	1.02057e-52	6.21974e-51	11371.3	11509	11675.7	18262.8	18102	18278
269	PROCR	1187.99	1.14723	0.0750959	15.2769	1.08998e-52	6.61809e-51	719.642	695.35	802.759	1608.65	1710.73	1590.78
270	LY6K	266.156	2.13547	0.140499	15.1992	3.57836e-52	2.16464e-50	104.224	78.4752	113.647	447.565	445.34	407.687
271	RELB	312.943	1.88454	0.124038	15.1932	3.921e-52	2.36316e-50	142.936	133.11	123.978	478.329	531.661	467.641
272	PCDH1	413.243	1.56684	0.103135	15.1921	3.98732e-52	2.3943e-50	207.455	210.592	207.664	620.239	617.983	615.528
273	SDC4	3108.67	0.866533	0.0570504	15.1889	4.18775e-52	2.50544e-50	2138.08	2180.42	2288.43	4182.89	3949.2	3913
274	RGS16	1033.21	1.07704	0.0710413	15.1607	6.43627e-52	3.83662e-50	678.945	663.562	650.886	1404.22	1401.74	1399.93
275	MFSD12	2524.62	0.91275	0.0602558	15.1479	7.8212e-52	4.64522e-50	1813.5	1645.99	1795.62	3327.46	3363.59	3201.54
276	TNRC18	2884.22	-0.905709	0.0598863	-15.1238	1.12841e-51	6.67762e-50	3881.11	3577.08	3824.73	2109.81	1948.12	1964.49
277	GBE1	1189.08	1.21372	0.0803148	15.1121	1.34851e-51	7.95132e-50	718.65	734.091	696.345	1602.7	1538.09	1844.58
278	ZNF703	9818.04	-0.902692	0.0598616	-15.0796	2.20449e-51	1.29518e-49	13521.3	12132.9	12725.3	7337.68	6737.97	6453.05
279	SFXN3	2161.79	0.867798	0.0575986	15.0663	2.69786e-51	1.57936e-49	1537.55	1488.05	1566.26	2790.58	2806.43	2781.87
280	HSPA9	5516.96	0.878035	0.0583469	15.0485	3.53064e-51	2.0595e-49	3731.22	4201.9	3730.71	7258.29	6931.22	7248.44
281	FBXL16	324.53	1.79502	0.119321	15.0436	3.80009e-51	2.20878e-49	155.84	134.103	145.674	495.199	527.738	488.625
282	IL7R	128.498	3.72273	0.2475	15.0413	3.93545e-51	2.27935e-49	21.8374	18.8738	13.431	238.172	211.88	266.795
283	MAT2A	3773.82	-0.768337	0.0511076	-15.0337	4.41494e-51	2.54803e-49	4705.96	4768.11	4792.79	2768.75	2751.49	2855.81
284	WNT7B	388.572	1.6419	0.10924	15.0303	4.65208e-51	2.67544e-49	185.618	174.831	205.597	599.399	595.421	570.562
285	PFKP	6691.29	0.824063	0.054852	15.0234	5.16047e-51	2.9574e-49	4756.59	4629.04	5106.87	8743.89	8708.65	8202.71
286	EML2	1467.75	1.10011	0.0732868	15.011	6.22338e-51	3.55407e-49	917.172	869.187	1015.59	2029.42	2079.56	1895.55
287	ISLR2	323.621	1.83788	0.122481	15.0054	6.76596e-51	3.85047e-49	156.832	129.136	138.442	496.192	540.49	480.631
288	SERPINB8	193.347	2.38755	0.15936	14.9821	9.61668e-51	5.45379e-49	66.5049	56.6213	63.0223	307.639	331.553	334.743
289	MYRF	3994.49	0.85794	0.0573237	14.9666	1.21408e-50	6.86145e-49	2953.01	2677.1	2891.79	5354.9	5038.03	5052.12
290	KCNG1	1548.61	1.02471	0.068785	14.8973	3.43249e-50	1.9332e-48	1008.49	1041.04	1012.49	2017.51	2229.64	1982.48
291	RFX2	726.575	1.32855	0.0895477	14.8363	8.53596e-50	4.79099e-48	457.593	401.316	382.266	988.414	1097.66	1032.21
292	MFSD2A	471.252	1.54157	0.103927	14.8332	8.93936e-50	5.00022e-48	232.271	263.239	227.293	663.904	754.331	686.473
293	PCDH9	1224.65	-1.33376	0.090042	-14.8127	1.21321e-49	6.7629e-48	1798.61	1943.01	1518.73	708.562	639.563	739.433
294	NFKB2	2034.48	1.05348	0.0711565	14.8051	1.35693e-49	7.53833e-48	1301.31	1215.87	1452.61	2738.98	2873.13	2624.99
295	ULBP2	452.602	1.52974	0.103349	14.8017	1.42862e-49	7.90969e-48	247.16	242.379	208.697	647.034	674.876	695.466
296	HIST1H1C	827.036	-1.19418	0.0807008	-14.7976	1.51816e-49	8.37709e-48	1148.45	1086.73	1218.09	514.054	500.272	494.62
297	HK1	9516.52	0.740232	0.050033	14.7949	1.58103e-49	8.69459e-48	7091.21	6867.07	7424.23	12148.8	11994.8	11573.1
298	STX1A	430.271	1.56841	0.106072	14.7863	1.79671e-49	9.84755e-48	204.478	225.492	221.095	677.798	657.22	595.543
299	SPHK1	777.828	1.34007	0.0907419	14.7679	2.35964e-49	1.28896e-47	427.815	398.336	495.913	1142.23	1158.47	1044.2
300	FSTL3	705.267	1.3138	0.0890254	14.7576	2.74744e-49	1.4958e-47	426.822	358.602	428.758	1012.23	1031.93	973.253
301	NOMO1	7839.78	0.733178	0.0499669	14.6733	9.56136e-49	5.18823e-47	5701.55	5894.58	6072.87	9796.81	10071.2	9501.71
302	AARS	6676.83	0.813771	0.0554621	14.6726	9.66385e-49	5.22648e-47	4826.07	4623.08	5077.94	8560.3	8855.79	8117.77
303	OLFML3	411.012	-1.5679	0.10696	-14.6588	1.18386e-48	6.38152e-47	597.551	627.801	618.858	209.393	225.613	186.857
304	KLF15	349.329	1.69284	0.115509	14.6555	1.2425e-48	6.67556e-47	162.788	157.944	174.603	505.123	569.917	525.597
305	COL4A1	5381.81	0.734068	0.0501107	14.6489	1.36872e-48	7.32963e-47	4158.04	3931.71	4034.46	6865.31	6609.47	6691.86
306	PCNT	3751.81	-0.803566	0.055104	-14.5827	3.61825e-48	1.93127e-46	4799.27	4908.17	4603.73	2846.15	2696.56	2656.96
307	AHRR	1687.01	-0.925807	0.0636646	-14.5419	6.57029e-48	3.49552e-46	2162.9	2184.39	2284.3	1213.68	1147.68	1129.13
308	SRSF1	5420.16	-0.710511	0.0488677	-14.5395	6.80949e-48	3.61102e-46	6733.87	6626.68	6825	4197.78	4022.77	4114.84
309	PRDM16	781.963	-1.19921	0.0825012	-14.5357	7.19809e-48	3.80474e-46	1103.78	1133.42	1031.09	492.222	482.615	448.656
310	HPCAL1	1868.65	0.929087	0.0639695	14.5239	8.55006e-48	4.50478e-46	1244.73	1246.66	1369.96	2468.06	2502.34	2380.17
311	SEMA3C	558.803	-1.60982	0.110845	-14.5232	8.64032e-48	4.5377e-46	878.46	933.755	712.875	281.837	251.117	294.774
312	ARHGEF2	5471.82	0.83489	0.0575266	14.5131	1.0008e-47	5.23911e-46	4058.78	3652.57	4083.02	7082.64	7195.09	6758.81
313	RTN4	7619.31	0.672751	0.0463822	14.5045	1.13432e-47	5.91913e-46	5956.65	5916.43	5749.49	9333.36	9298.19	9461.74
314	UBALD2	2750.36	0.952099	0.0656582	14.5008	1.1968e-47	6.22528e-46	1849.23	1767.18	2007.41	3491.2	3865.83	3521.3
315	TEX19	364.556	1.61915	0.111665	14.5001	1.21008e-47	6.27435e-46	186.611	171.851	178.735	539.856	581.689	528.594
316	PERP	3663.96	0.792527	0.0548475	14.4496	2.51984e-47	1.30242e-45	2636.37	2780.41	2629.37	4544.12	4568.17	4825.3
317	MCL1	4805.1	0.794045	0.0549562	14.4487	2.55496e-47	1.31641e-45	3524.76	3665.49	3354.65	6292.7	5878.68	6114.31
318	BTG2	2662.44	-0.832005	0.0576632	-14.4287	3.41416e-47	1.75357e-45	3350.06	3377.41	3501.35	2005.61	1870.62	1869.57
319	PAQR5	913.705	1.16564	0.0809112	14.4064	4.71432e-47	2.41376e-45	569.758	587.074	533.107	1270.25	1179.07	1342.97
320	NOG	699.123	1.30229	0.0905658	14.3794	6.96478e-47	3.55487e-45	358.332	416.216	435.99	1045.97	978.963	959.264
321	EXOSC5	926.946	1.11526	0.0776014	14.3717	7.78851e-47	3.96292e-45	576.706	559.26	620.924	1236.51	1325.23	1243.05
322	PDGFB	299.702	1.78159	0.12405	14.3618	8.98076e-47	4.55537e-45	151.869	129.136	123.978	474.359	451.226	467.641
323	ELFN2	1677.51	1.01734	0.0708603	14.3571	9.6237e-47	4.86637e-45	1192.12	1016.2	1119.94	2340.04	2241.41	2155.35
324	GNL3	1651.01	0.89884	0.062802	14.3123	1.83394e-46	9.245e-45	1139.52	1186.07	1132.33	2143.55	2094.27	2210.3
325	FAT4	704.635	-1.44651	0.10133	-14.2752	3.12568e-46	1.57082e-44	1074	1113.55	905.041	370.159	340.381	424.674
326	RAB3IL1	914.943	1.12155	0.0786872	14.2533	4.27356e-46	2.14111e-44	595.566	548.333	584.764	1177.96	1284.03	1299
327	SH2D2A	152.464	2.67794	0.188456	14.2099	7.9581e-46	3.97491e-44	49.6305	38.7409	35.1272	261.989	283.487	245.811
328	NOTUM	386.855	1.57238	0.110882	14.1807	1.20635e-45	6.00709e-44	209.441	194.698	179.768	585.506	610.135	541.584
329	VDR	835.275	1.20961	0.085431	14.1589	1.64528e-45	8.16787e-44	550.899	464.891	496.946	1240.48	1115.31	1143.12
330	FAM83G	1027.78	1.03059	0.0727987	14.1567	1.69894e-45	8.40873e-44	681.923	653.629	691.179	1428.04	1337.98	1373.95
331	TARS	7092.45	0.807357	0.0570528	14.151	1.8401e-45	9.07985e-44	5196.31	5479.35	4797.96	8889.77	8871.49	9319.85
332	THSD4	2636.56	0.849303	0.0600749	14.1374	2.23412e-45	1.09909e-43	1925.66	1909.23	1811.12	3369.14	3241.96	3562.27
333	DEPP1	12616.1	-0.761126	0.05415	-14.0559	7.08805e-45	3.47655e-43	16187.5	14911.3	16508.7	9210.31	9769.03	9110.01
334	MAFG	3148.28	0.779889	0.0554955	14.0532	7.36427e-45	3.60122e-43	2349.51	2231.08	2372.12	4076.71	3999.23	3861.04
335	OLIG2	230.062	1.98873	0.142069	13.9983	1.59733e-44	7.7878e-43	83.3792	94.3689	100.216	376.113	382.561	343.736
336	SLC43A1	907.989	1.10242	0.0789332	13.9665	2.49516e-44	1.2129e-42	589.61	538.399	603.361	1202.77	1299.73	1214.07
337	BCL3	725.529	1.33628	0.0959346	13.9291	4.21704e-44	2.04383e-42	477.445	358.602	398.797	1039.03	1076.07	1003.23
338	CCNL2	2448.75	-0.868209	0.0623467	-13.9255	4.4346e-44	2.14291e-42	3238.89	2940.34	3313.32	1721.78	1722.5	1755.65
339	TMEM120B	1460.6	0.937925	0.0673631	13.9234	4.56462e-44	2.19923e-42	1018.42	934.749	1052.78	1935.15	1903.98	1918.53
340	ISG20	193.539	2.24402	0.16123	13.9182	4.91413e-44	2.36066e-42	58.564	65.5615	78.5196	316.57	347.247	294.774
341	SOX4	8291.18	-0.744784	0.053547	-13.909	5.58695e-44	2.676e-42	10551.4	10675.6	9927.56	6475.3	5915.96	6201.24
342	MARVELD1	3937.32	-0.719361	0.0518719	-13.868	9.89612e-44	4.72612e-42	4953.12	4831.69	4912.64	2992.04	3053.62	2880.79
343	MOV10	3368.82	-0.788052	0.0569273	-13.8431	1.39961e-43	6.66465e-42	4251.35	4107.53	4441.52	2563.33	2467.03	2382.17
344	NPC1	2268.03	0.780741	0.0564182	13.8385	1.49349e-43	7.09104e-42	1690.41	1656.92	1659.24	2906.69	2821.14	2873.79
345	WSCD1	1549.38	0.87306	0.0631511	13.8249	1.80266e-43	8.53414e-42	1134.55	1070.84	1077.58	2016.52	1988.34	2008.46
346	SETD1B	1387.78	-0.973325	0.0704065	-13.8244	1.81716e-43	8.57794e-42	1903.83	1779.1	1833.85	1007.27	910.298	892.315
347	CDKN2C	2059.62	-0.803399	0.0581417	-13.818	1.98638e-43	9.3497e-42	2628.43	2601.6	2626.27	1492.54	1542.01	1466.87
348	ROBO1	3677.83	-1.07436	0.077787	-13.8116	2.16965e-43	1.0183e-41	4967.02	5425.71	4568.6	2462.1	2081.52	2562.03
349	SLC3A2	6154.12	0.873741	0.063389	13.7838	3.19037e-43	1.49308e-41	4351.6	3997.27	4688.44	7851.74	8406.53	7629.15
350	CALCB	184.152	2.20152	0.15985	13.7724	3.73566e-43	1.74327e-41	56.5788	67.5482	73.3538	298.707	310.953	297.771
351	HMGA1	20553	0.736978	0.0536768	13.7299	6.72035e-43	3.12716e-41	16023.7	14467.2	15753.5	25913.1	26559.5	24601.1
352	ARPC1B	1520.47	0.964069	0.0702619	13.7211	7.59243e-43	3.52293e-41	982.684	981.436	1128.2	1974.84	2046.21	2009.46
353	PITPNM1	6849.03	0.69398	0.0505921	13.7172	8.01424e-43	3.70812e-41	5323.37	4990.62	5384.79	8401.52	8623.31	8370.58
354	REEP6	1117.7	1.0091	0.0737679	13.6794	1.34873e-42	6.22284e-41	748.428	710.25	767.632	1482.62	1576.35	1420.91
355	DLK1	102.668	3.62095	0.264767	13.676	1.41285e-42	6.50032e-41	15.8818	11.9203	18.5967	194.507	193.242	181.86
356	EPM2AIP1	818.571	-1.12497	0.0822666	-13.6746	1.43901e-42	6.60204e-41	1129.59	1167.19	1070.35	525.963	475.749	542.584
357	XBP1	7368.21	0.683424	0.049995	13.6698	1.53728e-42	7.03316e-41	5684.68	5451.54	5829.04	8913.59	9342.33	8988.1
358	RRP12	1338.05	0.991739	0.0726247	13.6557	1.86776e-42	8.52128e-41	904.268	844.353	938.102	1814.08	1862.78	1664.72
359	NME1	1775.18	0.908953	0.0666226	13.6433	2.21233e-42	1.00652e-40	1274.51	1155.27	1271.81	2288.44	2428.77	2232.29
360	TOX2	2917.69	0.830473	0.0608759	13.6421	2.25085e-42	1.0212e-40	2234.37	2007.57	2059.07	3726.4	3882.5	3596.24
361	ZNF827	736.264	-1.11272	0.0815681	-13.6416	2.2645e-42	1.02454e-40	1025.37	996.337	999.058	487.26	467.901	441.661
362	RHEBL1	202.735	2.21659	0.162743	13.6202	3.03805e-42	1.37073e-40	77.4236	60.5948	77.4864	310.616	384.523	305.765
363	SHMT2	10968.3	0.813121	0.0597009	13.6199	3.04944e-42	1.37208e-40	7980.58	7392.56	8497.68	13757.4	14762.9	13418.7
364	FBXO9	1492.63	-0.878603	0.0645814	-13.6046	3.76089e-42	1.68754e-40	1890.92	1977.77	1931.99	1024.14	1039.78	1091.16
365	GATA2	2585.27	0.818782	0.0601853	13.6044	3.77259e-42	1.68815e-40	1934.6	1786.06	1891.7	3398.91	3355.74	3144.59
366	GTPBP2	2995.42	0.827097	0.060816	13.6	4.00445e-42	1.78701e-40	2166.87	2065.19	2247.11	3780.98	4053.18	3659.19
367	PPP2R2C	756.339	1.15983	0.0853867	13.5833	5.03389e-42	2.24029e-40	493.327	487.738	421.526	1066.81	1005.45	1063.18
368	SLC9A3	600.228	-1.22652	0.0904912	-13.554	7.50077e-42	3.32908e-40	867.541	816.539	838.92	381.075	330.572	366.719
369	SMOX	715.131	1.15812	0.085453	13.5527	7.63712e-42	3.38041e-40	438.734	417.21	472.151	959.635	1038.8	964.26
370	SH3TC1	487.394	1.40542	0.103792	13.5408	8.984e-42	3.96583e-40	276.938	232.445	292.382	693.676	748.446	680.478
371	EIF2S2	3630.24	0.718128	0.0531388	13.5142	1.28986e-41	5.67853e-40	2633.39	2815.17	2786.41	4484.58	4505.39	4556.5
372	HAGHL	326.694	1.57597	0.116704	13.504	1.48066e-41	6.49102e-40	157.825	154.964	179.768	484.283	477.71	505.612
373	KCTD11	875.494	1.10572	0.0818816	13.5039	1.48237e-41	6.49102e-40	539.98	520.519	606.46	1145.21	1195.75	1245.04
374	AGAP2	1099.47	0.958493	0.0711233	13.4765	2.15069e-41	9.39232e-40	746.443	717.203	777.964	1481.63	1456.67	1416.91
375	DNMBP	2438.47	0.796333	0.0591069	13.4728	2.26251e-41	9.85429e-40	1819.45	1771.15	1755.33	3192.5	2941.79	3150.58
376	SRSF6	3091.56	-0.715648	0.0531496	-13.4648	2.52103e-41	1.0951e-39	3803.68	3912.83	3812.33	2345.99	2295.36	2379.17
377	MAP1A	2631.6	-0.781632	0.0581367	-13.4447	3.3059e-41	1.43224e-39	3458.25	3275.1	3249.26	1970.87	1976.56	1859.57
378	PMP22	1355.48	0.885535	0.0659339	13.4307	3.99869e-41	1.7278e-39	919.157	981.436	955.666	1782.32	1766.65	1727.67
379	SERPINB9	533.398	1.23946	0.0925267	13.3957	6.40345e-41	2.75956e-39	301.753	314.894	335.774	737.341	761.198	749.425
380	IRF2BPL	2457.95	0.767308	0.0573302	13.384	7.49911e-41	3.22324e-39	1741.04	1862.54	1854.51	3139.9	3082.07	3067.65
381	FHL1	16813.4	-0.567574	0.0424841	-13.3597	1.04006e-40	4.45859e-39	19915.7	20200.9	20119.6	13580.8	13580.9	13482.7
382	DIDO1	4220.81	-0.694227	0.0519915	-13.3527	1.14224e-40	4.88383e-39	5340.24	5170.42	5140.97	3198.45	3331.22	3143.59
383	DDX21	4136.31	1.00868	0.0756149	13.3397	1.35987e-40	5.79913e-39	2662.18	3050.6	2526.06	5649.64	4990.95	5938.44
384	TMEM87B	796.419	1.22862	0.0921949	13.3263	1.62678e-40	6.91931e-39	507.224	491.712	429.791	1111.47	1015.26	1223.06
385	ZNF697	780.506	1.11508	0.083684	13.3249	1.65868e-40	7.0367e-39	499.283	513.565	465.952	1113.45	996.62	1094.16
386	HPCAL4	530.517	1.26515	0.0951466	13.2969	2.41326e-40	1.02113e-38	296.79	301.98	336.808	740.318	783.759	723.445
387	ERO1A	2077.68	0.834744	0.0628222	13.2874	2.73938e-40	1.15613e-38	1476.01	1552.62	1449.51	2736	2519.02	2732.9
388	CTH	332.396	1.51884	0.114646	13.2481	4.62863e-40	1.94844e-38	168.744	182.778	164.271	489.245	476.73	512.607
389	CITED2	4580.28	0.649178	0.0490628	13.2316	5.7663e-40	2.4211e-38	3577.37	3517.48	3605.7	5577.19	5539.28	5664.65
390	PCK1	662.835	1.1422	0.0863752	13.2237	6.40493e-40	2.68235e-38	404.985	437.077	397.764	898.107	883.813	955.267
391	MATK	317.104	1.55639	0.117962	13.194	9.50441e-40	3.97022e-38	168.744	158.937	154.973	447.565	473.787	498.617
392	TMEM59L	858.632	1.01723	0.0771347	13.1877	1.03331e-39	4.30539e-38	568.766	585.087	549.637	1162.08	1179.07	1107.15
393	CHST2	596.07	1.29097	0.097935	13.1819	1.11596e-39	4.63792e-38	367.266	343.701	326.476	868.335	914.222	756.42
394	SRM	4398.91	0.827121	0.0628117	13.1683	1.33632e-39	5.53962e-38	2980.81	3163.84	3370.14	5575.21	5990.51	5312.92
395	IARS	7387.39	0.678368	0.0515163	13.168	1.34033e-39	5.54217e-38	5582.44	5959.15	5503.6	8989.01	8932.3	9357.82
396	KIF1A	2688.67	0.752323	0.0572254	13.1467	1.77823e-39	7.33429e-38	2013.01	1983.73	2012.58	3534.87	3271.38	3316.45
397	SRSF2	4616.38	-0.708067	0.0539103	-13.1342	2.09812e-39	8.63188e-38	5822.65	5540.94	5817.68	3347.31	3630.4	3539.28
398	HP1BP3	5707.3	-0.638412	0.0486247	-13.1294	2.23454e-39	9.17003e-38	7030.66	6956.48	6862.2	4503.43	4344.52	4546.51
399	TSHZ2	559.956	-1.27383	0.0970258	-13.1288	2.25233e-39	9.21989e-38	762.324	864.22	750.068	311.608	319.782	351.73
400	DFFA	5422.09	0.686851	0.052436	13.0988	3.34334e-39	1.36517e-37	4071.69	4180.04	4214.23	6935.77	6750.73	6380.1
401	NEK6	960.62	0.962976	0.0736533	13.0744	4.60959e-39	1.87752e-37	623.359	660.582	670.516	1254.37	1292.86	1262.03
402	SPEN	11843.7	-0.868615	0.066462	-13.0693	4.92877e-39	2.00253e-37	15416.2	16301	14197.6	8835.19	7574.7	8737.29
403	ACTA2	1827.64	-0.846499	0.0647771	-13.0679	5.02463e-39	2.03641e-37	2399.14	2221.15	2426.87	1275.21	1364.47	1279.02
404	PGPEP1	2307.01	0.821423	0.0628902	13.0612	5.48291e-39	2.21664e-37	1701.33	1564.54	1736.73	3079.36	2864.3	2895.78
405	LAMB3	818.132	1.15993	0.0888389	13.0566	5.82754e-39	2.35015e-37	523.105	437.077	557.902	1161.09	1106.48	1123.14
406	MT1X	866.571	-1.11766	0.0856228	-13.0533	6.08837e-39	2.4493e-37	1127.6	1162.23	1269.74	548.788	594.441	496.619
407	PEA15	4818.6	0.705071	0.0541277	13.026	8.69961e-39	3.49117e-37	3585.31	3566.15	3841.26	5919.57	6183.75	5815.54
408	SCN4A	345.896	1.6237	0.124744	13.0163	9.88257e-39	3.95618e-37	189.589	133.11	185.967	530.925	504.195	531.592
409	PCK2	1222.46	0.971055	0.0746426	13.0094	1.08202e-38	4.31041e-37	820.888	768.858	888.511	1617.58	1693.08	1545.81
410	ZFX	1679.6	-0.956448	0.0735194	-13.0095	1.08097e-38	4.31041e-37	2153.96	2402.93	2093.17	1138.26	1069.21	1220.06
411	SHISA2	843.124	-1.00752	0.0774626	-13.0065	1.12395e-38	4.46655e-37	1151.43	1125.47	1101.34	587.491	543.432	549.578
412	SARS	6263.32	0.704023	0.0541484	13.0017	1.19581e-38	4.74056e-37	4741.7	4522.75	5030.42	7690.97	7974.92	7619.15
413	NKD2	1376.16	0.896124	0.0689863	12.9899	1.39643e-38	5.52248e-37	970.773	897.994	1017.65	1809.11	1810.79	1750.66
414	ITGA11	474.425	1.33711	0.103083	12.9713	1.78091e-38	7.02597e-37	275.946	246.352	285.15	677.798	730.789	630.516
415	CORO1A	505.305	1.31285	0.101269	12.9641	1.95625e-38	7.69914e-37	290.835	289.067	290.316	720.47	789.645	651.5
416	PER1	2297.61	0.845609	0.0653164	12.9463	2.46394e-38	9.67394e-37	1755.93	1582.42	1590.02	3108.14	2806.43	2942.74
417	TLE4	1258.65	-0.924557	0.0714662	-12.937	2.78346e-38	1.09022e-36	1663.61	1731.42	1550.76	900.092	838.691	867.334
418	ADI1	1490.8	-0.851183	0.0657973	-12.9364	2.80327e-38	1.09535e-36	1930.63	1838.7	1985.72	1050.93	1098.64	1040.2
419	TRO	1966.76	-0.80397	0.0621672	-12.9324	2.95527e-38	1.15199e-36	2579.79	2387.04	2536.39	1395.29	1484.14	1417.91
420	BCAT1	1030.18	1.11811	0.0864701	12.9306	3.02254e-38	1.17541e-36	627.33	713.23	608.527	1458.8	1267.36	1505.84
421	TUBA1C	14723.6	0.615389	0.0476181	12.9234	3.32e-38	1.28802e-36	11594.7	11535.9	11760.4	17685.3	18568.9	17196.8
422	POGLUT3	2048.97	-0.906707	0.0701797	-12.9198	3.48103e-38	1.34411e-36	2676.08	2851.93	2488.86	1420.1	1336.02	1520.83
423	SOX12	4804.66	-0.792581	0.0613457	-12.9199	3.47612e-38	1.34411e-36	6330.87	5786.3	6159.65	3755.18	3524.46	3271.49
424	SUSD4	178.673	2.09582	0.162396	12.9056	4.18385e-38	1.61167e-36	55.5862	78.4752	69.2212	290.768	298.201	279.785
425	UNC5C	342.191	-1.52664	0.118376	-12.8966	4.70426e-38	1.80787e-36	519.135	523.499	481.449	202.446	167.738	158.878
426	LRRC38	91.1705	3.95183	0.306867	12.878	5.98671e-38	2.29533e-36	11.9113	8.94021	12.3978	155.804	201.09	156.88
427	SLC2A14	220.965	1.90218	0.147732	12.8759	6.15404e-38	2.35396e-36	95.2906	85.4287	99.1826	375.121	306.049	364.72
428	CCDC86	3057.88	0.843661	0.0655436	12.8717	6.4921e-38	2.47746e-36	2116.24	2089.03	2360.75	3825.64	4190.51	3765.11
429	P2RX5	230.567	1.85725	0.144332	12.868	6.81775e-38	2.59567e-36	97.2758	82.4486	119.846	367.182	363.923	352.729
430	KCNMA1	119.726	2.72277	0.211596	12.8678	6.83539e-38	2.59633e-36	28.7857	37.7476	27.8951	213.362	220.708	189.854
431	CBS	2922.02	0.77388	0.0601898	12.8573	7.82354e-38	2.96478e-36	2152.97	2041.35	2276.03	3707.54	3807.95	3546.28
432	SERTAD1	471.143	1.30949	0.101939	12.8458	9.08062e-38	3.43319e-36	264.034	247.346	301.68	661.92	700.38	651.5
433	PLEC	13304.5	0.662968	0.0516245	12.8421	9.52236e-38	3.59189e-36	10339	9919.66	10642.5	17139.4	15961.6	15824.9
434	QSOX2	3807.68	0.688349	0.0536237	12.8367	1.0217e-37	3.84502e-36	2854.75	2861.86	3032.3	4827.94	4640.76	4628.45
435	BAHCC1	2389.58	-0.751959	0.0587282	-12.8041	1.55606e-37	5.84254e-36	3055.25	2860.87	3079.83	1819.04	1755.86	1766.64
436	CREBBP	7111.61	-0.804588	0.0628449	-12.8028	1.58246e-37	5.92804e-36	9522.11	9319.67	8292.08	5424.37	4862.45	5248.97
437	POLD4	1466.32	0.895594	0.0700542	12.7843	2.00651e-37	7.48226e-36	1004.52	1000.31	1071.38	1920.26	2015.8	1785.63
438	SLC22A23	1683.07	-0.821526	0.0642599	-12.7844	2.00345e-37	7.48226e-36	2148.01	2135.72	2165.49	1294.07	1180.05	1175.1
439	COL13A1	381.607	1.44592	0.113346	12.7567	2.85893e-37	1.06366e-35	180.655	224.499	209.73	546.803	598.364	529.594
440	KAT6B	1229.91	-1.05255	0.0825848	-12.7451	3.31825e-37	1.23175e-35	1631.85	1821.82	1524.93	808.792	733.732	858.341
441	LOC101928841	309.766	1.69181	0.132833	12.7364	3.71299e-37	1.37204e-35	173.707	130.13	135.343	520.009	476.73	422.676
442	SSBP4	3312.96	0.764118	0.0599943	12.7365	3.70651e-37	1.37204e-35	2422.96	2382.07	2562.22	4202.74	4380.81	3926.99
443	DLG5	3491.83	-0.715708	0.056218	-12.7309	3.98027e-37	1.46749e-35	4363.51	4426.4	4231.79	2787.6	2590.62	2551.04
444	IL4R	801.958	1.05511	0.0829135	12.7255	4.26965e-37	1.57063e-35	548.913	492.705	521.742	1145.21	1081.96	1021.22
445	MAGED2	10760.4	-0.685633	0.0539655	-12.705	5.54607e-37	2.03559e-35	12880.1	12864	14067.4	8209.99	8578.19	7962.89
446	KIF20A	2159.03	-0.756956	0.0595936	-12.702	5.76575e-37	2.11148e-35	2700.89	2704.91	2732.69	1677.13	1606.76	1531.82
447	ANXA2	11636.9	0.641607	0.0505368	12.6958	6.23519e-37	2.27829e-35	9234.25	8675.98	9363.46	13772.3	14652.1	14123.2
448	SFPQ	8292.2	-0.63743	0.0502791	-12.6778	7.84651e-37	2.86065e-35	10341	9994.16	9949.26	6789.89	6392.69	6286.18
449	DOCK6	1725.66	0.768878	0.0608407	12.6376	1.31058e-36	4.76743e-35	1255.65	1287.39	1286.27	2139.58	2226.7	2158.34
450	CARMIL2	853.787	1.00084	0.0792064	12.6359	1.33923e-36	4.86082e-35	555.862	557.273	594.063	1178.95	1162.4	1074.18
451	FARSB	1473.94	0.846975	0.0670549	12.6311	1.42315e-36	5.15394e-35	1093.86	1075.81	989.76	1837.89	1913.78	1932.52
452	GPC1	4260.52	0.768676	0.0609615	12.6092	1.87906e-36	6.78999e-35	3181.32	2971.13	3302.99	5411.47	5651.11	5045.13
453	CPSF6	2924.63	-0.751638	0.0596552	-12.5997	2.11921e-36	7.64086e-35	3678.61	3871.11	3458.99	2182.25	2131.55	2225.29
454	SPRYD3	1343.98	0.992182	0.0787601	12.5975	2.17876e-36	7.83827e-35	835.778	883.094	979.428	1739.65	1941.25	1684.71
455	RTL5	1238.91	-0.873909	0.0695547	-12.5643	3.31637e-36	1.19047e-34	1628.87	1533.74	1646.84	866.35	910.298	847.35
456	NOCT	497.369	1.25603	0.100035	12.5559	3.68808e-36	1.32099e-34	299.768	273.173	307.879	698.638	651.334	753.422
457	PPM1J	452.794	1.2499	0.0996565	12.5421	4.39098e-36	1.56932e-34	271.975	250.326	282.051	659.935	618.964	633.514
458	ARID1A	6449.43	-0.72917	0.0581868	-12.5315	5.01761e-36	1.78936e-34	8387.55	7966.72	7781.7	5191.16	4569.15	4800.32
459	ZMYM3	5157.27	-0.693944	0.0554173	-12.5221	5.64848e-36	2.00995e-34	6262.38	6344.57	6516.09	4121.37	4008.06	3691.17
460	AP3S1	1996.6	0.726222	0.0581327	12.4925	8.20463e-36	2.91318e-34	1524.65	1505.93	1482.57	2449.2	2510.19	2507.08
461	DNAJA3	3758.66	0.668185	0.053514	12.4862	8.88121e-36	3.13976e-34	2861.69	2821.13	3028.17	4626.49	4680.97	4533.52
462	TAGLN2	20703.5	0.676048	0.0541432	12.4863	8.86923e-36	3.13976e-34	15843	15259.9	16716.4	24854.2	26971.5	24576.1
463	SLC35E2B	3154.73	-0.69294	0.055523	-12.4802	9.56886e-36	3.37556e-34	4075.66	3762.83	3855.72	2412.48	2389.53	2432.13
464	ZNF395	3376.85	0.661659	0.0530628	12.4694	1.09706e-35	3.86172e-34	2690.97	2587.69	2568.42	4155.11	4055.14	4203.77
465	SLC45A3	446.092	1.29576	0.103973	12.4624	1.19709e-35	4.20473e-34	276.938	236.419	261.388	660.927	651.334	589.548
466	SLC6A6	1395.5	0.829829	0.066634	12.4535	1.33787e-35	4.68915e-34	1040.26	1015.21	958.765	1828.96	1738.2	1791.63
467	KLF6	1788.03	0.873028	0.0704481	12.3925	2.86924e-35	1.0035e-33	1331.09	1306.26	1150.93	2428.36	2301.25	2210.3
468	FADS3	1984.43	0.825154	0.066625	12.385	3.14915e-35	1.09904e-33	1364.84	1436.39	1494.97	2475	2713.24	2422.14
469	EIF4EBP2	10473.7	-0.603471	0.0488117	-12.3632	4.13128e-35	1.43872e-33	12607.1	12935.5	12355.5	8517.62	7977.86	8448.52
470	TRAP1	15041.9	0.660214	0.0534096	12.3613	4.23099e-35	1.47031e-33	11540.1	11155.4	12282.1	18156.6	19299.7	17817.3
471	UNC5A	253.585	1.68249	0.136356	12.3389	5.58896e-35	1.9381e-33	119.113	110.263	132.243	420.77	391.389	347.733
472	FAM131B	552.666	1.11534	0.0904012	12.3377	5.67608e-35	1.96414e-33	366.273	332.774	348.172	746.272	767.083	755.42
473	HSP90AB1	27269.2	0.545918	0.0443275	12.3156	7.46751e-35	2.57858e-33	21867.2	21726.7	22918.4	32494.6	32435.3	32173.3
474	PYCR1	3757.07	0.745628	0.0605735	12.3095	8.05607e-35	2.77594e-33	2787.25	2675.11	2959.98	4605.65	4994.87	4519.53
475	PITPNC1	894.227	0.950975	0.0772826	12.3052	8.49644e-35	2.92152e-33	608.47	599.987	620.924	1173.99	1241.85	1120.14
476	FKBP4	9481.63	0.630036	0.0512028	12.3047	8.54386e-35	2.93166e-33	7420.75	7166.07	7744.51	11386.6	11960.4	11211.4
477	FXYD5	5470.15	0.804142	0.065448	12.2867	1.06716e-34	3.65406e-33	4163.01	3681.38	4107.81	6692.63	7550.18	6625.92
478	TMEM158	591.414	1.12639	0.0917655	12.2747	1.23899e-34	4.23358e-33	356.347	347.675	411.195	821.693	813.187	798.387
479	ST3GAL1	939.824	0.918215	0.0749547	12.2503	1.6745e-34	5.70974e-33	647.182	630.781	673.615	1270.25	1233.02	1184.09
480	RAD23A	11821.7	0.635677	0.0519219	12.2429	1.83256e-34	6.23566e-33	9185.61	8914.38	9676.5	14441.2	14909.1	13803.4
481	CD24	1117.56	0.859638	0.0702506	12.2367	1.97842e-34	6.718e-33	792.103	826.473	763.499	1448.88	1412.53	1461.88
482	MAP2K3	2075.31	0.796428	0.0651693	12.2209	2.40415e-34	8.14669e-33	1538.55	1415.53	1596.22	2584.17	2758.36	2559.04
483	STK40	3494.08	0.674315	0.0552334	12.2085	2.80111e-34	9.47218e-33	2763.43	2620.47	2692.39	4291.06	4460.27	4136.83
484	PCF11	678.158	-1.08703	0.0892037	-12.1859	3.69556e-34	1.2471e-32	930.076	944.682	891.61	463.443	386.484	452.653
485	CDC42EP1	3182.05	0.70677	0.0580032	12.185	3.73597e-34	1.25814e-32	2470.61	2328.43	2454.77	3935.79	4133.62	3769.11
486	SEMA7A	318.605	1.42267	0.116805	12.1799	3.97732e-34	1.33666e-32	181.648	154.964	182.868	466.42	458.092	467.641
487	SALL2	3989.6	-0.619534	0.0509193	-12.167	4.6598e-34	1.5628e-32	4821.11	4813.81	4865.11	3220.28	3154.65	3062.65
488	FCHO1	924.98	0.983641	0.0808497	12.1663	4.69902e-34	1.57273e-32	665.049	581.114	617.825	1283.15	1253.62	1149.12
489	SINHCAF	3016.19	0.67144	0.055216	12.1602	5.06072e-34	1.69032e-32	2294.91	2408.89	2276.03	3709.53	3614.71	3793.09
490	FSD1	1968.76	0.803234	0.0661914	12.135	6.8887e-34	2.29619e-32	1385.68	1376.79	1541.46	2417.45	2618.09	2473.1
491	HOXB13	995.785	-0.922639	0.0760651	-12.1296	7.36091e-34	2.44859e-32	1282.45	1268.52	1360.66	694.668	724.904	643.506
492	KATNB1	2264.72	0.808792	0.0667057	12.1248	7.80552e-34	2.59121e-32	1614.98	1543.68	1780.12	2936.46	2973.18	2739.9
493	AK2	7822.83	0.605026	0.0499343	12.1164	8.64243e-34	2.86322e-32	6089.66	6052.52	6476.83	9381.99	9663.09	9272.88
494	EVC	1201.73	-0.857276	0.0708014	-12.1082	9.56048e-34	3.16096e-32	1580.24	1572.48	1492.9	894.137	807.301	863.337
495	RADX	1702.95	-0.916825	0.0758217	-12.0918	1.16636e-33	3.84851e-32	2241.31	2386.04	2051.84	1120.4	1128.06	1290.01
496	ZFHX4	907.513	-1.22413	0.101359	-12.0773	1.39288e-33	4.58669e-32	1247.71	1378.78	1186.06	569.628	443.378	619.525
497	FAM111B	736.596	-1.16127	0.096164	-12.0759	1.41556e-33	4.64262e-32	1017.43	1136.4	899.876	457.489	423.76	484.628
498	ZCCHC12	477.489	1.2507	0.103569	12.076	1.4141e-33	4.64262e-32	267.012	308.934	271.719	677.798	722.942	616.527
499	PTMS	28157.9	-0.808945	0.0670603	-12.063	1.65711e-33	5.42396e-32	33772.6	34333.4	39449.9	21807.6	20795.6	18788.6
500	HOXD9	417.681	-1.21631	0.10093	-12.0511	1.91414e-33	6.25274e-32	593.581	588.067	570.3	257.027	241.308	255.804
501	CCBE1	839.579	-0.951003	0.0789705	-12.0425	2.12388e-33	6.92402e-32	1088.89	1150.31	1080.68	572.605	542.452	602.538
502	TJP2	1776.02	0.721933	0.0599795	12.0363	2.28947e-33	7.44898e-32	1350.94	1359.91	1311.07	2235.84	2208.06	2190.32
503	ADM	499.35	1.1527	0.0958255	12.0292	2.49529e-33	8.10249e-32	329.547	291.053	308.913	662.912	709.209	694.467
504	MOSPD1	3067.98	-0.663768	0.0551913	-12.0267	2.57311e-33	8.33861e-32	3802.69	3774.76	3706.95	2380.73	2279.67	2463.11
505	AHSA2P	898.685	-1.07752	0.0897584	-12.0047	3.35701e-33	1.08574e-31	1198.08	1090.71	1369.96	580.544	551.28	601.538
506	SCARA5	462.823	1.16263	0.0968936	11.999	3.59662e-33	1.16094e-31	274.953	286.087	296.515	631.156	630.735	657.495
507	ALDH1L2	829.351	1.11329	0.0928029	11.9962	3.71792e-33	1.19773e-31	480.423	584.094	508.311	1171.01	1018.2	1214.07
508	FAM210B	2100.45	-0.687622	0.0573308	-11.9939	3.82286e-33	1.22911e-31	2553.99	2612.53	2608.71	1630.49	1583.21	1613.76
509	EFNB2	1843	0.762695	0.0636174	11.9888	4.0685e-33	1.30552e-31	1408.51	1413.55	1278.01	2299.35	2293.4	2365.18
510	NFIL3	621.981	1.05079	0.0876537	11.988	4.10855e-33	1.31578e-31	397.044	423.17	394.664	808.792	881.852	826.366
511	PREX1	2273.8	0.686395	0.0573099	11.9769	4.69617e-33	1.50103e-31	1751.96	1722.48	1754.29	2877.91	2814.27	2721.91
512	RNF126	3173.22	0.647674	0.0541119	11.9692	5.15492e-33	1.64444e-31	2463.66	2404.92	2549.82	3807.77	3953.13	3860.04
513	PLOD3	2699.18	0.706668	0.0590969	11.9578	5.91122e-33	1.88203e-31	2032.87	1971.81	2148.96	3345.32	3464.63	3231.52
514	GCH1	457.061	1.28699	0.107681	11.9519	6.34843e-33	2.01729e-31	248.152	306.947	241.758	637.11	620.926	687.472
515	LAMA1	2883.55	0.768997	0.064367	11.9471	6.72604e-33	2.13313e-31	2169.85	2215.19	2012.58	3770.06	3367.52	3766.11
516	MYOD1	131.111	2.24813	0.18832	11.9378	7.51453e-33	2.37858e-31	41.6896	50.6612	44.4255	231.225	214.823	203.844
517	CEACAM1	139.744	2.13068	0.178537	11.9341	7.8582e-33	2.48255e-31	51.6157	55.628	48.5582	218.324	230.517	233.821
518	MDGA1	609.526	-1.05429	0.0883636	-11.9313	8.12767e-33	2.56273e-31	852.652	826.473	789.328	376.113	416.893	395.696
519	SLC25A22	2354.84	0.766813	0.0643215	11.9216	9.13667e-33	2.87532e-31	1862.14	1656.92	1710.9	2822.34	3082.07	2994.7
520	NKTR	1217.09	-0.988089	0.0829014	-11.9188	9.44122e-33	2.96545e-31	1644.75	1682.75	1527	825.663	717.056	905.305
521	MAP2K1	1905.9	0.712875	0.0598289	11.9152	9.86006e-33	3.09106e-31	1419.43	1431.43	1482.57	2353.93	2425.83	2322.22
522	PTGES	488.537	1.1729	0.0984681	11.9115	1.0311e-32	3.22624e-31	310.687	279.133	310.979	682.76	712.152	635.512
523	WDR6	3409.47	-0.737572	0.0619599	-11.904	1.12779e-32	3.52202e-31	4389.32	3942.63	4455.99	2537.52	2660.27	2471.1
524	BOP1	2225.1	0.752492	0.0632935	11.8889	1.35135e-32	4.21213e-31	1735.08	1544.67	1693.34	2753.86	2893.73	2729.91
525	ENTPD2	291.806	1.41841	0.119319	11.8876	1.37377e-32	4.27386e-31	165.766	158.937	151.873	435.656	414.931	423.675
526	RAB31	4656.59	0.659434	0.0555187	11.8777	1.54565e-32	4.79945e-31	3696.48	3728.07	3406.3	5835.21	5505.93	5767.57
527	ITGB5	2463.57	0.699728	0.0589597	11.8679	1.73774e-32	5.38567e-31	1868.09	1796.98	1968.15	3104.17	3070.3	2973.72
528	PTPRH	234.367	1.59252	0.134222	11.8648	1.80302e-32	5.57742e-31	122.091	107.283	120.879	348.326	365.885	341.738
529	EGR2	107.188	2.59268	0.218778	11.8507	2.1338e-32	6.57573e-31	28.7857	37.7476	24.7957	171.682	192.261	187.856
530	OGT	4032.32	-0.666618	0.0562507	-11.8508	2.13052e-32	6.57573e-31	4900.52	4996.58	4945.7	3231.2	2912.37	3207.54
531	ADAM12	102.102	2.70623	0.229078	11.8136	3.32013e-32	1.02124e-30	30.7709	29.8007	20.663	180.614	158.91	191.853
532	ZFHX3	1665.01	-0.885282	0.0749539	-11.811	3.42434e-32	1.05131e-30	2100.36	2296.64	2083.87	1242.46	1046.65	1220.06
533	N4BP3	494.513	1.17027	0.0991231	11.8062	3.62628e-32	1.11122e-30	282.894	311.914	318.211	663.904	737.656	652.499
534	GLUD1	5183.27	0.562206	0.0476378	11.8017	3.82654e-32	1.17039e-30	4141.17	4214.81	4201.83	6160.71	6178.85	6202.24
535	SFRP1	1974.18	0.730897	0.0619796	11.7925	4.26436e-32	1.30187e-30	1470.06	1533.74	1449.51	2551.42	2351.28	2489.09
536	IL15RA	121.036	2.33974	0.19878	11.7705	5.54248e-32	1.68891e-30	31.7635	43.7077	44.4255	192.522	207.956	205.842
537	GART	4656.16	0.576754	0.0490506	11.7584	6.39646e-32	1.9455e-30	3766.95	3710.19	3735.88	5607.96	5646.2	5469.8
538	CCT5	15124.8	0.527422	0.044922	11.7408	7.87035e-32	2.38934e-30	12220	12506.4	12445.4	17375.6	18181.4	18020.2
539	CBARP	471.834	1.22065	0.104032	11.7334	8.59272e-32	2.6038e-30	289.842	243.372	317.178	653.98	661.143	665.489
540	MYBBP1A	2463.39	0.794304	0.0677231	11.7287	9.08506e-32	2.74789e-30	1886.95	1646.99	1872.07	3206.39	3231.17	2936.75
541	EGFR	1211.21	0.844914	0.0720658	11.7242	9.58046e-32	2.89238e-30	880.445	902.961	815.157	1608.65	1479.23	1580.79
542	TMOD1	700.479	0.963997	0.0822241	11.724	9.6009e-32	2.8932e-30	488.364	467.871	468.018	951.695	892.642	934.283
543	HECTD4	3462.65	-0.712158	0.0607899	-11.7151	1.06692e-31	3.20922e-30	4357.56	4439.31	4103.68	2741.95	2444.47	2688.94
544	SYT7	808.101	0.931584	0.0795274	11.714	1.08053e-31	3.24417e-30	555.862	567.207	544.471	1111.47	1007.41	1062.18
545	TNFRSF9	222.945	1.59851	0.13656	11.7056	1.19328e-31	3.57612e-30	114.15	103.309	114.68	341.38	339.4	324.751
546	MXI1	2728.92	0.685654	0.0585855	11.7035	1.22334e-31	3.65948e-30	2068.6	2189.36	2018.78	3294.71	3304.74	3497.32
547	SCN9A	167.555	-1.87842	0.16052	-11.7021	1.24375e-31	3.71375e-30	282.894	253.306	254.155	75.4211	71.6075	67.9479
548	HGS	5152.37	0.666069	0.0569284	11.7001	1.27301e-31	3.79417e-30	4021.06	3763.83	4166.7	6449.5	6492.74	6020.38
549	HAND1	1193.88	-0.873326	0.0746464	-11.6995	1.28218e-31	3.81454e-30	1545.49	1508.91	1579.69	805.815	925.012	798.387
550	STK38	1315.43	-0.770349	0.0659684	-11.6775	1.66015e-31	4.93005e-30	1627.88	1697.65	1649.94	951.695	968.173	997.235
551	RTL8C	2438.33	-0.723925	0.0620151	-11.6734	1.74363e-31	5.16854e-30	3117.79	2891.66	3103.59	1827.97	1937.33	1751.66
552	TOB1	1847.16	-0.742944	0.0636584	-11.6708	1.79744e-31	5.3184e-30	2265.14	2353.26	2319.43	1407.2	1442.94	1295.01
553	MAFB	2016.64	-0.706953	0.0607108	-11.6446	2.44443e-31	7.2197e-30	2517.26	2532.07	2453.74	1608.65	1477.27	1510.84
554	NTN3	164.472	-1.87858	0.161349	-11.643	2.49232e-31	7.34784e-30	255.101	255.293	265.52	65.4973	78.474	66.9486
555	SOGA1	1951.57	-0.750418	0.0645213	-11.6306	2.88233e-31	8.48236e-30	2546.04	2352.27	2445.47	1513.38	1367.41	1484.86
556	KLHL15	5328.39	-0.823687	0.0708459	-11.6265	3.02364e-31	8.88221e-30	6947.28	7301.17	6179.28	3937.78	3498.96	4105.85
557	PLEKHG4B	982.936	-0.861388	0.0740943	-11.6256	3.0556e-31	8.96e-30	1252.67	1224.81	1326.57	721.463	687.628	684.475
558	SULF2	6912.11	-0.559722	0.0483046	-11.5873	4.77719e-31	1.39831e-29	8449.1	8115.72	8144.34	5671.47	5644.24	5447.82
559	FAM234B	2297.41	0.73873	0.0637722	11.5839	4.97352e-31	1.45318e-29	1775.78	1631.09	1758.43	2996	2703.43	2919.76
560	OSGIN1	116.492	2.39422	0.20671	11.5825	5.05229e-31	1.47355e-29	32.7561	38.7409	40.2929	204.431	212.861	169.87
561	COLGALT1	6441.99	0.652015	0.0563005	11.581	5.14509e-31	1.49794e-29	5026.58	4675.73	5330.03	8037.31	7750.29	7831.99
562	KIF17	704.213	1.04344	0.0901742	11.5714	5.75578e-31	1.67276e-29	455.608	428.137	496.946	992.383	983.868	868.334
563	ARHGAP45	629.107	1.07414	0.0929131	11.5607	6.51475e-31	1.88997e-29	386.125	382.442	447.355	899.099	862.233	797.388
564	CABLES2	1685.23	-0.720741	0.0623643	-11.557	6.80835e-31	1.97165e-29	2089.44	2070.16	2133.46	1324.83	1262.45	1231.06
565	NFIB	840.774	-0.992344	0.085992	-11.54	8.29684e-31	2.39845e-29	1123.63	1197.99	1035.22	606.346	519.89	561.569
566	CYP1A1	215.98	1.68022	0.145773	11.5263	9.72285e-31	2.80571e-29	100.254	89.4021	118.813	315.578	356.076	315.758
567	ST3GAL4	941.848	0.976657	0.0848122	11.5155	1.10182e-30	3.17391e-29	589.61	624.821	690.146	1184.91	1361.52	1200.08
568	IRAK1	11221.1	0.590048	0.0512514	11.5128	1.13718e-30	3.27001e-29	9095.29	8445.52	9333.5	13648.2	13560.3	13243.8
569	ITGA6	1568.56	0.82629	0.0717784	11.5117	1.15217e-30	3.30728e-29	1191.13	1178.12	1023.85	2060.19	1920.65	2037.44
570	COTL1	4254.6	0.658356	0.0572467	11.5003	1.31396e-30	3.76506e-29	3378.84	3085.37	3437.3	5225.89	5343.1	5057.12
571	CLU	10016.8	0.690042	0.0600468	11.4917	1.45144e-30	4.15172e-29	7772.14	7176.01	8050.32	12116	13243.5	11743
572	MN1	2243.18	-0.723387	0.062962	-11.4893	1.49375e-30	4.26528e-29	2905.37	2706.9	2769.88	1803.16	1643.05	1630.75
573	CLUH	4114.61	0.672027	0.058519	11.4839	1.58947e-30	4.53068e-29	3105.88	3080.4	3333.98	5345.97	4981.14	4840.29
574	FZD8	1658.38	0.745108	0.0649539	11.4713	1.83812e-30	5.23033e-29	1169.29	1312.22	1236.68	2052.25	2084.47	2095.39
575	FOXRED2	6703.74	-0.54106	0.04719	-11.4656	1.96468e-30	5.57252e-29	7822.76	7908.11	8108.18	5535.51	5451	5396.86
576	PDE3B	579.395	-1.09822	0.0957847	-11.4655	1.9652e-30	5.57252e-29	810.962	843.36	714.941	373.136	346.267	387.702
577	CNIH3	195.479	1.69388	0.147742	11.4651	1.97536e-30	5.59161e-29	83.3792	89.4021	104.348	302.677	293.297	299.77
578	RASA3	700.606	0.946985	0.0826515	11.4576	2.15472e-30	6.08876e-29	490.349	459.924	485.582	938.794	942.669	886.32
579	ELL2	998.739	1.09618	0.0957014	11.4541	2.24153e-30	6.32313e-29	629.315	729.124	550.67	1360.56	1238.91	1483.86
580	CAPN2	6374.11	0.534232	0.0468822	11.3952	4.41816e-30	1.24417e-28	5153.63	5311.48	5156.46	7556.01	7514.87	7552.2
581	CHST1	346.256	1.35865	0.119286	11.3899	4.69704e-30	1.32043e-28	207.455	165.891	209.73	501.153	531.661	461.646
582	POLRMT	2780.44	0.727277	0.0638794	11.3852	4.95756e-30	1.39127e-28	2024.92	1999.63	2258.47	3499.14	3598.03	3302.47
583	KBTBD7	254.451	-1.50681	0.132503	-11.3719	5.77278e-30	1.61727e-28	407.963	358.602	362.636	143.896	117.711	135.896
584	NPAS2	706.512	0.988047	0.0869623	11.3618	6.48137e-30	1.81267e-28	477.445	493.698	449.421	1006.28	876.947	935.282
585	PDK1	697.179	0.988163	0.087068	11.3493	7.47469e-30	2.08691e-28	492.335	457.937	451.488	932.84	862.233	986.243
586	IRS1	875.17	0.874571	0.0771174	11.3408	8.24136e-30	2.29703e-28	633.285	632.768	586.83	1143.23	1089.81	1165.11
587	PES1	5253.53	0.634282	0.0559923	11.328	9.53399e-30	2.65279e-28	3999.23	3963.49	4388.83	6429.65	6543.75	6196.24
588	ANKRD52	6879.71	-0.61774	0.0545471	-11.3249	9.87896e-30	2.7441e-28	8630.74	7894.2	8466.68	5672.46	5337.21	5276.95
589	LUC7L3	4262.41	-0.702679	0.0620953	-11.3161	1.09175e-29	3.02743e-28	5313.44	5560.81	4966.36	3369.14	3020.27	3344.43
590	SOX6	508.76	-1.16787	0.103254	-11.3106	1.16293e-29	3.21935e-28	787.14	682.436	642.621	334.433	300.163	305.765
591	EPPK1	1744.02	-0.790648	0.0700375	-11.2889	1.4884e-29	4.11338e-28	2276.05	2113.86	2240.91	1389.34	1187.9	1256.04
592	INTS3	3057.46	-0.655018	0.0582166	-11.2514	2.27947e-29	6.28894e-28	3823.53	3508.54	3887.75	2362.86	2368.93	2393.16
593	FAM217B	1266.32	-0.95426	0.0848366	-11.2482	2.36341e-29	6.50955e-28	1721.19	1824.8	1465.01	849.48	815.149	922.292
594	MAPK4	479.937	-1.08115	0.0961639	-11.2428	2.51346e-29	6.91116e-28	630.307	680.449	644.687	298.707	323.705	301.768
595	C21orf58	1262.75	-0.897178	0.0798398	-11.2372	2.67662e-29	7.34744e-28	1635.82	1486.06	1808.02	841.541	886.756	918.295
596	ZFAND1	705.289	1.03566	0.0923562	11.2138	3.48923e-29	9.562e-28	439.726	516.545	430.824	922.916	899.508	1022.22
597	ENDOD1	1825.77	0.723473	0.064535	11.2106	3.61918e-29	9.90153e-28	1347.96	1461.23	1322.43	2298.36	2190.41	2334.21
598	SNRPA1	1239.03	0.783163	0.0698612	11.2103	3.63023e-29	9.91513e-28	888.386	874.154	970.13	1536.21	1567.52	1597.77
599	SNAPC2	967.714	0.830844	0.074133	11.2075	3.74702e-29	1.0217e-27	718.65	670.516	700.477	1233.53	1284.03	1199.08
600	HOXC8	399.197	-1.15783	0.103318	-11.2065	3.78967e-29	1.03161e-27	542.958	561.246	549.637	240.157	237.384	263.798
601	C2CD2L	930.146	0.913112	0.0815062	11.203	3.94227e-29	1.07137e-27	630.307	591.047	714.941	1219.64	1241.85	1183.09
602	NPM3	1549.87	0.776807	0.0693416	11.2026	3.9587e-29	1.07404e-27	1092.86	1108.59	1226.35	1870.64	2041.3	1959.5
603	RHBDL3	526.578	-1.1033	0.0985257	-11.1981	4.1635e-29	1.12774e-27	795.081	665.549	695.311	336.418	341.362	325.75
604	ZYX	8227.03	0.629263	0.0562216	11.1926	4.43478e-29	1.19923e-27	6649.49	6043.58	6689.66	9940.7	10433.1	9605.63
605	CTNNAL1	3049.5	0.679237	0.0607001	11.1901	4.56167e-29	1.2315e-27	2404.1	2409.88	2219.21	3789.91	3552.91	3920.99
606	SPRY1	408.013	1.28763	0.115168	11.1805	5.08264e-29	1.36988e-27	222.345	249.333	239.691	651.996	506.157	578.556
607	DDX6	2119.75	-0.85313	0.0763435	-11.1749	5.41198e-29	1.45624e-27	2805.12	2906.56	2474.4	1641.4	1380.16	1510.84
608	CLDN4	155.12	1.99669	0.178682	11.1745	5.43363e-29	1.45966e-27	45.6601	61.5881	79.5527	250.081	256.021	237.817
609	NCOA2	480.961	-1.15619	0.103483	-11.1728	5.53968e-29	1.48571e-27	661.078	723.164	607.493	316.57	272.697	304.766
610	KCNF1	123.278	2.19017	0.196032	11.1725	5.5568e-29	1.48786e-27	34.7413	46.6878	51.6576	213.362	186.376	206.841
611	SLC39A8	1541.83	-0.785917	0.0703877	-11.1655	6.01282e-29	1.60732e-27	2054.7	1984.73	1815.25	1171.01	1071.17	1154.11
612	ADGRA2	2017.76	-0.696448	0.0624089	-11.1594	6.44028e-29	1.71878e-27	2587.73	2350.28	2548.79	1565.98	1544.96	1508.84
613	MAGED1	18168.2	-0.515983	0.0462483	-11.1568	6.63296e-29	1.76731e-27	21217	20822.7	22109.5	15111	15118	14630.8
614	CAMK2N2	238.434	1.52452	0.136667	11.155	6.77295e-29	1.80167e-27	114.15	139.07	115.713	345.349	381.58	334.743
615	RELT	1520.06	0.801911	0.0718988	11.1533	6.8969e-29	1.83166e-27	1076.98	1031.1	1217.05	1898.43	1993.24	1903.54
616	TTC7A	995.711	0.834571	0.0748622	11.1481	7.31527e-29	1.93961e-27	701.775	677.469	767.632	1292.08	1271.28	1264.03
617	HIST2H2BE	219.334	-1.53389	0.137685	-11.1406	7.95729e-29	2.10643e-27	326.569	314.894	336.808	104.2	122.616	110.915
618	NSD1	4702.28	-0.765011	0.0687133	-11.1334	8.62918e-29	2.28059e-27	6143.26	6212.45	5405.45	3639.07	3175.25	3638.21
619	TIA1	1084.71	-0.873785	0.078498	-11.1313	8.83312e-29	2.33072e-27	1485.94	1450.3	1273.88	778.028	734.713	785.397
620	LOXL1	3301.28	-0.670632	0.0602811	-11.1251	9.47209e-29	2.49529e-27	4032.97	3927.73	4204.93	2550.42	2701.47	2390.17
621	ANKH	4346.07	0.557462	0.0501361	11.119	1.01423e-28	2.66754e-27	3491.01	3574.1	3484.82	5078.02	5168.49	5279.95
622	DVL1	3775.65	0.62453	0.0561738	11.1178	1.02753e-28	2.69818e-27	2960.96	2877.75	3074.66	4544.12	4792.8	4403.62
623	TUBG1	5094.9	0.696972	0.062711	11.114	1.072e-28	2.81043e-27	3961.51	3564.16	4137.77	6055.52	6624.19	6226.22
624	SLC6A12	154.168	1.90935	0.171847	11.1108	1.11207e-28	2.91081e-27	61.5418	53.6413	79.5527	248.096	238.365	243.813
625	ITPRIP	1066.11	0.782437	0.0704482	11.1066	1.16564e-28	3.04615e-27	789.125	759.918	802.759	1365.52	1317.38	1361.95
626	KLF16	1801.88	0.723138	0.0651702	11.0961	1.30977e-28	3.41733e-27	1433.33	1309.24	1335.87	2344.01	2237.49	2151.35
627	ENTR1	4454.76	0.634896	0.0572559	11.0887	1.42272e-28	3.7061e-27	3545.6	3304.9	3620.17	5495.82	5605.01	5157.04
628	MAST1	663.991	0.917361	0.0827971	11.0796	1.57528e-28	4.09698e-27	460.571	461.911	456.653	843.526	875.966	885.321
629	GPI	14233.2	0.539427	0.0486992	11.0767	1.62736e-28	4.2257e-27	11538.1	11153.4	12117.8	16813.9	17183.8	16592.3
630	FAM162A	1130.78	0.824335	0.0744289	11.0755	1.6501e-28	4.27794e-27	794.088	835.413	819.29	1339.72	1526.32	1469.87
631	SLC44A5	541.197	-1.18486	0.107023	-11.071	1.7336e-28	4.4873e-27	753.391	843.36	658.118	338.403	299.182	354.728
632	SPNS2	128.176	2.08148	0.188044	11.0691	1.77203e-28	4.57953e-27	41.6896	50.6612	54.7571	207.408	221.689	192.852
633	EIF2B3	1455.16	0.745898	0.0673932	11.0679	1.79649e-28	4.63541e-27	1044.23	1068.85	1148.87	1795.22	1893.19	1780.63
634	TCAF2	163.116	1.79089	0.161869	11.0639	1.87833e-28	4.83893e-27	67.4975	74.5017	77.4864	246.111	241.308	271.791
635	HIST1H2BK	1256.6	-1.00843	0.0912007	-11.0572	2.02232e-28	5.20166e-27	1486.93	1603.28	1946.46	857.419	867.138	778.403
636	ACIN1	4665.18	-0.566656	0.0512755	-11.0512	2.16297e-28	5.55468e-27	5422.63	5576.7	5710.23	3856.4	3757.92	3667.19
637	JRK	1417.68	-0.78566	0.0711692	-11.0393	2.46872e-28	6.32992e-27	1774.79	1700.63	1908.23	1086.66	1053.51	982.246
638	ARL14	75.3753	5.45834	0.495079	11.0252	2.88899e-28	7.3959e-27	2.97783	4.96678	2.0663	136.949	132.425	172.867
639	POLR3D	1181.61	0.762714	0.0693302	11.0012	3.77198e-28	9.64128e-27	855.63	855.28	918.472	1449.87	1513.57	1496.85
640	TNFAIP3	333.238	1.33622	0.121476	10.9999	3.82633e-28	9.76491e-27	216.389	168.871	181.835	467.412	446.321	518.602
641	ARHGEF17	3230.71	-0.643999	0.0585519	-10.9988	3.87368e-28	9.87034e-27	3914.85	3846.28	4059.25	2664.55	2513.13	2386.17
642	ZNF462	1307.8	-0.866047	0.0787785	-10.9934	4.10932e-28	1.04544e-26	1757.91	1771.15	1537.33	917.954	862.233	1000.23
643	NT5E	207.345	1.63938	0.149179	10.9893	4.3012e-28	1.09256e-26	85.3645	96.3556	120.879	302.677	306.049	332.745
644	SERINC2	1931.66	0.711937	0.0648134	10.9844	4.5419e-28	1.15191e-26	1510.75	1379.77	1503.24	2414.47	2495.47	2286.25
645	NACC2	3221.9	-0.633907	0.057716	-10.9832	4.60278e-28	1.16554e-26	4047.86	3724.09	3983.83	2625.85	2486.64	2463.11
646	CDKN1B	1007.31	-0.825266	0.0752151	-10.9721	5.2062e-28	1.3163e-26	1312.23	1337.06	1213.95	693.676	743.541	743.429
647	HIVEP3	666.936	0.966938	0.088196	10.9635	5.72364e-28	1.44489e-26	456.601	472.838	424.626	947.726	849.481	850.347
648	ZSWIM5	497.647	-1.03362	0.094385	-10.9511	6.56353e-28	1.65436e-26	679.938	657.602	668.449	304.662	334.495	340.739
649	EGFL7	3683.69	0.708171	0.064682	10.9485	6.75531e-28	1.70007e-26	2813.06	2538.03	3041.6	4498.47	4653.51	4557.5
650	WARS	3088.22	0.612135	0.0559479	10.9412	7.32565e-28	1.84077e-26	2459.69	2357.24	2511.59	3665.86	3869.75	3665.19
651	DOT1L	4657.02	0.577756	0.0528145	10.9393	7.47349e-28	1.87503e-26	3751.07	3604.89	3854.69	5738.95	5409.8	5582.72
652	GAP43	205.411	1.55431	0.142126	10.9361	7.74631e-28	1.9405e-26	97.2758	103.309	112.614	313.593	313.896	291.776
653	ACOT7	4839.53	0.658212	0.0602384	10.9268	8.58441e-28	2.14715e-26	3635.93	3584.03	4043.76	5760.78	6216.12	5796.55
654	GLUL	11883.3	-0.522965	0.0478641	-10.926	8.65433e-28	2.16133e-26	14038.5	13542.4	14461	9977.42	9719.01	9561.66
655	RPL22L1	348.36	1.21001	0.110833	10.9174	9.51905e-28	2.37366e-26	224.33	193.705	212.829	471.382	499.291	488.625
656	TAOK2	2000.42	-0.764408	0.0700315	-10.9152	9.75018e-28	2.42759e-26	2591.7	2338.36	2625.24	1545.14	1536.13	1365.95
657	MRTFB	1323.5	-0.850584	0.0779377	-10.9136	9.92031e-28	2.46619e-26	1738.06	1841.68	1528.03	970.551	903.432	959.264
658	PPP1R14C	1246.02	0.754007	0.0690994	10.9119	1.01103e-27	2.5096e-26	912.209	905.941	964.964	1625.52	1506.7	1560.8
659	ARRDC3	445.445	1.12029	0.102724	10.9057	1.0822e-27	2.68218e-26	269.99	292.047	279.984	651.996	559.127	619.525
660	CDKN2D	407.479	1.11546	0.102312	10.9025	1.12107e-27	2.7743e-26	252.123	246.352	273.785	566.651	545.394	560.57
661	TRIM9	527.268	1.13263	0.104077	10.8826	1.39578e-27	3.44891e-26	343.443	353.635	293.415	734.364	650.353	788.395
662	SNX19	1846.75	-0.642979	0.0591025	-10.879	1.45084e-27	3.57955e-26	2293.92	2226.11	2234.71	1428.04	1449.81	1447.89
663	CBX2	2872.02	-0.631426	0.0580781	-10.872	1.56704e-27	3.8604e-26	3482.08	3329.73	3660.46	2299.35	2200.21	2260.27
664	HS3ST3A1	769.122	0.868278	0.0799017	10.8668	1.6586e-27	4.0798e-26	555.862	548.333	528.974	1000.32	1029.97	951.27
665	SEMA6A	1318.07	-0.783924	0.0721622	-10.8634	1.72284e-27	4.23146e-26	1749.97	1723.47	1529.07	978.49	969.154	958.265
666	DDN	415.214	1.11448	0.10263	10.8592	1.80257e-27	4.42063e-26	253.116	257.279	276.885	537.872	587.574	578.556
667	HGSNAT	2250.35	-0.612027	0.0563965	-10.8522	1.94642e-27	4.76624e-26	2684.02	2754.58	2723.39	1807.13	1782.34	1750.66
668	EFR3B	1029.1	0.794965	0.0732662	10.8504	1.98628e-27	4.85658e-26	785.155	715.217	757.301	1316.89	1337.98	1262.03
669	ATIC	3806.38	0.583984	0.0538226	10.8502	1.99049e-27	4.85959e-26	2979.82	2989.01	3170.74	4491.53	4697.65	4509.54
670	NCOA1	1576.42	-0.789692	0.0728039	-10.8468	2.06458e-27	5.03295e-26	1996.14	2155.58	1840.04	1150.17	1105.5	1211.07
671	SRRM1	4510.43	-0.629626	0.0580495	-10.8464	2.07491e-27	5.0506e-26	5707.51	5394.92	5335.2	3732.35	3325.34	3567.26
672	TNS2	1685.24	0.691697	0.0638104	10.8399	2.22783e-27	5.41474e-26	1340.02	1229.78	1296.61	2090.95	2020.71	2133.36
673	PURB	1441.98	-0.785021	0.0724392	-10.837	2.29972e-27	5.58118e-26	1862.14	1903.27	1708.83	1031.09	1007.41	1139.13
674	HOXA5	268.41	-1.3368	0.123551	-10.8198	2.7738e-27	6.72174e-26	401.014	373.502	379.167	143.896	154.005	158.878
675	COL4A5	1486.4	-0.706411	0.0653757	-10.8054	3.24503e-27	7.85201e-26	1894.89	1861.55	1772.89	1156.13	1087.85	1145.12
676	PARM1	1442.63	-0.735296	0.0680553	-10.8044	3.28143e-27	7.92834e-26	1805.56	1853.6	1748.09	1145.21	1021.14	1082.17
677	SSTR5	247.104	1.47387	0.136482	10.799	3.47976e-27	8.39512e-26	141.943	115.229	135.343	329.471	362.942	397.695
678	SDK2	2657.63	0.617607	0.0572348	10.7908	3.80631e-27	9.16939e-26	2139.07	2106.91	2045.64	3351.28	3120.32	3182.56
679	ADRB2	234.411	-1.44069	0.133555	-10.7872	3.95497e-27	9.51347e-26	344.436	323.834	359.537	129.01	115.749	133.897
680	RRP9	554.052	0.995792	0.0923224	10.786	4.00734e-27	9.62527e-26	364.288	352.642	393.631	734.364	774.931	704.459
681	TGIF1	912.667	0.804381	0.0747218	10.765	5.03572e-27	1.20776e-25	650.16	682.436	661.217	1191.85	1119.24	1171.1
682	TP53I3	253.584	-1.37719	0.127937	-10.7646	5.06064e-27	1.21196e-25	363.295	366.549	368.835	135.956	155.967	130.9
683	KLHL21	1876.07	0.704898	0.0655091	10.7603	5.29956e-27	1.26732e-25	1453.18	1328.12	1499.1	2366.83	2370.9	2238.28
684	AHNAK2	2018.98	0.675102	0.0628519	10.7411	6.52311e-27	1.55763e-25	1582.22	1494.01	1588.99	2613.94	2385.61	2449.12
685	CYB5R2	67.0814	3.34074	0.311215	10.7345	7.01037e-27	1.67154e-25	16.8744	11.9203	7.23207	116.109	131.444	118.909
686	JAG2	1100.86	0.756524	0.0705184	10.728	7.51793e-27	1.78995e-25	836.77	792.699	826.522	1408.19	1333.08	1407.92
687	TSPYL4	1410.39	-0.683021	0.063687	-10.7247	7.79746e-27	1.8538e-25	1707.29	1763.21	1743.96	1071.77	1083.92	1092.16
688	IL27RA	514.973	1.03151	0.0961937	10.7233	7.91603e-27	1.87925e-25	332.524	310.921	371.935	701.615	701.361	671.485
689	AMN1	399.876	1.19418	0.111502	10.71	9.13778e-27	2.16614e-25	251.13	261.253	216.962	513.062	549.318	607.534
690	RXRA	5169.14	-0.545761	0.0509727	-10.7069	9.44269e-27	2.23518e-25	6299.1	5916.43	6190.65	4295.03	4176.78	4136.83
691	AMOTL2	1708.01	-0.67717	0.0633139	-10.6954	1.06908e-26	2.52697e-25	2128.16	2038.37	2138.63	1367.5	1317.38	1258.03
692	EGR3	116.29	2.25609	0.210972	10.6938	1.08851e-26	2.56917e-25	27.7931	50.6612	42.3592	211.378	169.7	195.85
693	FGFR2	1327.26	-0.745007	0.0697155	-10.6864	1.17879e-26	2.77823e-25	1643.76	1719.5	1624.12	1042	927.955	1006.23
694	MIDN	4345.65	0.606317	0.0567782	10.6787	1.28074e-26	3.01416e-25	3578.36	3334.7	3423.87	5531.54	5019.39	5186.02
695	SEC16A	14239.6	-0.495458	0.0464018	-10.6776	1.29619e-26	3.04613e-25	16836.7	16625.8	16520.1	12250	11477.8	11727
696	LGMN	2198.32	0.648728	0.0608838	10.6552	1.64923e-26	3.87024e-25	1686.44	1650.96	1799.75	2590.12	2739.72	2722.91
697	ZNF32	731.898	-0.856917	0.0804347	-10.6536	1.67816e-26	3.93247e-25	942.979	959.582	926.738	518.024	542.452	501.615
698	LAMC3	976.009	0.796489	0.074775	10.6518	1.71008e-26	4.00153e-25	700.783	696.343	742.836	1293.08	1237.93	1185.09
699	IGFBP3	380.031	1.38104	0.129715	10.6467	1.80582e-26	4.21953e-25	165.766	230.459	236.592	614.285	488.501	544.582
700	GAB2	2112.12	0.642171	0.0603444	10.6418	1.90462e-26	4.44403e-25	1664.61	1596.32	1688.17	2651.65	2468.99	2603
701	ADGRE5	3067.05	0.593812	0.0558919	10.6243	2.29752e-26	5.35312e-25	2402.12	2485.38	2446.5	3663.88	3848.17	3556.27
702	SLC39A14	3417.16	0.597277	0.0562526	10.6178	2.46383e-26	5.73245e-25	2759.46	2700.94	2698.59	4157.09	3898.2	4288.71
703	ANKFY1	2775.48	-0.590402	0.0557063	-10.5985	3.02894e-26	7.03722e-25	3381.82	3376.42	3248.23	2213.01	2151.17	2282.25
704	GABARAPL1	2532.07	0.60226	0.0568574	10.5925	3.22993e-26	7.49353e-25	2049.74	1935.06	2048.74	3004.94	3123.27	3030.67
705	CLIC1	4533.36	0.822233	0.0776592	10.5877	3.39816e-26	7.87266e-25	3013.56	3205.56	3607.77	5843.15	6374.05	5156.04
706	B3GAT1	127.707	1.94598	0.183821	10.5863	3.44921e-26	7.97959e-25	47.6453	60.5948	49.5913	208.4	197.166	202.844
707	EP300	4826.27	-0.680672	0.0643464	-10.5782	3.75924e-26	8.68453e-25	6182.97	6240.27	5408.55	3787.93	3503.86	3834.06
708	UBE2QL1	1973.11	0.655475	0.0620519	10.5633	4.40704e-26	1.01667e-24	1488.91	1554.6	1553.86	2299.35	2424.85	2517.07
709	ETS2	1885.6	0.624882	0.0592034	10.5548	4.82495e-26	1.11151e-24	1472.04	1470.17	1508.4	2272.56	2252.2	2338.21
710	RASGRF1	84.5009	2.58567	0.245134	10.548	5.19055e-26	1.19405e-24	23.8226	25.8273	22.7293	141.911	163.814	128.901
711	GJA1	1058.42	0.809354	0.076794	10.5393	5.69347e-26	1.3079e-24	776.221	813.559	717.008	1359.56	1271.28	1412.92
712	ADAMTSL4	619.499	0.923031	0.0875914	10.5379	5.77655e-26	1.32512e-24	450.645	413.236	419.46	850.472	781.797	801.385
713	CREM	998.453	0.764617	0.0725601	10.5377	5.7892e-26	1.32616e-24	743.465	756.938	719.074	1217.65	1255.58	1298
714	ATP1A3	302.55	1.41556	0.134602	10.5167	7.24015e-26	1.65621e-24	132.017	162.91	200.432	474.359	415.912	429.67
715	ZNF618	4320.27	-0.598266	0.0569563	-10.5039	8.28396e-26	1.89234e-24	5314.43	5234	5061.41	3516.01	3212.53	3583.25
716	CCNG1	5624.25	-0.619164	0.0589482	-10.5035	8.32184e-26	1.89833e-24	6639.57	7244.55	6554.32	4253.35	4356.29	4697.4
717	GALE	1403.47	0.776209	0.0739194	10.5008	8.56929e-26	1.95205e-24	1014.45	999.317	1091.01	1732.7	1922.61	1660.73
718	YDJC	1300.7	0.773153	0.0736805	10.4933	9.27138e-26	2.10904e-24	917.172	923.822	1040.38	1550.1	1696.02	1676.71
719	HOMER3	847.155	0.851633	0.0811691	10.4921	9.39386e-26	2.13394e-24	598.544	589.06	625.057	1044.98	1178.09	1047.2
720	EDA2R	1236.62	-0.712154	0.0679391	-10.4822	1.04244e-25	2.36475e-24	1515.72	1588.38	1503.24	940.779	962.287	909.302
721	SEMA4B	1785.63	0.657953	0.0627815	10.48	1.06688e-25	2.41684e-24	1391.64	1312.22	1452.61	2199.12	2167.84	2190.32
722	NES	3115.97	0.641779	0.0612524	10.4776	1.09482e-25	2.47668e-24	2432.89	2330.41	2539.49	3989.38	3837.38	3566.26
723	FAM131C	599.802	0.974707	0.0930388	10.4764	1.10937e-25	2.50612e-24	438.734	356.615	418.427	794.899	783.759	806.381
724	SRPX2	173.183	1.64658	0.157425	10.4595	1.32576e-25	2.99082e-24	71.4679	94.3689	85.7516	269.928	268.773	248.809
725	PRMT1	7733.79	0.637512	0.0609697	10.4562	1.37224e-25	3.08927e-24	5935.81	5810.14	6411.74	9341.3	10104.5	8799.25
726	RPS6KA2	1501.1	0.673407	0.0644029	10.4562	1.37318e-25	3.08927e-24	1168.3	1139.38	1163.33	1768.43	1870.62	1896.54
727	PIDD1	3016.11	-0.687552	0.0657784	-10.4525	1.42644e-25	3.20469e-24	3695.49	3457.87	4011.73	2333.09	2408.17	2190.32
728	TBC1D8	655.227	0.895169	0.0856733	10.4486	1.48654e-25	3.33511e-24	468.512	433.103	473.184	889.175	821.034	846.351
729	SAMD11	2490.88	-0.612529	0.0586266	-10.448	1.49697e-25	3.35391e-24	3049.3	2876.76	3109.79	2006.6	1991.28	1911.53
730	NFE2L3	737.709	0.838911	0.0803317	10.4431	1.57602e-25	3.52619e-24	540.972	528.466	517.609	946.734	914.222	978.249
731	SLC35E2A	1116.34	-0.732204	0.0701154	-10.4428	1.58018e-25	3.53065e-24	1435.31	1351.96	1393.72	855.434	810.244	851.347
732	LRRFIP1	1528.97	0.765401	0.0733701	10.432	1.77031e-25	3.95007e-24	1075.99	1235.74	1085.84	1919.27	1822.56	2034.44
733	SRCAP	5775.48	-0.569874	0.0546339	-10.4308	1.79442e-25	3.99841e-24	7206.35	6866.08	6631.8	4835.88	4455.36	4657.43
734	NISCH	2873.19	-0.643297	0.0618452	-10.4017	2.43503e-25	5.41844e-24	3460.24	3297.94	3752.41	2272.56	2278.69	2177.33
735	LRWD1	1462.5	0.763131	0.073367	10.4016	2.43913e-25	5.42018e-24	1069.04	1009.25	1175.73	1862.7	1922.61	1735.67
736	DHRS2	2476.56	0.672625	0.0647408	10.3895	2.76784e-25	6.14228e-24	1802.58	1840.69	2085.93	3053.56	3089.91	2986.71
737	TUBA4A	179.089	1.61193	0.155243	10.3833	2.95378e-25	6.54602e-24	76.431	87.4154	101.249	285.806	265.831	257.802
738	STK36	608.226	-0.963951	0.0928402	-10.3829	2.96619e-25	6.5646e-24	824.859	725.15	862.682	418.786	401.198	416.68
739	LBH	1062.08	0.774517	0.0746177	10.3798	3.06383e-25	6.77152e-24	769.273	738.064	844.085	1349.64	1367.41	1304
740	SLC43A2	458.553	1.00346	0.0967608	10.3706	3.37555e-25	7.45038e-24	294.805	308.934	312.012	617.262	629.754	588.548
741	PHKB	1060.06	-0.816115	0.0787619	-10.3618	3.69927e-25	8.15388e-24	1373.77	1439.37	1242.88	772.074	725.885	806.381
742	WDR74	1183.94	0.774357	0.0747377	10.361	3.73065e-25	8.21196e-24	866.549	811.572	943.268	1493.54	1552.8	1435.9
743	SYK	1625.49	-0.646658	0.0624469	-10.3553	3.95868e-25	8.70217e-24	1920.7	1996.65	2034.28	1280.17	1281.09	1240.05
744	BRSK1	1063.95	0.773846	0.074778	10.3486	4.24784e-25	9.32528e-24	787.14	792.699	775.897	1431.02	1341.91	1255.04
745	MAP2	385.105	-1.11105	0.10746	-10.3392	4.68286e-25	1.02665e-23	489.357	565.22	524.841	233.21	247.193	250.808
746	SPOCD1	154.497	1.73379	0.16777	10.3343	4.92817e-25	1.07898e-23	67.4975	76.4885	70.2543	224.279	222.67	265.796
747	FXYD6	2600.42	-0.64556	0.0625306	-10.3239	5.49372e-25	1.20119e-23	3197.2	2978.08	3343.28	2018.51	2111.93	1953.5
748	COL5A1	26615.7	-0.504415	0.0489289	-10.3091	6.40827e-25	1.39741e-23	31719.8	30486.1	31459.5	23169.2	21536.2	21323.6
749	SAFB2	1406.63	-0.669741	0.0649655	-10.3092	6.40486e-25	1.39741e-23	1744.02	1676.79	1761.52	1110.48	1089.81	1057.19
750	RGS4	88.9526	2.36825	0.229728	10.3089	6.42186e-25	1.39851e-23	26.8005	26.8206	33.0609	147.865	139.291	159.877
751	RASD2	402.232	1.05892	0.102778	10.3029	6.83472e-25	1.48644e-23	251.13	269.2	262.421	564.666	546.375	519.601
752	IL12A	125.522	1.99557	0.193693	10.3028	6.8464e-25	1.487e-23	51.6157	43.7077	55.7902	175.652	230.517	195.85
753	ICOSLG	520.989	0.992301	0.0963774	10.296	7.34608e-25	1.59341e-23	367.266	315.887	362.636	721.463	657.22	701.462
754	MT2A	3420.64	0.814622	0.0791415	10.2932	7.55984e-25	1.6376e-23	2219.48	2393.99	2826.7	4105.49	4708.44	4269.72
755	CASP4	215.24	1.48135	0.144033	10.2848	8.25108e-25	1.78496e-23	117.128	129.136	94.0168	298.707	323.705	328.748
756	ALDOC	1313.92	0.789159	0.0767697	10.2796	8.71212e-25	1.88221e-23	993.603	858.26	1038.32	1623.54	1638.14	1731.67
757	SRSF8	986.78	-0.764202	0.0744289	-10.2676	9.86775e-25	2.12906e-23	1233.81	1297.32	1195.36	748.257	747.465	698.464
758	XPOT	4364.8	0.644646	0.0628605	10.2552	1.12169e-24	2.41697e-23	3469.17	3605.88	3140.78	5508.72	5018.41	5445.82
759	KCTD13	789.19	0.795009	0.0775297	10.2543	1.13251e-24	2.43706e-23	595.566	561.246	574.433	1000.32	1011.33	992.239
760	PTGS1	404.082	1.08108	0.105537	10.2437	1.26361e-24	2.71559e-23	259.071	242.379	276.885	527.948	531.661	586.55
761	MAD2L2	4826.86	0.656721	0.0641861	10.2315	1.43258e-24	3.07467e-23	3719.31	3491.65	4030.33	5721.09	6316.18	5682.64
762	CAD	6349.78	0.492664	0.0482245	10.2161	1.68047e-24	3.60198e-23	5361.09	5125.72	5341.4	7532.19	7408.93	7329.38
763	NLE1	1770.39	0.726409	0.0711583	10.2083	1.81938e-24	3.89463e-23	1262.6	1267.52	1472.24	2186.22	2293.4	2140.36
764	CBX5	9916.27	-0.755592	0.0740214	-10.2077	1.83063e-24	3.91357e-23	12568.4	13383.5	11413.2	7762.42	6473.12	7896.94
765	SLIT3	1011.14	-0.74257	0.0727597	-10.2058	1.86814e-24	3.98853e-23	1286.42	1225.8	1285.24	737.341	791.606	740.432
766	SULF1	464.222	-1.06549	0.104433	-10.2027	1.92932e-24	4.11378e-23	692.842	604.954	586.83	275.883	305.068	319.755
767	FRAS1	2183.06	-0.665842	0.0652697	-10.2014	1.95454e-24	4.16212e-23	2762.43	2728.75	2542.59	1767.43	1569.48	1727.67
768	IL13RA1	3926.07	0.627879	0.0615498	10.2012	1.95931e-24	4.16686e-23	2998.67	3354.57	2901.09	4730.69	4671.16	4900.24
769	LRRC4	85.47	2.4023	0.235548	10.1988	2.00789e-24	4.26462e-23	26.8005	22.8472	32.0277	146.873	134.387	149.885
770	LAMB2	5654.02	-0.538579	0.0528176	-10.1969	2.04598e-24	4.33988e-23	6737.84	6503.51	6850.83	4805.12	4616.23	4410.62
771	COL4A2	13107.9	0.505291	0.0495585	10.1959	2.06906e-24	4.38313e-23	11022.9	10370.6	11113.6	15914.8	15118	15107.4
772	ATG12	1341.77	0.691273	0.0678008	10.1956	2.07359e-24	4.38705e-23	1002.54	1066.86	1009.39	1627.51	1611.66	1732.67
773	NOS2	282.39	1.29159	0.126705	10.1936	2.11679e-24	4.47265e-23	161.795	148.01	181.835	364.205	420.817	417.679
774	CHD3	7213.62	-0.535202	0.0525856	-10.1777	2.49314e-24	5.26104e-23	8668.46	8288.57	8652.65	6204.38	5811.98	5655.66
775	ATP9A	5914.76	-0.548061	0.0538592	-10.1758	2.54258e-24	5.35844e-23	7136.87	7007.14	6930.38	4997.64	4510.29	4906.23
776	ADORA1	216.281	1.45449	0.143147	10.1608	2.96712e-24	6.24511e-23	133.01	103.309	110.547	297.715	342.343	310.762
777	TEAD2	2160.36	-0.664634	0.0654644	-10.1526	3.22635e-24	6.78199e-23	2654.24	2464.52	2829.8	1691.02	1704.85	1617.76
778	LPP	1834.76	-0.83168	0.081976	-10.1454	3.47282e-24	7.2907e-23	2387.23	2527.1	2133.46	1373.46	1160.43	1426.9
779	ZNF512	1852.68	-0.633608	0.0624567	-10.1447	3.49676e-24	7.33153e-23	2247.27	2344.32	2167.55	1484.61	1471.39	1400.92
780	SH3KBP1	3268.72	0.525403	0.0517915	10.1446	3.50298e-24	7.33515e-23	2638.36	2724.78	2676.9	3847.47	3866.81	3858.04
781	LONP1	4484.03	0.613624	0.0605021	10.1422	3.58959e-24	7.50688e-23	3429.47	3383.37	3821.63	5444.21	5631.49	5194.01
782	CHCHD10	2893.71	0.652828	0.0644263	10.1329	3.94575e-24	8.24117e-23	2299.88	2125.78	2324.59	3542.81	3768.71	3300.47
783	ADD3	2356.82	-0.723917	0.071456	-10.1309	4.02769e-24	8.40156e-23	2966.91	3167.81	2672.76	1794.23	1665.61	1873.56
784	SYT12	461.642	1.0705	0.105684	10.1292	4.09802e-24	8.53736e-23	294.805	294.034	304.78	614.285	700.38	561.569
785	PKD2	796.704	-0.812412	0.0802781	-10.12	4.50558e-24	9.37447e-23	1033.31	1012.23	1000.09	581.537	538.528	614.528
786	TUBB2A	773.314	0.80553	0.079711	10.1056	5.21588e-24	1.08386e-22	598.544	543.366	546.538	980.475	991.715	979.249
787	ENC1	940.745	0.763278	0.0755313	10.1054	5.22561e-24	1.0845e-22	686.886	708.263	697.378	1153.15	1143.76	1255.04
788	ZNF594	204.604	-1.44967	0.143465	-10.1047	5.2649e-24	1.09126e-22	307.709	313.901	276.885	108.17	100.054	120.907
789	CD59	4822.19	0.490988	0.0486094	10.1007	5.48562e-24	1.13557e-22	3942.65	4010.18	4075.79	5659.56	5643.26	5601.7
790	RBM4	1917.84	-0.630574	0.0624338	-10.0999	5.53084e-24	1.14348e-22	2362.41	2261.87	2366.95	1443.92	1486.1	1585.78
791	TSPYL1	3131.78	-0.555032	0.0549795	-10.0952	5.79865e-24	1.19734e-22	3814.6	3701.25	3664.59	2625.85	2449.37	2535.05
792	GAS1	513.707	-0.976678	0.0967925	-10.0904	6.09036e-24	1.25598e-22	702.768	646.675	694.278	315.578	348.228	374.712
793	CREBZF	2438.07	-0.601535	0.0596393	-10.0862	6.35728e-24	1.30811e-22	2920.26	3001.92	2894.89	2027.44	1831.39	1952.5
794	FEZ2	1420.9	0.680555	0.067474	10.0862	6.35913e-24	1.30811e-22	1051.17	1072.83	1151.96	1696.98	1811.77	1740.66
795	SMYD5	1448.92	0.664637	0.0659437	10.0789	6.85187e-24	1.40769e-22	1146.46	1070.84	1145.77	1773.39	1832.37	1724.68
796	PCLO	349.038	-1.21915	0.120971	-10.0781	6.90662e-24	1.41716e-22	488.364	540.386	435.99	229.241	184.414	215.834
797	C3orf52	320.111	1.16074	0.115562	10.0443	9.73694e-24	1.9954e-22	186.611	209.598	197.332	433.671	420.817	472.637
798	LARGE2	688.04	0.895651	0.0892071	10.0401	1.01537e-23	2.0782e-22	471.49	468.864	503.145	845.51	982.887	856.343
799	MBOAT7	4375.63	0.551278	0.0549233	10.0372	1.04562e-23	2.13743e-22	3574.39	3403.24	3671.82	5185.2	5401.95	5017.15
800	WBP1	2203.72	-0.63157	0.0629722	-10.0293	1.13271e-23	2.31257e-22	2758.46	2525.11	2752.32	1702.93	1809.81	1673.72
801	RPUSD3	1555.89	0.653703	0.0651953	10.0268	1.16172e-23	2.36883e-22	1229.84	1150.31	1248.05	1937.13	1933.4	1836.59
802	COL14A1	633.694	-0.886099	0.0883993	-10.0238	1.19768e-23	2.43911e-22	850.667	812.566	803.792	470.39	406.103	458.648
803	TWF2	1433.62	0.683888	0.0683839	10.0007	1.51306e-23	3.07755e-22	1059.11	1095.67	1145.77	1712.85	1868.66	1719.68
804	ACSL5	71.2877	2.78091	0.278142	9.99814	1.55287e-23	3.15461e-22	12.9039	22.8472	18.5967	106.185	139.291	127.902
805	ESRRA	1382.71	0.702747	0.070303	9.99596	1.58738e-23	3.22071e-22	1046.21	982.43	1129.24	1709.88	1760.76	1667.72
806	TSPAN11	1392.52	-0.694747	0.0695114	-9.99471	1.6075e-23	3.25749e-22	1767.84	1605.26	1791.49	1098.57	1040.76	1051.19
807	CYP26B1	357.329	1.14611	0.114701	9.99219	1.64903e-23	3.33749e-22	213.411	220.525	233.492	520.009	520.871	435.666
808	PRR7	478.516	1.0879	0.108886	9.99122	1.66522e-23	3.3661e-22	284.879	322.841	310.979	602.377	746.484	603.537
809	ACTN1	6390.86	0.499232	0.0499778	9.98909	1.7014e-23	3.43497e-22	5291.6	5108.83	5488.1	7565.93	7543.31	7347.36
810	GNG4	2075.4	0.602428	0.0603106	9.98876	1.70701e-23	3.44205e-22	1683.47	1574.47	1687.14	2445.23	2571.99	2490.09
811	MRTO4	2030.38	0.650702	0.0651489	9.98792	1.72154e-23	3.46706e-22	1537.55	1533.74	1669.57	2482.94	2609.26	2349.2
812	PDLIM3	798.832	0.784565	0.0786585	9.97431	1.97464e-23	3.97191e-22	613.433	561.246	585.797	985.436	1035.86	1011.22
813	IQCN	57.9454	-3.36676	0.337862	-9.96492	2.17045e-23	4.3604e-22	108.194	102.316	106.415	3.96953	10.7902	15.9877
814	PMEPA1	1310.04	0.662829	0.0665316	9.96262	2.22137e-23	4.4572e-22	1044.23	993.357	1005.26	1607.66	1649.92	1559.8
815	DGCR8	1426.93	-0.693551	0.0696284	-9.96075	2.26358e-23	4.53633e-22	1759.9	1689.7	1841.08	1141.24	1109.43	1020.22
816	MMP13	96.1688	2.15894	0.216773	9.95945	2.29331e-23	4.59027e-22	39.7044	33.7741	32.0277	141.911	168.719	160.877
817	RTN4RL2	1373.93	0.641221	0.0644555	9.94827	2.56594e-23	5.12968e-22	1103.78	1063.88	1052.78	1664.23	1688.17	1670.72
818	SRSF5	2128.83	-0.614149	0.0618039	-9.93707	2.87148e-23	5.73348e-22	2576.82	2475.44	2673.8	1714.84	1731.33	1600.77
819	ITGA2	598.689	1.02388	0.10305	9.93572	2.91079e-23	5.80488e-22	392.081	429.13	362.636	855.434	693.514	859.341
820	CLDN1	519.49	0.915182	0.0921615	9.9302	3.07626e-23	6.12738e-22	361.31	371.515	347.139	650.011	694.495	692.469
821	CCND3	2629.43	0.582906	0.0587269	9.9257	3.21845e-23	6.4028e-22	2205.58	1995.65	2114.86	3208.37	3163.48	3088.63
822	TFPI	368.009	1.15387	0.116306	9.92097	3.37453e-23	6.70513e-22	216.389	258.273	209.73	515.047	461.035	547.58
823	PRMT5	4041.44	0.580014	0.0585229	9.91089	3.73305e-23	7.4085e-22	3191.24	3084.37	3444.53	4806.11	5039.99	4682.41
824	ADAMTS16	361.701	1.10042	0.111245	9.89181	4.51804e-23	8.94438e-22	226.315	232.445	231.426	510.085	445.34	524.597
825	CHPF	3051.37	0.589647	0.0596104	9.89169	4.52339e-23	8.94438e-22	2382.26	2366.18	2561.18	3648.99	3842.28	3507.31
826	TUBA1A	7085.65	-0.518172	0.0523833	-9.89193	4.51253e-23	8.94438e-22	8181.09	8161.42	8691.91	5702.23	6086.64	5690.63
827	CCT4	12253.4	0.487651	0.0493025	9.89101	4.55407e-23	8.99415e-22	9900.29	10114.4	10591.9	13832.8	14704.1	14377
828	GTSE1	2226.3	-0.575721	0.0582091	-9.89057	4.57421e-23	9.02302e-22	2769.38	2603.59	2621.11	1794.23	1806.86	1762.65
829	RNF125	424.817	1.06226	0.10744	9.88703	4.7387e-23	9.33621e-22	300.761	271.186	253.122	571.613	529.7	622.522
830	MGLL	1040.16	0.747444	0.0756324	9.8826	4.95317e-23	9.747e-22	754.384	740.051	835.82	1305.98	1351.71	1253.04
831	SIAH2	1093.01	0.691269	0.0699579	9.88121	5.02214e-23	9.87082e-22	853.645	812.566	842.019	1367.5	1372.31	1309.99
832	TNFRSF21	1917.22	0.60112	0.0608882	9.87252	5.47735e-23	1.07526e-21	1567.33	1446.33	1556.96	2301.34	2306.15	2325.22
833	TCN2	483.034	0.970302	0.0982913	9.87171	5.52175e-23	1.08267e-21	324.583	308.934	346.106	604.361	683.705	630.516
834	BCOR	9935.18	-0.460665	0.0466803	-9.86851	5.70028e-23	1.11634e-21	11735.6	11530.9	11257.2	8531.52	8164.24	8391.56
835	ARL6IP1	4052.08	-0.530526	0.0537856	-9.86372	5.97947e-23	1.16961e-21	4871.73	4882.35	4611.99	3295.7	3221.36	3429.37
836	SYNGR3	657.259	0.849735	0.0862134	9.85619	6.44507e-23	1.25918e-21	465.534	441.05	501.079	834.594	877.928	823.368
837	CPNE4	130.936	-1.81092	0.183759	-9.8549	6.52818e-23	1.27389e-21	199.515	213.572	198.365	60.5354	68.6648	44.9655
838	SPATA2L	756.258	0.825507	0.0837818	9.85306	6.64887e-23	1.29589e-21	553.876	501.645	581.665	954.673	1007.41	938.28
839	TMEM205	1941.76	0.67872	0.0689272	9.8469	7.06908e-23	1.37615e-21	1476.01	1422.49	1581.76	2234.85	2556.29	2379.17
840	EIF4ENIF1	1146.87	-0.682138	0.0692848	-9.84542	7.1742e-23	1.39496e-21	1417.45	1382.75	1439.18	875.282	915.203	851.347
841	NFYA	1390.59	-0.703247	0.0715453	-9.8294	8.41171e-23	1.63363e-21	1668.58	1864.53	1635.48	1042	1039.78	1093.16
842	RADIL	951.05	0.766405	0.077991	9.82685	8.62766e-23	1.67358e-21	668.027	676.476	768.665	1206.74	1219.29	1167.1
843	NTMT1	1047.93	0.734041	0.0747254	9.82317	8.94841e-23	1.73374e-21	840.741	740.051	780.03	1295.06	1354.66	1277.02
844	LMO4	1747.79	-0.597949	0.0609121	-9.81658	9.55288e-23	1.84866e-21	2042.79	2113.86	2158.25	1383.38	1412.53	1375.94
845	ZNF75A	631.871	-0.865037	0.0881858	-9.80926	1.02719e-22	1.98546e-21	833.792	833.426	780.03	429.702	429.645	484.628
846	METRNL	1230.2	0.71357	0.0727576	9.8075	1.04523e-22	2.01794e-21	930.076	890.047	976.329	1524.3	1618.53	1441.89
847	PRRT2	204.294	-1.47648	0.150619	-9.80277	1.09538e-22	2.11227e-21	305.724	258.273	337.841	117.101	107.902	98.9241
848	ORAI1	1180.52	0.684357	0.0698514	9.79732	1.1561e-22	2.22409e-21	933.053	854.287	929.837	1443.92	1486.1	1435.9
849	TXNDC5	7438.91	0.474167	0.0483976	9.79733	1.15601e-22	2.22409e-21	6051.94	6181.66	6448.94	8617.86	8760.64	8572.42
850	PLOD1	6385.45	0.512617	0.0523641	9.78948	1.24938e-22	2.40073e-21	5196.31	5058.17	5534.6	7461.73	7686.53	7375.34
851	ZNF219	1348.5	-0.654838	0.0669488	-9.78119	1.35609e-22	2.6027e-21	1663.61	1590.36	1694.37	1087.65	1038.8	1016.22
852	RSL24D1	1242.6	0.667196	0.0682181	9.78032	1.36772e-22	2.62195e-21	944.965	989.383	946.367	1470.71	1524.36	1579.79
853	TCOF1	12773.5	0.499961	0.0511349	9.77729	1.40937e-22	2.69861e-21	10643.8	10191.8	10911.1	15449.4	15182.8	14262.1
854	TM7SF2	2220.92	-0.646942	0.0662294	-9.76819	1.54175e-22	2.94864e-21	2648.28	2595.64	2888.69	1738.66	1826.48	1627.75
855	NDST1	4117.63	-0.498517	0.0510521	-9.76487	1.59322e-22	3.04351e-21	4948.16	4732.35	4785.56	3476.32	3396.94	3366.42
856	ZC3HAV1	1669.33	-0.674992	0.0691751	-9.75773	1.70934e-22	3.26153e-21	2039.81	2132.74	1985.72	1347.66	1178.09	1331.98
857	HCN2	2096.19	0.567794	0.0582005	9.75582	1.74192e-22	3.3198e-21	1650.71	1713.54	1702.63	2569.28	2476.84	2464.11
858	PPM1D	1279.68	-0.684105	0.0701335	-9.75433	1.76772e-22	3.36506e-21	1612.99	1646.99	1472.24	990.398	966.211	989.241
859	GTPBP1	5386.75	0.522272	0.0535451	9.75387	1.77561e-22	3.37614e-21	4595.78	4182.03	4489.05	6495.15	6309.31	6249.2
860	HOXD11	614.076	-0.824535	0.0845858	-9.74792	1.88286e-22	3.57589e-21	799.051	779.785	775.897	438.633	440.435	450.654
861	SPX	138.384	1.69267	0.173653	9.74748	1.89112e-22	3.58742e-21	62.5344	68.5416	65.0886	191.53	216.784	225.827
862	LRRC41	4514.98	-0.56146	0.0576127	-9.74542	1.92977e-22	3.6565e-21	5468.29	5047.24	5632.75	3726.4	3706.92	3508.31
863	CCT7	21733.8	0.521899	0.0535565	9.74483	1.94107e-22	3.67363e-21	17704.2	16924.8	18906.7	25046.8	26718.4	25101.7
864	HNRNPH1	4655.46	-0.535127	0.0549773	-9.7336	2.16778e-22	4.09795e-21	5621.15	5706.83	5198.82	3890.14	3716.72	3799.08
865	SRGAP3	384.828	-1.07178	0.110235	-9.72266	2.41383e-22	4.55782e-21	512.187	555.286	496.946	260.004	218.746	265.796
866	DPF1	1073.38	0.712112	0.0732663	9.7195	2.48997e-22	4.69615e-21	836.77	770.845	833.754	1352.62	1376.24	1270.03
867	EIF5A	21220.5	0.503069	0.0517793	9.71563	2.58649e-22	4.87257e-21	17297.2	16824.5	18552.3	24895.9	25685.5	24067.5
868	DLL3	442.73	0.941399	0.0969325	9.7119	2.68286e-22	5.04829e-21	299.768	300.987	308.913	596.422	579.727	570.562
869	ANKRD33B	6829.02	-0.574098	0.0591419	-9.70713	2.8114e-22	5.28407e-21	8187.05	8641.21	7681.49	5514.67	5188.11	5761.58
870	PIK3CD	1193.05	0.70718	0.0728543	9.70677	2.82127e-22	5.29652e-21	924.12	832.433	962.898	1509.41	1463.54	1465.88
871	GFPT2	1298.92	0.654029	0.0674131	9.70182	2.96176e-22	5.5539e-21	1006.51	973.489	1048.65	1577.89	1636.18	1550.81
872	AMOT	1633.34	-0.747337	0.077056	-9.69863	3.05569e-22	5.72345e-21	2071.58	2142.67	1926.83	1313.92	1080	1265.03
873	RUVBL1	2442.79	0.576949	0.0595405	9.69003	3.3243e-22	6.21944e-21	1906.8	1952.94	2022.91	2911.65	3056.56	2805.85
874	JARID2	3127.12	-0.582527	0.0601412	-9.68598	3.45881e-22	6.4637e-21	3867.21	3777.74	3604.67	2635.77	2351.28	2526.06
875	TRIM66	298.517	-1.15115	0.118861	-9.68481	3.49859e-22	6.53058e-21	414.911	393.369	426.692	184.583	169.7	201.845
876	ZNF362	951.22	-0.70434	0.0727378	-9.68327	3.55163e-22	6.622e-21	1175.25	1164.21	1197.42	728.409	742.56	699.463
877	S100A11	4579.34	0.661684	0.068372	9.6777	3.75048e-22	6.98478e-21	3398.7	3476.75	3766.87	5458.11	6192.58	5183.02
878	PODXL	1642.43	0.664124	0.0686363	9.67599	3.81377e-22	7.09457e-21	1330.1	1303.28	1178.83	2064.16	1912.8	2065.41
879	VAT1	10540.5	0.517327	0.0534965	9.67031	4.03174e-22	7.49151e-21	8906.69	8101.82	9003.92	12337.3	12733.4	12159.7
880	MEGF8	5835.52	-0.475648	0.0491952	-9.66857	4.10062e-22	7.61085e-21	6845.04	6633.64	6888.03	5020.47	4800.65	4825.3
881	ECE1	6176.64	0.481061	0.0497609	9.66743	4.14641e-22	7.6871e-21	5159.59	5169.43	5139.93	7379.36	7309.85	6901.7
882	ARHGEF11	1796.54	-0.613688	0.0634937	-9.66535	4.2319e-22	7.83669e-21	2257.2	2060.22	2201.65	1457.81	1416.46	1385.94
883	GRB10	2012.41	0.560885	0.0580704	9.6587	4.51579e-22	8.35294e-21	1635.82	1613.21	1629.28	2386.68	2454.27	2355.19
884	AHNAK	25912.4	-0.666651	0.0691113	-9.64605	5.10863e-22	9.43884e-21	32298.5	33361.9	29723.8	20870.8	17654.7	21564.5
885	ACADVL	6541.61	0.561847	0.0582663	9.64274	5.27625e-22	9.73752e-21	5258.85	4976.72	5616.22	7683.03	8195.63	7519.23
886	SPINT1	2329.13	0.596595	0.0618939	9.639	5.47187e-22	1.00871e-20	1851.22	1807.91	1904.1	2894.78	2891.77	2624.99
887	DCAF6	1071.6	-0.757195	0.0786366	-9.62904	6.02889e-22	1.11014e-20	1305.28	1462.22	1271.81	762.15	782.778	845.351
888	DCBLD2	1677.24	0.687454	0.0714007	9.62811	6.08356e-22	1.11895e-20	1275.5	1385.73	1193.29	2163.4	1949.1	2096.39
889	ARG2	739.108	0.771764	0.0801716	9.6264	6.18583e-22	1.13648e-20	533.032	551.313	553.77	903.069	968.173	925.29
890	CCT8	5848.51	0.505173	0.0525158	9.61946	6.61792e-22	1.2145e-20	4857.83	5007.51	4638.85	6621.18	6938.08	7027.61
891	LURAP1L	100.893	1.96022	0.203817	9.61752	6.74361e-22	1.23618e-20	41.6896	39.7343	42.3592	167.713	154.986	158.878
892	ZNF302	458.549	-0.980633	0.102017	-9.61249	7.08135e-22	1.29663e-20	624.352	648.662	552.736	325.502	294.278	305.765
893	TOMM34	3087.13	0.577764	0.0601175	9.61059	7.21342e-22	1.31934e-20	2499.39	2342.33	2590.11	3622.2	3881.52	3587.25
894	ADGRB2	2199.79	0.567947	0.0591025	9.60952	7.28858e-22	1.33159e-20	1805.56	1704.6	1806.98	2660.58	2675.96	2545.05
895	PHB	6163.94	0.571293	0.0594519	9.60934	7.30182e-22	1.33252e-20	4872.72	4677.72	5327.97	7078.67	7705.17	7321.38
896	RHBDF2	844.93	0.838183	0.0872698	9.60451	7.65243e-22	1.39494e-20	545.935	585.087	688.079	1102.54	1092.75	1055.19
897	ZNF629	2942.25	-0.58574	0.0609885	-9.6041	7.68294e-22	1.39895e-20	3511.85	3529.4	3553.01	2520.65	2190.41	2348.2
898	HUNK	581.658	-0.86124	0.0896943	-9.60195	7.8445e-22	1.42677e-20	734.531	779.785	736.638	406.877	441.416	390.7
899	TP53INP2	1466.5	-0.638595	0.0665383	-9.59742	8.19727e-22	1.48928e-20	1862.14	1779.1	1716.07	1133.3	1114.33	1194.08
900	ST3GAL5	713.373	0.783957	0.0816893	9.59682	8.24516e-22	1.49631e-20	539.98	537.406	494.88	921.924	887.737	898.311
901	NXF1	2535.99	-0.614949	0.0640919	-9.5948	8.40829e-22	1.52422e-20	3055.25	2909.54	3241	2016.52	2106.05	1887.55
902	BNIP3L	1999.66	0.659891	0.0687946	9.59219	8.62323e-22	1.56145e-20	1482.96	1634.07	1533.2	2397.6	2305.17	2644.97
903	MKI67	12149.7	-0.698662	0.0728553	-9.58972	8.83202e-22	1.59749e-20	15083.7	16462.9	13559.1	9605.28	8335.9	9851.44
904	MTFP1	1153.65	0.768309	0.0801791	9.58241	9.48049e-22	1.71289e-20	883.423	753.958	923.638	1396.28	1504.74	1459.88
905	MAPKAPK3	2585.58	0.587444	0.0614085	9.56616	1.10948e-21	2.00234e-20	2118.23	1955.92	2125.19	2994.02	3266.48	3053.66
906	PRRC2B	30816.3	-0.483135	0.0505177	-9.56369	1.13637e-21	2.04859e-20	36818.9	35846.3	35119.9	26997.8	24353.4	25761.2
907	ASMTL	610.721	0.979622	0.102447	9.56228	1.15194e-21	2.07437e-20	385.133	383.436	464.918	774.059	907.356	749.425
908	H2AFX	8683.81	-0.489517	0.051194	-9.56201	1.15494e-21	2.0775e-20	10228.8	9731.91	10468.9	7085.62	7508.98	7078.57
909	NRP2	1027.31	0.697608	0.0729598	9.56154	1.16013e-21	2.08454e-20	808.977	793.692	748.002	1306.97	1222.23	1284.01
910	SPARC	12089.8	-0.432127	0.0452141	-9.55734	1.20818e-21	2.16849e-20	13826.1	13591.1	14244.1	10263.2	10388	10226.2
911	SFN	889.334	0.788571	0.0825144	9.55678	1.21481e-21	2.17798e-20	675.967	600.981	679.814	1088.64	1212.42	1078.17
912	HIP1R	1972.67	0.58158	0.0608869	9.55182	1.27438e-21	2.28228e-20	1564.35	1543.68	1633.41	2371.8	2442.5	2280.25
913	CHAMP1	1166.86	-0.670097	0.0701665	-9.55009	1.2958e-21	2.31811e-20	1467.08	1470.17	1361.69	921.924	875.966	904.306
914	PPP1R13L	665.845	0.783929	0.0820878	9.54989	1.29839e-21	2.3202e-20	496.305	480.785	490.747	838.564	858.309	830.363
915	PLIN3	3106.15	0.61643	0.0645936	9.5432	1.3849e-21	2.47208e-20	2384.25	2285.71	2688.26	3782.96	3829.53	3666.19
916	NUMA1	14511.8	-0.440157	0.0461449	-9.53858	1.44798e-21	2.58186e-20	16706.6	16251.3	17167.9	12571.5	12254.7	12118.7
917	GPR161	1315	-0.637955	0.0669296	-9.53172	1.54694e-21	2.75531e-20	1651.7	1564.54	1586.92	1054.9	989.753	1042.2
918	STX3	2495.37	0.542591	0.0569659	9.52484	1.65294e-21	2.9409e-20	2034.85	2080.09	1979.52	3057.53	2907.46	2912.76
919	CD320	2057.64	0.649541	0.068228	9.52014	1.72946e-21	3.07035e-20	1565.35	1532.75	1708.83	2448.21	2697.54	2393.16
920	VANGL1	1367.85	-0.631637	0.0663473	-9.52016	1.72906e-21	3.07035e-20	1683.47	1696.65	1607.58	1070.78	1111.39	1037.2
921	MRPL17	1643.67	0.685292	0.0719984	9.51816	1.76274e-21	3.12604e-20	1216.94	1191.03	1374.09	1931.18	2142.34	2006.46
922	ATP8B3	217.171	1.35085	0.141928	9.51786	1.76783e-21	3.13167e-20	136.98	115.229	114.68	279.852	332.534	323.752
923	MYL6	6260.55	-0.657748	0.0692109	-9.50354	2.02882e-21	3.5901e-20	7509.09	6957.47	8524.54	4746.57	5129.26	4696.4
924	KDM6B	4356.68	0.628861	0.0661781	9.50256	2.048e-21	3.62013e-20	3640.89	3219.47	3405.27	5763.76	5009.58	5101.09
925	HCFC1	8671.11	-0.539005	0.0567261	-9.50189	2.06116e-21	3.63944e-20	10750	9955.42	10111.5	7566.92	6834.1	6808.77
926	MED10	1288.11	0.672119	0.070794	9.49401	2.22306e-21	3.92108e-20	981.691	964.549	1034.19	1483.61	1651.88	1612.76
927	PLP2	6110.05	0.533924	0.0562726	9.48816	2.35143e-21	4.14303e-20	4797.28	4920.1	5259.78	7188.82	7579.61	6914.69
928	GPR173	751.601	-0.820207	0.0864882	-9.48346	2.46e-21	4.32965e-20	946.95	897.994	1034.19	539.856	511.062	579.555
929	SNCB	207.278	1.38519	0.146073	9.48289	2.47342e-21	4.34858e-20	113.158	105.296	126.045	318.555	317.82	262.798
930	DGKD	2088.75	0.559327	0.0589932	9.4812	2.51377e-21	4.41478e-20	1686.44	1625.13	1755.33	2499.81	2483.7	2482.1
931	PRDM11	400.846	-0.995073	0.104971	-9.47954	2.55395e-21	4.48052e-20	559.832	537.406	504.178	288.783	253.079	261.799
932	ABCA2	11792.4	0.453568	0.0478543	9.4781	2.58955e-21	4.5381e-20	9919.15	9702.11	10240.6	14077	13369	13446.7
933	HIPK3	1388.94	-0.885974	0.0935122	-9.47442	2.68237e-21	4.69573e-20	1880	1990.69	1536.3	970.551	877.928	1078.17
934	KLF7	404.928	1.10554	0.116856	9.46074	3.05779e-21	5.3472e-20	231.278	309.927	229.36	556.727	528.719	573.56
935	FBXO5	1321.43	0.659157	0.0696902	9.45839	3.12732e-21	5.46294e-20	1031.32	1088.72	953.599	1595.75	1621.47	1637.74
936	TMEM54	1572.92	0.739401	0.0781788	9.45781	3.14451e-21	5.4871e-20	1181.21	1079.78	1274.91	1836.9	2149.21	1915.53
937	RPRD2	2507.49	-0.557105	0.0590002	-9.44242	3.64257e-21	6.34943e-20	3077.09	3041.66	2838.07	2085.99	2022.67	1979.48
938	CTNND1	9358.35	-0.462395	0.0489754	-9.44137	3.67929e-21	6.40659e-20	10960.4	10987.5	10587.7	8125.63	7565.87	7922.92
939	SH3PXD2A	6970.89	-0.524655	0.0555767	-9.4402	3.72079e-21	6.47195e-20	8529.5	8229.96	7913.95	5988.04	5383.32	5780.56
940	RASA4	442.284	0.938025	0.0994463	9.43247	4.00534e-21	6.95949e-20	304.731	314.894	290.316	546.803	595.421	601.538
941	HOXD10	788.618	-0.836752	0.0887194	-9.43144	4.04496e-21	7.02087e-20	1091.87	1037.06	904.008	579.552	531.661	587.549
942	SNRPB	15440.8	0.551132	0.0584532	9.42861	4.15565e-21	7.20533e-20	12493	11860.7	13227.4	17605.9	19685.2	17772.4
943	IMP4	1377.31	0.675967	0.0717318	9.42353	4.36167e-21	7.55453e-20	1043.23	1038.06	1100.31	1578.88	1815.69	1687.7
944	CTSC	1947.63	0.558831	0.0593413	9.41724	4.63122e-21	8.01289e-20	1553.43	1567.52	1604.49	2270.57	2389.53	2300.23
945	TMEM131	2252.51	-0.621196	0.0659976	-9.4124	4.84925e-21	8.38124e-20	2742.58	2928.42	2518.83	1768.43	1737.22	1819.6
946	CDR2L	1400.84	0.661404	0.0702866	9.4101	4.95675e-21	8.55799e-20	1031.32	1069.85	1155.06	1743.62	1777.44	1627.75
947	LAMA5	8662.54	-0.507854	0.0539718	-9.40962	4.97928e-21	8.58781e-20	10658.6	9826.28	10029.8	7503.41	6866.48	7090.56
948	KIAA0232	1377.17	-0.822799	0.0874668	-9.40699	5.10562e-21	8.79642e-20	1775.78	1958.9	1543.53	988.414	915.203	1081.17
949	CACNG7	87.0844	2.21414	0.235485	9.40247	5.32994e-21	9.17322e-20	31.7635	24.8339	36.1603	122.063	164.795	142.89
950	CXCL12	235.594	-1.25201	0.133177	-9.40111	5.39892e-21	9.28217e-20	320.613	323.834	351.272	132.979	155.967	128.901
951	BASP1	8936.89	-0.463447	0.0493475	-9.39149	5.91582e-21	1.01602e-19	10140.5	10334.9	10605.3	7684.02	7655.14	7201.47
952	PLEKHG1	443.474	-0.942745	0.100485	-9.38198	6.47469e-21	1.11083e-19	579.684	622.835	547.571	299.7	293.297	317.756
953	DACT3	973.179	0.699279	0.0745539	9.37952	6.62769e-21	1.13589e-19	749.421	695.35	781.063	1217.65	1208.5	1187.09
954	TSPAN4	985.337	0.739896	0.0789241	9.37478	6.93184e-21	1.18677e-19	761.332	682.436	770.732	1266.28	1279.13	1152.12
955	ZNF776	585.687	-0.904081	0.0965214	-9.36664	7.48799e-21	1.28064e-19	803.021	765.878	721.14	455.504	365.885	402.691
956	RAB5B	5376.17	-0.489664	0.0522863	-9.36505	7.60139e-21	1.29868e-19	6175.03	6283.97	6380.75	4697.94	4389.64	4329.68
957	TEAD1	3885.47	-0.755158	0.0806637	-9.36181	7.83853e-21	1.33779e-19	4917.39	5354.19	4367.13	3009.9	2539.61	3124.6
958	KLHL42	1418.34	-0.623285	0.0666258	-9.35501	8.35944e-21	1.42521e-19	1718.21	1799.96	1641.68	1104.52	1102.56	1143.12
959	SPRED1	555.801	0.85692	0.0916171	9.35328	8.49736e-21	1.44721e-19	406.97	411.25	367.802	682.76	741.579	724.444
960	SMARCA1	1552.88	-0.665739	0.0711903	-9.35154	8.6381e-21	1.46965e-19	1897.87	2060.22	1756.36	1180.94	1191.82	1230.06
961	TTC14	509.823	-1.03212	0.110378	-9.35076	8.70228e-21	1.47903e-19	670.012	780.778	603.361	373.136	313.896	317.756
962	TNRC6A	1408.81	-0.673108	0.072014	-9.34691	9.02417e-21	1.53214e-19	1673.54	1881.42	1639.61	1086.66	1054.49	1117.14
963	TMSB4X	1697.32	0.564956	0.0604441	9.34675	9.03808e-21	1.53291e-19	1355.91	1353.95	1397.85	2037.36	2038.36	2000.46
964	C22orf46	822.405	-0.750385	0.0803087	-9.34375	9.29784e-21	1.57533e-19	982.684	1101.63	1010.42	630.163	617.983	591.546
965	GRAMD1A	5794.19	0.489684	0.052426	9.34047	9.59032e-21	1.6232e-19	4780.41	4665.8	5014.92	6892.1	6893.94	6518
966	LUC7L	1134.91	-0.692094	0.0740976	-9.3403	9.606e-21	1.62417e-19	1388.66	1331.1	1486.71	858.411	914.222	830.363
967	LBR	2790.02	-0.562892	0.0603055	-9.33401	1.0194e-20	1.72181e-19	3246.83	3553.24	3182.11	2277.52	2202.18	2278.25
968	ST6GALNAC2	459.807	-0.936157	0.100399	-9.32432	1.11701e-20	1.88278e-19	618.396	585.087	608.527	338.403	326.648	281.784
969	ZNF598	5109.73	0.502199	0.0538586	9.32439	1.11621e-20	1.88278e-19	4387.34	4041.97	4258.65	6016.82	6170.02	5783.56
970	AFAP1L1	529.054	0.886211	0.0951362	9.31518	1.2174e-20	2.04988e-19	344.436	371.515	398.797	721.463	688.609	649.502
971	CCDC14	1280.24	-0.747636	0.080263	-9.31483	1.22153e-20	2.05471e-19	1600.09	1739.37	1474.31	992.383	870.08	1005.23
972	TOM1L2	1755.27	-0.597995	0.0642055	-9.31376	1.23389e-20	2.07336e-19	2214.51	2043.33	2083.87	1455.83	1383.1	1350.96
973	NAALAD2	540.098	-0.936259	0.100678	-9.29957	1.41017e-20	2.36715e-19	695.82	739.057	693.245	349.319	335.476	427.672
974	TOB2	1962	-0.548179	0.0589588	-9.29766	1.43576e-20	2.40763e-19	2335.61	2290.68	2364.89	1579.87	1639.13	1561.8
975	LGR4	1411.45	-0.732917	0.0788367	-9.29665	1.44947e-20	2.42812e-19	1746.99	1926.12	1613.78	1085.67	977.982	1118.14
976	ZNF471	203.257	-1.30837	0.140762	-9.29493	1.47302e-20	2.46505e-19	298.776	294.034	275.852	126.033	105.94	118.909
977	SERPINB2	46.4369	4.73789	0.510161	9.28705	1.58629e-20	2.65188e-19	1.98522	3.97343	4.13261	94.2764	86.3214	87.9325
978	ACCS	472.026	-0.918706	0.0989913	-9.28067	1.68408e-20	2.81249e-19	642.219	585.087	625.057	354.281	321.743	303.767
979	REXO2	906.663	0.695691	0.0749691	9.2797	1.69958e-20	2.83546e-19	661.078	717.203	698.411	1108.49	1149.64	1105.15
980	ZNF780B	353.562	-1.16744	0.125874	-9.27467	1.7817e-20	2.96943e-19	467.519	514.559	485.582	210.385	178.528	264.797
981	SLC5A10	309.884	1.07687	0.116157	9.2708	1.84747e-20	3.07591e-19	204.478	179.798	213.863	410.847	429.645	420.677
982	ZNF580	2245.65	-0.567932	0.0612623	-9.27049	1.85293e-20	3.08186e-19	2718.76	2559.88	2767.81	1745.6	1890.24	1791.63
983	PWWP3A	1511.9	-0.59617	0.064352	-9.26421	1.96535e-20	3.26552e-19	1844.27	1789.04	1826.61	1183.91	1260.49	1167.1
984	ADGRE2	125.662	1.69316	0.18279	9.26283	1.9908e-20	3.30445e-19	66.5049	51.6545	59.9228	187.56	180.49	207.841
985	PLIN2	328.217	1.02195	0.110357	9.2604	2.03675e-20	3.37729e-19	220.359	215.558	213.863	444.588	449.264	425.673
986	GBP3	69.0029	2.46983	0.266798	9.2573	2.09665e-20	3.47308e-19	17.867	28.8073	16.5304	120.078	111.825	118.909
987	CPE	4437.78	-0.462095	0.0499333	-9.25424	2.15752e-20	3.57029e-19	5220.14	5170.42	5036.62	3794.87	3677.49	3727.14
988	MYH14	3254.4	0.56264	0.0607998	9.25398	2.16289e-20	3.57556e-19	2700.89	2498.29	2684.13	4130.3	3717.71	3795.09
989	RASAL1	108.238	1.82457	0.197286	9.24835	2.27979e-20	3.765e-19	50.6231	38.7409	53.7239	169.698	165.776	170.869
990	XPO5	3884.4	0.464514	0.0502523	9.24364	2.38256e-20	3.93075e-19	3211.09	3274.1	3308.15	4509.39	4466.15	4537.52
991	ALG3	2966.05	0.590511	0.0639156	9.23891	2.49011e-20	4.10403e-19	2207.56	2342.33	2552.92	3638.08	3649.04	3406.39
992	POLR3K	1325.61	0.706878	0.0766747	9.21917	2.99399e-20	4.92952e-19	1060.11	933.755	1027.99	1644.38	1767.63	1519.83
993	CYP4F22	132.458	1.61792	0.175544	9.21664	3.06551e-20	5.0422e-19	57.5714	66.5549	71.2875	188.553	208.937	201.845
994	PDLIM1	8420.97	-0.511931	0.0555619	-9.21372	3.15023e-20	5.17633e-19	9607.47	9590.86	10501	6718.43	7285.33	6822.76
995	ADCYAP1R1	193.79	1.33153	0.144574	9.21002	3.26053e-20	5.35219e-19	119.113	115.229	96.0832	282.829	272.697	276.788
996	VASP	2574.46	0.59546	0.0646784	9.20647	3.3704e-20	5.52698e-19	2091.43	1922.14	2138.63	3149.82	3242.94	2901.77
997	ATF7IP	2972.95	-0.670281	0.0728203	-9.2046	3.42958e-20	5.61839e-19	3699.46	3934.69	3319.52	2406.53	2090.35	2387.17
998	ABCA5	550.756	-0.850015	0.0924333	-9.19598	3.71599e-20	6.08149e-19	731.554	724.157	669.483	416.801	367.847	394.697
999	STAT3	4654.34	0.487068	0.0529676	9.19558	3.72973e-20	6.09786e-19	3945.62	3843.3	3839.19	5617.88	5502.01	5178.03
1000	LRRC32	164.496	1.44197	0.156878	9.19166	3.86841e-20	6.31828e-19	98.2684	81.4552	85.7516	248.096	226.594	246.811
1001	DRAXIN	283.572	1.08065	0.117618	9.18778	4.01039e-20	6.54363e-19	186.611	179.798	179.768	377.106	388.446	389.701
1002	PIP5K1C	2424.13	-0.562005	0.061203	-9.18265	4.20629e-20	6.85642e-19	2982.79	2729.74	2958.95	1992.71	2005.01	1875.56
1003	XPC	1955.46	-0.592208	0.0645078	-9.18041	4.29455e-20	6.99331e-19	2410.06	2245.98	2397.95	1639.42	1569.48	1469.87
1004	SMIM29	542.825	0.914654	0.0996586	9.17787	4.39715e-20	7.15325e-19	384.14	329.794	415.327	671.843	751.389	704.459
1005	PFDN2	768.358	0.751751	0.0819254	9.17604	4.47229e-20	7.26825e-19	543.95	584.094	589.93	940.779	1023.1	928.288
1006	ITGAX	173.745	1.40576	0.153203	9.17578	4.48307e-20	7.27852e-19	108.194	84.4353	92.9837	250.081	258.964	247.81
1007	KMT2E	1791.64	-0.700737	0.0764123	-9.17047	4.7094e-20	7.63839e-19	2294.91	2325.45	2034.28	1354.6	1247.74	1492.85
1008	WWC1	1068.71	0.631531	0.0689839	9.15477	5.44749e-20	8.82676e-19	836.77	829.453	849.251	1306.97	1295.8	1294.01
1009	ZNF561	783.351	-0.74327	0.0812271	-9.15052	5.66622e-20	9.17209e-19	972.758	1025.14	944.301	623.217	559.127	575.558
1010	SLC25A25	661.821	0.823111	0.0900031	9.14537	5.94286e-20	9.61038e-19	486.379	425.157	522.775	830.625	840.653	865.336
1011	PER3	552.709	-0.848533	0.092813	-9.1424	6.10843e-20	9.86834e-19	729.568	739.057	663.284	410.847	369.809	403.69
1012	KCNK1	683.443	0.745028	0.0815088	9.14046	6.21853e-20	1.00363e-18	515.165	499.658	517.609	835.587	858.309	874.329
1013	DOCK3	804.213	-0.748045	0.0818499	-9.13922	6.2903e-20	1.01421e-18	981.691	1056.93	985.627	600.392	559.127	641.508
1014	CXCL16	1113.92	0.64432	0.0705172	9.13705	6.41781e-20	1.03365e-18	870.519	832.433	905.041	1346.66	1395.86	1332.98
1015	TPM1	1935.98	-0.647855	0.0709049	-9.13696	6.4235e-20	1.03365e-18	2201.61	2361.21	2528.12	1595.75	1528.28	1400.92
1016	CHD4	22974.6	-0.390917	0.0428124	-9.13092	6.79226e-20	1.09191e-18	25981.6	26135.2	26088.1	20290.3	19785.3	19567
1017	ARID1B	1716.86	-0.656006	0.0718914	-9.12495	7.17678e-20	1.15259e-18	2190.69	2120.82	1989.85	1383.38	1208.5	1407.92
1018	RFTN1	611.695	0.800592	0.0877709	9.12138	7.41723e-20	1.19004e-18	438.734	465.884	433.924	785.967	811.225	734.436
1019	TNFRSF1A	3370.07	0.516891	0.0566777	9.11984	7.52371e-20	1.20593e-18	2852.76	2621.47	2844.27	3880.22	4076.72	3944.97
1020	RIPK1	457.163	-0.87031	0.0954468	-9.11827	7.63301e-20	1.22225e-18	606.485	591.047	575.466	317.563	325.667	326.749
1021	EFCAB14	2097.38	-0.581254	0.063755	-9.117	7.72353e-20	1.23554e-18	2524.21	2652.26	2365.92	1728.73	1621.47	1691.7
1022	ASS1	9154.73	0.511166	0.0560689	9.11676	7.74066e-20	1.23707e-18	7614.31	7147.2	7888.12	10606.6	11360.1	10312.1
1023	YLPM1	4288.36	-0.556071	0.0610311	-9.11127	8.14225e-20	1.29997e-18	5065.29	5243.93	5004.59	3669.83	3175.25	3571.26
1024	CACNA2D3	370.46	-0.959284	0.105337	-9.10685	8.48119e-20	1.35277e-18	504.246	471.844	491.78	260.997	253.079	240.815
1025	PDCD2L	506.622	0.992319	0.109032	9.10114	8.93915e-20	1.42442e-18	298.776	320.854	397.764	640.087	732.751	649.502
1026	CCT2	5989.12	0.438991	0.0482985	9.08912	9.98462e-20	1.58946e-18	5050.4	5084	5120.3	6720.42	6890.02	7069.57
1027	CDK13	1352.76	-0.656233	0.0722259	-9.08584	1.02905e-19	1.63657e-18	1570.31	1799.96	1595.19	1058.87	1027.03	1065.18
1028	CHD8	3932.24	-0.566257	0.0623617	-9.0802	1.08379e-19	1.72195e-18	4858.83	4870.43	4352.67	3257.99	2982.01	3271.49
1029	EVA1A	221.932	1.29922	0.143204	9.07255	1.1626e-19	1.84535e-18	107.202	134.103	143.608	308.631	292.316	345.735
1030	NICN1	664.796	-0.792298	0.087349	-9.07049	1.18482e-19	1.87881e-18	881.438	785.745	861.649	474.359	516.947	468.64
1031	SYNRG	1631.45	-0.594835	0.0655885	-9.0692	1.19898e-19	1.89942e-18	2006.06	2005.59	1877.24	1280.17	1251.66	1367.95
1032	LONRF3	383.772	0.986286	0.108853	9.06075	1.2956e-19	2.05048e-18	243.189	281.12	247.957	530.925	470.844	528.594
1033	EIF3D	9394.18	0.494244	0.0545609	9.05857	1.32171e-19	2.08978e-18	7665.93	7514.74	8221.83	10762.4	11553.3	10646.8
1034	GVQW3	639.037	-0.798895	0.0883343	-9.044	1.51043e-19	2.38586e-18	820.888	800.645	813.091	499.169	421.798	478.633
1035	SYTL5	412.634	1.06046	0.117258	9.04374	1.51395e-19	2.38911e-18	247.16	304.96	250.023	576.575	485.558	611.531
1036	METRN	1305.69	0.639966	0.0707933	9.03992	1.56789e-19	2.47186e-18	962.832	1018.19	1081.71	1568.96	1663.65	1538.82
1037	SLC35F2	956.369	0.666807	0.0738691	9.02687	1.76645e-19	2.78221e-18	705.746	762.898	749.035	1144.22	1170.24	1206.07
1038	L3MBTL2	1301.46	-0.701453	0.0777232	-9.02501	1.79677e-19	2.82723e-18	1589.17	1510.9	1735.7	1011.24	1055.48	906.304
1039	LHX6	626.407	0.796908	0.0883136	9.02361	1.81988e-19	2.86084e-18	495.312	425.157	452.521	797.876	814.168	773.406
1040	CA12	839.387	0.686707	0.0761096	9.02261	1.83668e-19	2.8817e-18	654.13	620.848	655.018	1015.21	1031.93	1059.19
1041	CAP2	649.118	-0.79581	0.0882011	-9.02268	1.83544e-19	2.8817e-18	781.184	881.107	808.958	449.55	500.272	473.637
1042	FTSJ1	2341.03	0.544241	0.0603304	9.02101	1.86358e-19	2.92109e-18	1804.56	1898.3	2011.55	2778.67	2820.16	2732.9
1043	OBSL1	3471.83	-0.517619	0.0573816	-9.02064	1.86997e-19	2.92831e-18	4206.68	3888.99	4168.77	2895.77	2939.83	2730.9
1044	ALPK2	111.047	1.72241	0.191126	9.0119	2.02509e-19	3.16818e-18	50.6231	51.6545	52.6908	183.591	161.853	165.873
1045	SZT2	2400.35	-0.555679	0.06169	-9.0076	2.1061e-19	3.29177e-18	2946.07	2693.98	2931.05	1861.71	1961.85	2007.46
1046	DNPEP	1115.59	0.6415	0.0712363	9.00525	2.15185e-19	3.36005e-18	834.785	874.154	906.074	1311.93	1406.65	1359.96
1047	ZMYND11	479.177	-0.865554	0.0961503	-9.00209	2.21459e-19	3.45472e-18	580.677	625.815	649.853	342.372	328.61	347.733
1048	ERGIC1	6774.45	0.421685	0.0468441	9.00188	2.21891e-19	3.45816e-18	5802.8	5717.76	5853.84	7706.85	7902.33	7663.12
1049	WDFY3	1319.07	-0.72833	0.0809131	-9.00139	2.22875e-19	3.47019e-18	1682.47	1778.11	1474.31	1030.09	915.203	1034.21
1050	GLRX3	3463.98	0.505875	0.0562034	9.00079	2.24091e-19	3.48579e-18	2785.26	2770.47	3033.33	4015.18	4127.73	4051.89
1051	PARVA	2975.73	-0.480064	0.0533508	-8.99826	2.29317e-19	3.56368e-18	3396.71	3489.66	3512.72	2519.66	2492.53	2443.13
1052	RARA	1442.01	0.595027	0.066151	8.99499	2.3626e-19	3.66809e-18	1195.1	1141.37	1109.61	1802.17	1689.15	1714.68
1053	BPTF	3705.7	-0.646177	0.0718697	-8.99096	2.4509e-19	3.80157e-18	4546.15	4879.37	4139.84	2969.21	2622.01	3077.64
1054	TSR1	1206.75	0.607255	0.067573	8.98666	2.54855e-19	3.94928e-18	939.009	969.516	960.832	1459.8	1414.49	1496.85
1055	IFRD1	752.681	0.716857	0.0798214	8.98077	2.68878e-19	4.16251e-18	544.943	591.047	572.366	910.015	954.44	943.276
1056	PAPLN	1432.95	-0.637647	0.0710022	-8.98067	2.69124e-19	4.16251e-18	1797.62	1657.91	1778.05	1147.19	1036.84	1180.09
1057	PWP2	1763.33	0.589607	0.0657808	8.9632	3.154e-19	4.87363e-18	1469.06	1355.93	1398.89	2162.4	2199.23	1994.47
1058	IPO4	2631.95	0.570422	0.0636701	8.95902	3.27579e-19	5.05705e-18	2100.36	1967.84	2287.4	3158.76	3203.7	3073.64
1059	RAB29	987.1	0.655857	0.073215	8.95796	3.3075e-19	5.10117e-18	773.243	798.659	727.339	1183.91	1214.39	1225.06
1060	PRR35	113.034	1.77763	0.19846	8.9571	3.33315e-19	5.13588e-18	48.6379	42.7143	61.9891	186.568	184.414	153.882
1061	KLLN	136.384	-1.55193	0.173278	-8.9563	3.35746e-19	5.16847e-18	206.463	214.565	189.067	74.4287	59.8364	73.9433
1062	BCL6	551.338	0.85339	0.0952883	8.95587	3.37053e-19	5.1837e-18	424.837	376.482	377.101	764.135	668.01	697.465
1063	RABGGTB	921.963	0.698483	0.0780599	8.94803	3.61866e-19	5.56008e-18	690.857	668.529	750.068	1083.68	1154.55	1184.09
1064	NTRK2	332.418	1.07526	0.120256	8.94139	3.84304e-19	5.89929e-18	232.271	226.485	182.868	467.412	473.787	411.684
1065	SPAG4	284.252	1.14339	0.128107	8.92528	4.44566e-19	6.81793e-18	196.537	146.023	189.067	406.877	396.294	370.716
1066	TOMM40	4940.16	0.57921	0.0649186	8.9221	4.57538e-19	7.01029e-18	3961.51	3696.28	4227.66	5966.21	6298.52	5490.79
1067	INKA2	447.388	-0.90297	0.101208	-8.92188	4.58421e-19	7.01723e-18	555.862	624.821	568.234	335.426	297.22	302.768
1068	RAB20	146.548	1.53527	0.172202	8.91553	4.85469e-19	7.42432e-18	78.4162	62.5815	84.7185	202.446	242.288	208.84
1069	FAM120B	1155.12	-0.646111	0.0724818	-8.91412	4.91686e-19	7.51235e-18	1377.74	1462.22	1388.56	963.604	859.29	879.325
1070	HMGN2	14190.4	-0.438884	0.0492666	-8.90834	5.18032e-19	7.9075e-18	16282.8	15912.6	16802.2	11750.8	12594.1	11799.9
1071	CLPP	3664.06	0.603177	0.0677299	8.90563	5.30845e-19	8.0955e-18	2822.98	2827.09	3077.76	4253.35	4866.37	4136.83
1072	LEF1	1490.01	-0.5861	0.0658395	-8.90194	5.48777e-19	8.36118e-18	1743.02	1820.82	1801.82	1252.39	1136.89	1185.09
1073	CKB	15094.5	0.514131	0.0578446	8.88814	6.21388e-19	9.45865e-18	12290.5	11762.3	13247.1	17306.2	18858.3	17102.9
1074	NIBAN2	2801.28	0.530065	0.0596481	8.88654	6.30405e-19	9.58696e-18	2339.58	2158.56	2379.35	3425.71	3293.95	3210.54
1075	ELK3	946.707	0.694194	0.0781742	8.8801	6.68028e-19	1.01497e-17	717.657	741.044	710.809	1226.59	1076.07	1208.07
1076	GREB1	426.325	0.880498	0.0991601	8.87956	6.7128e-19	1.01802e-17	316.643	284.1	299.614	555.735	551.28	550.577
1077	VASN	556.434	0.800504	0.0901506	8.87962	6.70869e-19	1.01802e-17	397.044	402.309	418.427	734.364	668.01	718.449
1078	TNFRSF10B	2499.05	0.510451	0.0574986	8.87762	6.83034e-19	1.03488e-17	2144.04	1991.68	2048.74	3002.95	2925.12	2881.79
1079	PTHLH	139.171	1.54465	0.174011	8.87679	6.88181e-19	1.04171e-17	74.4457	71.5217	67.1549	224.279	217.765	179.862
1080	CIB1	1931.23	0.583247	0.065715	8.87539	6.96876e-19	1.0539e-17	1484.94	1502.95	1650.98	2300.34	2423.87	2224.29
1081	ZNF578	186.61	-1.38387	0.15599	-8.87155	7.21323e-19	1.08986e-17	272.968	278.14	258.288	128.017	86.3214	95.9264
1082	ZFHX2	659.346	-0.757081	0.0853432	-8.87101	7.24841e-19	1.09416e-17	803.021	869.187	813.091	493.214	464.958	512.607
1083	LRRC15	76.6896	2.1093	0.237833	8.86885	7.39061e-19	1.1146e-17	23.8226	30.7941	32.0277	124.048	126.539	122.906
1084	DAGLB	1081.79	0.663498	0.0748506	8.8643	7.69867e-19	1.15999e-17	832.8	779.785	899.876	1321.85	1366.43	1290.01
1085	RRAGB	302.144	-1.08172	0.122184	-8.85324	8.5014e-19	1.27975e-17	442.704	413.236	375.034	208.4	172.643	200.846
1086	ZNF704	829.006	-0.796495	0.0900273	-8.84726	8.96962e-19	1.34899e-17	1039.26	1158.25	958.765	651.003	554.223	612.53
1087	HDHD5	1802.96	0.569935	0.0645091	8.83495	1.00139e-18	1.50466e-17	1441.27	1395.67	1517.7	2133.62	2258.09	2071.41
1088	DUSP9	1647.6	0.601162	0.0680911	8.82878	1.0582e-18	1.58857e-17	1290.39	1233.75	1404.05	2012.55	2042.29	1902.54
1089	TTC28	3717.89	-0.515858	0.0584578	-8.82445	1.09996e-18	1.64974e-17	4338.7	4573.41	4214.23	3184.56	2889.81	3106.62
1090	ZSCAN25	586.064	-0.779113	0.0883374	-8.81974	1.14724e-18	1.71907e-17	765.302	758.924	697.378	431.687	441.416	421.676
1091	UBE2T	1319.95	0.616207	0.0698747	8.81874	1.15759e-18	1.73299e-17	1067.06	1010.24	1049.68	1596.74	1689.15	1506.84
1092	PKP3	1439.45	-0.604561	0.0686338	-8.8085	1.26831e-18	1.89701e-17	1719.2	1668.84	1822.48	1159.1	1187.9	1079.17
1093	ZNF33B	526.823	-0.917166	0.104124	-8.80837	1.26974e-18	1.89741e-17	694.827	737.071	634.355	367.182	317.82	409.686
1094	TPI1	28813.6	0.525122	0.0596501	8.80337	1.32771e-18	1.98223e-17	22758.6	22469.7	25653.2	33028.5	36004.9	32966.7
1095	ACE	1186.12	0.684711	0.0778227	8.79835	1.38847e-18	2.07104e-17	900.297	824.486	1005.26	1486.59	1483.16	1416.91
1096	FLRT2	445.542	-0.907713	0.10317	-8.79819	1.39036e-18	2.07196e-17	546.928	636.742	559.968	325.502	290.354	313.759
1097	PRPF4B	1215.86	-0.67109	0.076287	-8.79692	1.40626e-18	2.09375e-17	1452.19	1617.18	1411.29	897.114	918.146	999.233
1098	TMEM80	520.812	-0.815302	0.092699	-8.79515	1.42853e-18	2.12497e-17	680.93	627.801	683.947	375.121	393.351	363.721
1099	NOS3	422.392	0.87457	0.0994759	8.79178	1.47213e-18	2.18784e-17	299.768	294.034	300.647	522.986	547.356	569.563
1100	RBBP7	5439.02	-0.416486	0.0473894	-8.78859	1.51446e-18	2.24869e-17	6156.17	6216.43	6283.63	4691.99	4655.47	4630.45
1101	NR3C2	495.668	-0.90287	0.102746	-8.7874	1.53066e-18	2.27068e-17	621.374	725.15	590.963	363.212	330.572	342.737
1102	APEH	4094.84	0.524288	0.0596716	8.78621	1.54689e-18	2.29268e-17	3358	3181.72	3537.51	4739.62	5104.73	4647.43
1103	IP6K1	2247.02	-0.557056	0.063426	-8.78277	1.595e-18	2.36184e-17	2731.66	2546.97	2748.18	1906.37	1839.23	1709.69
1104	ZNF417	422.461	-0.906022	0.103298	-8.77093	1.7719e-18	2.62142e-17	577.699	529.459	545.504	318.555	268.773	294.774
1105	SCD	11802.5	-0.413509	0.0471562	-8.76891	1.804e-18	2.66649e-17	13553.1	13726.2	13167.5	10255.3	9787.67	10325.1
1106	HNRNPF	10749.2	0.39988	0.0456035	8.76862	1.80877e-18	2.67112e-17	9080.4	9258.08	9468.84	12101.1	12434.2	12152.7
1107	UTP4	1587.57	0.554256	0.0632251	8.7664	1.8447e-18	2.72173e-17	1275.5	1269.51	1314.17	1844.84	1962.83	1858.57
1108	RNF24	935.314	0.64016	0.0730768	8.76009	1.95089e-18	2.8758e-17	703.76	749.984	739.737	1139.26	1130.03	1149.12
1109	MED15	4993.84	0.434269	0.0495958	8.75617	2.0199e-18	2.97484e-17	4324.8	4159.18	4259.69	5816.36	5795.31	5607.7
1110	FOLR1	840.366	-0.749252	0.0855834	-8.75464	2.04765e-18	3.01299e-17	1076.98	983.423	1101.34	609.323	690.571	580.554
1111	ZNF587	1560.32	-0.588952	0.0672824	-8.75343	2.06959e-18	3.04254e-17	1876.03	1858.57	1888.6	1292.08	1149.64	1297
1112	ZNF518A	588.858	-0.952719	0.108863	-8.75154	2.10454e-18	3.09114e-17	763.317	860.247	705.643	412.831	336.457	454.651
1113	RBMX	8043.45	-0.444667	0.050836	-8.7471	2.18914e-18	3.2125e-17	8964.26	9738.87	9116.53	6773.02	6719.34	6948.67
1114	BATF3	118.66	1.68148	0.192265	8.74565	2.21737e-18	3.25102e-17	51.6157	51.6545	66.1217	166.72	206.975	168.87
1115	GNG12	2088.67	0.615625	0.0704224	8.7419	2.29223e-18	3.35775e-17	1727.14	1733.41	1487.74	2537.52	2403.27	2642.97
1116	GPRIN1	721.432	0.725946	0.0830513	8.74093	2.31201e-18	3.3837e-17	571.743	540.386	518.642	944.749	887.737	865.336
1117	CHRNB4	421.746	0.901466	0.103307	8.72612	2.63556e-18	3.85376e-17	306.716	313.901	261.388	547.795	561.089	539.586
1118	ABCE1	1568.57	0.640548	0.0734306	8.72317	2.70521e-18	3.95207e-17	1233.81	1340.04	1103.41	1870.64	1902.01	1961.49
1119	MDM2	7134.63	-0.587693	0.0673856	-8.72135	2.74916e-18	4.01269e-17	8721.07	9143.85	7838.53	5975.14	5208.71	5920.46
1120	PCNX3	4537.23	-0.513723	0.0589448	-8.71532	2.89937e-18	4.22817e-17	5364.06	5148.57	5497.4	4019.15	3601.96	3592.24
1121	C1QBP	5785.68	0.53082	0.0609764	8.70533	3.16646e-18	4.61353e-17	4377.41	4756.19	5066.58	6745.23	7161.73	6606.93
1122	FHOD1	1513.7	0.598375	0.0687526	8.7033	3.22359e-18	4.69241e-17	1230.84	1114.55	1267.68	1832.93	1872.59	1763.65
1123	PKDCC	558.011	-0.825625	0.0948645	-8.70321	3.22634e-18	4.69241e-17	746.443	662.569	731.472	367.182	425.721	414.682
1124	ZBED5	647.893	-0.82433	0.094724	-8.70244	3.24823e-18	4.72005e-17	876.475	879.121	728.372	470.39	443.378	489.624
1125	FAXDC2	705.976	-0.704321	0.0809858	-8.69684	3.41257e-18	4.95444e-17	863.571	881.107	880.246	512.07	551.28	547.58
1126	HIST1H2AC	81.5985	-1.96037	0.225424	-8.69635	3.4272e-18	4.97127e-17	126.061	129.136	134.31	36.7182	31.3896	31.9755
1127	EDEM1	1775.51	0.551556	0.0634304	8.69546	3.45416e-18	5.00593e-17	1453.18	1469.17	1397.85	2160.42	2001.09	2171.33
1128	QPRT	4233	-0.524092	0.0602861	-8.69341	3.51708e-18	5.0926e-17	4973.97	4744.27	5262.88	3343.34	3695.14	3378.41
1129	PDZD7	371.442	1.00967	0.116277	8.68337	3.84226e-18	5.55852e-17	232.271	220.525	287.216	508.1	519.89	460.646
1130	SELENBP1	1316.26	-0.677442	0.0780264	-8.68221	3.88145e-18	5.61025e-17	1645.75	1477.12	1736.73	1066.81	1033.89	937.281
1131	RC3H1	528.183	-0.846242	0.0975154	-8.67804	4.02642e-18	5.81464e-17	696.812	714.223	625.057	371.151	351.171	410.685
1132	ALOX5	498.505	-0.800986	0.0923098	-8.67715	4.05808e-18	5.85518e-17	618.396	648.662	633.322	361.227	375.694	353.729
1133	GAPDH	121408	0.468864	0.0540823	8.66945	4.34196e-18	6.25925e-17	99041.6	98119.8	108394	137286	148480	137127
1134	RNF213	4418.67	-0.564406	0.0651473	-8.66353	4.5736e-18	6.58735e-17	5359.1	5487.3	4969.46	3778	3241.96	3676.18
1135	RRP7A	2855.36	0.545185	0.0629818	8.65624	4.87594e-18	7.01663e-17	2226.42	2278.76	2462	3317.54	3601.96	3245.51
1136	GOLGA8B	396.575	-0.899234	0.103898	-8.65499	4.92965e-18	7.08767e-17	513.179	531.446	504.178	271.913	258.964	299.77
1137	TSC2	6982.37	-0.435116	0.0502763	-8.6545	4.95059e-18	7.11152e-17	8002.42	7782.95	8297.25	6073.38	5983.64	5754.58
1138	TACC2	1971.56	0.508693	0.0587886	8.65291	5.02032e-18	7.20535e-17	1596.12	1646.99	1639.61	2343.02	2348.33	2255.27
1139	SUOX	588.275	-0.757207	0.0875253	-8.6513	5.09171e-18	7.30139e-17	727.583	713.23	776.93	445.58	428.664	437.664
1140	NCS1	4888.03	0.477795	0.0552417	8.64917	5.18765e-18	7.43244e-17	4181.87	3838.33	4237.99	5839.18	5653.07	5577.72
1141	SPATA18	489.734	-0.806509	0.0932526	-8.64865	5.21101e-18	7.45937e-17	648.174	616.874	604.394	350.311	363.923	354.728
1142	CASP2	1955.49	-0.52572	0.0608544	-8.63898	5.67171e-18	8.11174e-17	2353.48	2227.11	2343.19	1662.24	1589.1	1557.8
1143	KIAA0040	908.107	0.634492	0.0734604	8.6372	5.76086e-18	8.23203e-17	719.642	704.29	710.809	1126.35	1112.37	1075.17
1144	ATMIN	1156.1	-0.586249	0.0679354	-8.62951	6.16156e-18	8.79691e-17	1364.84	1424.47	1374.09	909.023	930.898	933.284
1145	IFFO2	1180.72	0.583468	0.0676528	8.62445	6.44016e-18	9.18665e-17	962.832	940.709	931.903	1412.16	1451.77	1384.94
1146	MFSD10	2168.96	0.520844	0.0604214	8.6202	6.68388e-18	9.52599e-17	1812.51	1691.69	1841.08	2547.45	2624.96	2496.08
1147	BRD1	1506.07	-0.55785	0.064732	-8.61783	6.82331e-18	9.70575e-17	1801.59	1736.39	1843.14	1266.28	1186.92	1202.08
1148	SPSB1	799.635	0.693984	0.0805295	8.61776	6.82784e-18	9.70575e-17	579.684	613.894	639.521	1010.25	1019.18	935.282
1149	UBASH3B	565.857	0.786764	0.0912944	8.61788	6.8204e-18	9.70575e-17	426.822	426.15	392.598	754.211	672.915	722.446
1150	SAP30L	784.829	-0.715363	0.0830139	-8.61739	6.84963e-18	9.72826e-17	1008.49	969.516	948.434	650.011	567.956	564.567
1151	TTPAL	1342.86	-0.58456	0.0678727	-8.6126	7.14222e-18	1.0135e-16	1634.83	1650.96	1547.66	1113.45	1024.09	1086.17
1152	PMPCA	7638.49	0.484823	0.0563225	8.60799	7.43529e-18	1.05417e-16	6303.07	6011.79	6786.78	8720.07	9260.91	8748.29
1153	BRPF3	2903.47	-0.488605	0.0567659	-8.60738	7.47511e-18	1.0589e-16	3452.3	3371.45	3347.41	2450.19	2295.36	2504.08
1154	FAH	1371.07	0.63461	0.0737944	8.5997	7.99247e-18	1.1312e-16	1136.54	963.556	1123.04	1702.93	1666.59	1633.75
1155	TCF3	6322.1	0.413851	0.0481758	8.59044	8.66372e-18	1.22515e-16	5479.21	5329.36	5456.08	7306.92	7331.43	7029.61
1156	PFKFB4	378.715	0.91049	0.106017	8.58815	8.83789e-18	1.2487e-16	241.204	272.18	275.852	509.093	497.329	476.634
1157	SUGP2	3493.28	-0.438658	0.0511015	-8.58405	9.15887e-18	1.29293e-16	4030.99	4045.94	3983.83	2997	2919.23	2982.71
1158	LY6E	3685.03	0.570747	0.0665081	8.58162	9.35479e-18	1.31944e-16	2996.69	2732.72	3167.64	4256.33	4728.06	4228.75
1159	ISM2	163.701	1.36383	0.158944	8.58059	9.43886e-18	1.33015e-16	80.4014	94.3689	100.216	216.34	254.06	236.818
1160	SORBS3	4035.76	-0.516387	0.0602031	-8.57742	9.70249e-18	1.36613e-16	4925.33	4463.15	4863.05	3433.65	3405.77	3123.6
1161	CPLANE1	1397.33	-0.807379	0.0941473	-8.57571	9.84814e-18	1.38544e-16	1844.27	1998.63	1491.87	1011.24	934.822	1103.15
1162	CLK3	1749.14	0.517599	0.0603727	8.57339	1.0048e-17	1.41234e-16	1443.25	1424.47	1448.48	2064.16	2107.03	2007.46
1163	WBP2	7942.75	0.466933	0.0544701	8.57228	1.01457e-17	1.42484e-16	6987.97	6265.1	6752.68	9181.53	9508.11	8961.12
1164	ABI3	86.9465	1.92574	0.224771	8.56759	1.05677e-17	1.48284e-16	34.7413	34.7675	39.2598	119.086	157.929	135.896
1165	GFPT1	2484.69	0.562374	0.0656449	8.56691	1.06303e-17	1.49034e-16	2031.87	2116.84	1870.01	2969.21	2797.6	3122.6
1166	FOXQ1	217.232	1.17796	0.137504	8.56678	1.06422e-17	1.49073e-16	131.025	132.116	136.376	330.464	275.64	297.771
1167	CDK19	757.469	-0.713011	0.0832315	-8.5666	1.06586e-17	1.49175e-16	977.721	935.742	909.174	622.224	546.375	553.575
1168	PAX5	48.8311	2.96502	0.346156	8.56556	1.0755e-17	1.50395e-16	4.96305	12.9136	15.4973	99.2383	80.4359	79.9387
1169	TRABD2A	375.04	0.910047	0.106307	8.56053	1.12347e-17	1.56969e-16	248.152	278.14	255.189	496.192	464.958	507.61
1170	NIPAL4	120.801	1.61776	0.188998	8.55966	1.13204e-17	1.5803e-16	57.5714	57.6147	63.0223	156.797	208.937	180.861
1171	POMGNT1	4304.51	0.504444	0.0589797	8.55284	1.20101e-17	1.67516e-16	3540.64	3417.15	3721.41	4973.82	5363.7	4810.31
1172	LOXL4	1485.36	-0.558256	0.0652887	-8.55057	1.22479e-17	1.70687e-16	1763.87	1693.67	1850.38	1186.89	1220.27	1197.08
1173	ZNF83	588.728	-0.748489	0.0876026	-8.54415	1.29488e-17	1.80301e-16	724.605	751.971	737.671	427.717	423.76	466.642
1174	CYBRD1	417.25	-0.888397	0.103984	-8.5436	1.30106e-17	1.81008e-16	573.729	520.519	531.04	310.616	265.831	301.768
1175	FAM174B	663.271	0.71787	0.0840268	8.54336	1.3038e-17	1.81234e-16	503.253	474.824	526.908	822.686	844.576	807.38
1176	OAZ1	16244.3	0.528823	0.0619234	8.53996	1.34271e-17	1.86484e-16	13032	12437.8	14431.1	18291.6	20424.8	18848.5
1177	UBE4B	3898.79	-0.469761	0.0550331	-8.53597	1.38986e-17	1.92868e-16	4435.97	4684.67	4463.22	3423.72	3208.61	3176.56
1178	STOML2	4517.69	0.527307	0.0618382	8.52721	1.49923e-17	2.07868e-16	3679.61	3446.95	3977.64	5239.78	5599.12	5163.04
1179	RET	298.791	0.981361	0.115152	8.52231	1.56398e-17	2.16663e-16	188.596	208.605	205.597	398.938	395.313	395.696
1180	PA2G4	15563.6	0.4831	0.0567011	8.52012	1.59394e-17	2.20626e-16	13169	12142.8	13634.5	18087.2	19058.4	17289.7
1181	FSCN1	10340.2	0.465296	0.0546571	8.513	1.69483e-17	2.34392e-16	8932.5	8082.94	9046.28	11930.4	12335.1	11714
1182	SETBP1	522.301	-0.837013	0.0983431	-8.51114	1.72227e-17	2.37985e-16	720.635	674.489	613.692	364.205	355.095	405.689
1183	RCC1	3338.13	0.451794	0.0530874	8.51038	1.73359e-17	2.39347e-16	2859.71	2764.51	2834.97	3851.44	3957.05	3761.11
1184	GATA3	629.471	-0.769901	0.0905513	-8.50237	1.85752e-17	2.56241e-16	864.563	767.865	748.002	478.329	440.435	477.633
1185	DIP2A	1471.77	-0.53773	0.0632618	-8.50006	1.89487e-17	2.61173e-16	1769.82	1703.61	1755.33	1216.66	1175.15	1210.07
1186	SKAP2	1219.05	-0.618127	0.0728149	-8.48903	2.08374e-17	2.86962e-16	1447.23	1582.42	1398.89	981.467	922.07	982.246
1187	EIF3I	7791.83	0.484482	0.0570855	8.48696	2.12114e-17	2.91866e-16	6331.86	6193.58	6962.41	8949.31	9482.6	8831.22
1188	AMIGO3	167.229	-1.32478	0.156144	-8.48438	2.16864e-17	2.98152e-16	243.189	239.399	234.526	110.155	94.1688	81.9371
1189	BRSK2	724.246	0.706831	0.0833529	8.47999	2.2522e-17	3.09379e-16	522.113	544.359	584.764	899.099	935.802	859.341
1190	ITPRID2	1313.81	0.610687	0.0720405	8.477	2.3108e-17	3.17162e-16	1034.3	1114.55	970.13	1587.81	1526.32	1649.73
1191	C11orf95	1792.44	-0.526837	0.0621834	-8.47231	2.40582e-17	3.29926e-16	2218.48	2058.23	2071.47	1486.59	1440.98	1478.87
1192	MAP4K4	3936.08	-0.468235	0.0552675	-8.47215	2.40901e-17	3.30086e-16	4542.18	4767.12	4398.13	3411.81	3200.76	3296.47
1193	SLC17A7	569.968	0.736465	0.0869369	8.47126	2.42748e-17	3.32338e-16	427.815	426.15	428.758	730.394	708.228	698.464
1194	ID3	8379.63	0.511685	0.0604126	8.46983	2.45754e-17	3.36172e-16	6696.15	6617.74	7413.9	9413.75	10510.6	9625.61
1195	HRH1	178.128	1.24744	0.14733	8.46697	2.51853e-17	3.44227e-16	112.165	105.296	99.1826	257.027	242.288	252.806
1196	THBS2	205.896	1.20831	0.142869	8.45746	2.73268e-17	3.73184e-16	111.172	142.05	119.846	290.768	268.773	302.768
1197	ELK1	4613.61	0.449883	0.0532735	8.44478	3.0462e-17	4.15652e-16	3958.53	3805.55	3936.31	5313.22	5554	5114.08
1198	SLC26A2	1232.61	-0.620055	0.0734267	-8.44454	3.05236e-17	4.16145e-16	1504.8	1577.45	1397.85	1016.2	919.127	980.248
1199	METAP1	2147.24	0.501136	0.0593576	8.44265	3.10213e-17	4.22578e-16	1766.85	1846.65	1720.2	2483.94	2477.82	2588.01
1200	RFX7	737.777	-0.861784	0.102132	-8.43797	3.22887e-17	4.39476e-16	914.194	1067.86	873.014	500.161	467.901	603.537
1201	VDAC1	9349.48	0.404858	0.048062	8.42366	3.64918e-17	4.9627e-16	7895.22	7981.62	8262.12	10373.4	10970.7	10613.9
1202	CLASP1	1847.07	-0.618169	0.0734152	-8.42017	3.75928e-17	5.10818e-16	2211.54	2366.18	2132.43	1570.94	1312.48	1488.86
1203	ADGRL2	2058.99	-0.652878	0.077554	-8.41837	3.81756e-17	5.18306e-16	2528.18	2775.44	2247.11	1630.49	1489.04	1683.71
1204	ARID2	1088.77	-0.774396	0.0920816	-8.40989	4.10412e-17	5.56749e-16	1297.34	1517.85	1306.94	834.594	690.571	885.321
1205	ID2	2312.09	-0.533563	0.0634588	-8.40802	4.16975e-17	5.65183e-16	2555.97	2796.3	2852.53	1809.11	1950.08	1908.54
1206	GPX1	4631.36	0.590055	0.0701826	8.40743	4.19103e-17	5.67596e-16	3522.77	3431.05	4138.81	5398.56	5909.09	5387.87
1207	PNISR	1577.22	-0.639664	0.0761959	-8.39499	4.65936e-17	6.30499e-16	1817.47	2026.45	1919.6	1218.65	1122.18	1358.96
1208	ABAT	965.79	-0.608156	0.072448	-8.39437	4.68395e-17	6.33303e-16	1144.48	1210.9	1143.7	771.082	763.16	761.416
1209	SEPTIN8	3934.93	-0.432627	0.051559	-8.39092	4.82358e-17	6.51642e-16	4557.07	4447.26	4557.23	3302.65	3291	3454.35
1210	RUVBL2	6350.43	0.56893	0.067814	8.38957	4.87933e-17	6.58629e-16	4892.57	4725.4	5725.73	7452.8	7933.72	7372.34
1211	NFATC4	1034.77	-0.626013	0.0746884	-8.38166	5.21874e-17	7.03861e-16	1265.58	1191.03	1311.07	847.495	822.015	771.408
1212	NUP214	6126.81	-0.429811	0.0512927	-8.37958	5.31182e-17	7.15825e-16	7102.12	7072.7	6923.15	5397.57	4970.35	5294.94
1213	LPIN3	521.904	-0.798362	0.0952837	-8.37879	5.34744e-17	7.20031e-16	692.842	621.841	673.615	404.892	385.504	352.729
1214	FAM193A	1823.71	-0.519706	0.0620353	-8.37757	5.40307e-17	7.26923e-16	2250.25	2060.22	2135.53	1514.38	1490.03	1491.86
1215	MAVS	8517.53	-0.43895	0.0524194	-8.37381	5.5785e-17	7.49907e-16	10014.4	9509.4	9886.23	7597.69	6893.94	7203.47
1216	BCKDHA	2436.63	0.489924	0.0585379	8.36934	5.79411e-17	7.7793e-16	2028.89	1933.07	2119	2832.26	2894.71	2811.84
1217	MICALL1	7204.53	0.425833	0.0508804	8.36929	5.79649e-17	7.7793e-16	6360.64	5895.57	6190.65	8475.94	8252.52	8051.82
1218	FOXC2	323.686	0.957737	0.114453	8.36793	5.86389e-17	7.8633e-16	233.263	201.651	225.227	452.527	423.76	405.689
1219	MYO5C	585.403	-0.772045	0.0922821	-8.36614	5.95366e-17	7.97712e-16	724.605	784.752	705.643	412.831	413.95	470.639
1220	NCEH1	482.23	0.855587	0.102291	8.36428	6.04851e-17	8.09757e-16	346.421	384.429	298.581	622.224	606.212	635.512
1221	PCGF3	2130.29	-0.481596	0.057582	-8.36365	6.08076e-17	8.13408e-16	2448.77	2514.19	2484.73	1815.07	1730.35	1788.63
1222	HOXB4	401.363	0.864735	0.103457	8.35844	6.35541e-17	8.4945e-16	272.968	276.153	304.78	536.879	525.776	491.623
1223	H1FX	14829.6	0.433653	0.0518981	8.35586	6.49599e-17	8.67531e-16	13124.3	11838.8	12889.6	17024.3	17410.4	16690.2
1224	NTSR1	171.492	1.24841	0.149418	8.35511	6.53729e-17	8.72333e-16	102.239	101.322	101.249	249.088	245.231	229.824
1225	RBP4	199.568	1.25591	0.150323	8.35474	6.55776e-17	8.7435e-16	130.032	93.3755	130.177	275.883	301.144	266.795
1226	CCL2	93.174	1.88738	0.226152	8.34564	7.08282e-17	9.43587e-16	28.7857	39.7343	50.6245	170.69	138.31	130.9
1227	DKC1	1903.64	0.491615	0.0589227	8.34339	7.21899e-17	9.60944e-16	1587.18	1552.62	1607.58	2253.7	2239.45	2181.33
1228	CHST15	1610.63	-0.516245	0.0619105	-8.33856	7.52014e-17	9.99401e-16	1930.63	1855.59	1901	1341.7	1291.88	1342.97
1229	SLC45A1	196.529	1.19673	0.143517	8.33857	7.51946e-17	9.99401e-16	113.158	123.176	121.912	265.959	300.163	254.804
1230	CYB5D2	705.476	-0.755907	0.0906603	-8.3378	7.56871e-17	1.00504e-15	908.238	788.725	961.865	522.986	543.432	507.61
1231	GALNT6	1557.93	0.519505	0.0623104	8.33737	7.59613e-17	1.00786e-15	1292.38	1292.36	1256.31	1859.73	1789.21	1857.57
1232	TMED9	3207.39	0.558677	0.0670116	8.33702	7.61865e-17	1.01003e-15	2664.17	2341.34	2777.11	3725.41	4003.16	3733.14
1233	CCDC150	226.237	-1.16873	0.140214	-8.3353	7.73026e-17	1.02399e-15	283.886	343.701	312.012	144.888	153.024	119.908
1234	ADGRV1	887.248	-0.688189	0.0825654	-8.33507	7.74519e-17	1.02514e-15	1114.7	1130.44	1039.35	724.44	612.097	702.461
1235	H3F3A	1718.37	-0.587379	0.0704887	-8.33295	7.88545e-17	1.04286e-15	1973.31	2115.85	2101.43	1369.49	1487.08	1263.03
1236	PANK1	527.173	-0.801813	0.0962488	-8.33063	8.04145e-17	1.06263e-15	664.056	732.104	613.692	390.007	387.465	375.712
1237	FUT11	577.583	0.802805	0.0963739	8.3301	8.07726e-17	1.0665e-15	426.822	413.236	422.559	775.051	646.43	781.4
1238	KLF5	940.386	0.636796	0.0764513	8.32944	8.12278e-17	1.07164e-15	758.354	769.851	679.814	1168.03	1124.14	1142.12
1239	NTN1	3508.19	0.467981	0.0561958	8.32768	8.24394e-17	1.08675e-15	3046.32	2850.93	2935.19	4209.69	4114.98	3892.01
1240	NOVA2	207.191	1.16076	0.139647	8.31209	9.40286e-17	1.23852e-15	134.002	126.156	123.978	313.593	276.621	268.794
1241	H2AFV	2745.93	-0.457566	0.0550723	-8.30846	9.69547e-17	1.27604e-15	3074.11	3248.28	3211.04	2285.46	2340.49	2316.22
1242	ST6GALNAC4	1013.67	0.624734	0.0752024	8.30737	9.78435e-17	1.2867e-15	840.741	741.044	811.024	1196.81	1268.34	1224.06
1243	PDE9A	961.534	0.639051	0.0769528	8.30446	1.00275e-16	1.31761e-15	753.391	703.296	799.66	1124.37	1214.39	1174.1
1244	SEC31B	301.347	-1.03589	0.124762	-8.30291	1.01596e-16	1.3339e-15	427.815	353.635	433.924	185.576	190.299	216.834
1245	PTPRN	38.1924	3.45812	0.416517	8.30247	1.0197e-16	1.33773e-15	8.93349	3.97343	6.19891	65.4973	71.6075	72.944
1246	ITPKA	523.345	0.808671	0.097423	8.30062	1.03567e-16	1.35759e-15	404.985	341.715	394.664	658.942	707.247	632.515
1247	ZSWIM8	2369.34	-0.503422	0.0606533	-8.29999	1.04119e-16	1.36373e-15	2759.46	2636.37	2940.35	1949.04	1988.34	1942.51
1248	MYO6	2133.46	-0.591597	0.0712901	-8.29844	1.05484e-16	1.3805e-15	2554.98	2754.58	2384.52	1757.51	1565.56	1783.63
1249	ZNF43	487.494	-0.926425	0.111686	-8.29493	1.0865e-16	1.4208e-15	641.226	667.536	607.493	348.326	273.678	386.703
1250	HES7	116.755	1.55056	0.187083	8.28807	1.151e-16	1.50394e-15	60.5492	48.6745	69.2212	175.652	176.567	169.87
1251	SESN1	1360.22	-0.606179	0.0731425	-8.28765	1.15512e-16	1.50812e-15	1658.65	1733.41	1533.2	1007.27	1096.67	1132.13
1252	TIPARP	1163.8	0.608168	0.0733953	8.2862	1.16928e-16	1.52539e-15	871.512	986.403	908.141	1382.39	1363.49	1470.87
1253	EARS2	954.694	0.640583	0.0773086	8.28606	1.17065e-16	1.52595e-15	735.524	720.184	783.129	1129.33	1241.85	1118.14
1254	P4HA2	1615.42	0.518498	0.0625882	8.28427	1.18832e-16	1.54776e-15	1295.36	1306.26	1383.39	1901.41	1927.52	1878.56
1255	SRXN1	2056.93	0.481823	0.0581936	8.27966	1.23529e-16	1.60764e-15	1727.14	1674.8	1748.09	2428.36	2417	2346.2
1256	AXL	1171.17	0.598209	0.0722538	8.27928	1.23918e-16	1.61143e-15	948.935	897.994	948.434	1490.56	1328.17	1412.92
1257	MRPL2	1561.55	0.582324	0.0703419	8.27849	1.2475e-16	1.62095e-15	1255.65	1172.16	1324.5	1811.1	1992.26	1813.61
1258	STARD8	852.705	0.647726	0.078255	8.27712	1.26189e-16	1.63834e-15	687.879	627.801	677.748	1086.66	1032.91	1003.23
1259	MTCL1	837.889	-0.63899	0.0772388	-8.27291	1.30725e-16	1.6959e-15	1053.16	1015.21	992.859	679.782	625.83	660.493
1260	SMARCA2	996.807	-0.629687	0.0761178	-8.27253	1.31148e-16	1.70003e-15	1212.97	1261.56	1158.16	836.579	764.141	747.426
1261	VPS13D	1863.51	-0.67031	0.0810394	-8.27141	1.3238e-16	1.71465e-15	2396.16	2339.35	2130.36	1466.74	1252.64	1595.78
1262	DSC3	1470.86	-0.662236	0.0800689	-8.27083	1.33031e-16	1.72171e-15	1760.89	1997.64	1648.91	1135.29	1062.34	1220.06
1263	ARID3B	2395.73	0.47518	0.0574717	8.26808	1.36136e-16	1.7605e-15	2024.92	1920.16	2069.4	2808.44	2798.58	2752.89
1264	TIMP3	3756.46	0.443134	0.0535972	8.26786	1.36389e-16	1.76237e-15	3170.4	3139.01	3243.06	4330.76	4487.73	4167.8
1265	NPDC1	4146.51	0.501713	0.0606881	8.26708	1.37285e-16	1.77255e-15	3380.83	3358.54	3559.21	4924.21	5157.7	4498.55
1266	B4GALT1	4817.7	0.417017	0.0504536	8.26537	1.39262e-16	1.79666e-15	4065.73	4172.1	4140.87	5695.29	5432.36	5399.86
1267	TCF25	4711.07	-0.519829	0.0628936	-8.26521	1.39444e-16	1.79758e-15	5455.38	5231.02	5966.45	3967.55	4021.79	3624.22
1268	AGPAT3	3020.19	-0.468802	0.0567357	-8.26291	1.42159e-16	1.83113e-15	3490.02	3520.46	3509.62	2553.4	2648.5	2399.16
1269	MYADM	2931.77	0.493242	0.0597025	8.26167	1.43647e-16	1.84885e-15	2323.7	2419.82	2563.25	3573.57	3403.81	3306.46
1270	TMEM127	1553.64	-0.560266	0.0678174	-8.26139	1.43985e-16	1.85173e-15	1929.63	1814.86	1810.08	1342.69	1209.48	1215.07
1271	MCM5	5368.6	-0.514139	0.0622414	-8.2604	1.45185e-16	1.86571e-15	6305.06	5865.77	6775.41	4533.21	4558.36	4173.8
1272	DLX3	1236.83	-0.61212	0.0741463	-8.25558	1.5117e-16	1.94109e-15	1610.01	1373.81	1502.2	974.52	967.192	993.238
1273	GLI2	917.592	-0.638151	0.0773297	-8.25235	1.55315e-16	1.99118e-15	1136.54	1101.63	1113.74	769.097	717.056	667.488
1274	TMEM97	3203.39	-0.451362	0.0546948	-8.25236	1.55291e-16	1.99118e-15	3765.96	3667.47	3667.69	2669.51	2627.9	2821.83
1275	SLC25A44	851.189	-0.672304	0.081504	-8.24873	1.6009e-16	2.05079e-15	1025.37	1028.12	1084.81	680.775	693.514	594.544
1276	BUD23	1353.15	0.621991	0.0754178	8.24728	1.6204e-16	2.07414e-15	1084.92	968.523	1144.73	1637.43	1724.47	1558.8
1277	IGFBPL1	938.169	0.668756	0.081092	8.24688	1.62578e-16	2.07939e-15	733.539	663.562	776.93	1188.88	1185.94	1080.17
1278	LAPTM4B	6257.56	0.398371	0.0483296	8.2428	1.68231e-16	2.15002e-15	5310.46	5536.97	5349.66	6982.41	7235.3	7130.53
1279	DYNC1LI2	1523.93	-0.559528	0.0679402	-8.2356	1.78664e-16	2.28156e-15	1883.97	1838.7	1724.33	1283.15	1163.38	1250.04
1280	FAM13B	498.496	-0.80722	0.0982696	-8.21434	2.13342e-16	2.72227e-15	690.857	636.742	575.466	366.189	359.999	361.722
1281	STRA6	822.109	0.655892	0.0798551	8.21352	2.14801e-16	2.73875e-15	617.403	605.948	692.212	1002.31	999.563	1015.22
1282	LMNB1	3911.09	-0.433027	0.0527662	-8.20652	2.27692e-16	2.90085e-15	4491.56	4593.28	4396.06	3438.61	3316.51	3230.52
1283	ZC3H4	1727	-0.63556	0.0774579	-8.20524	2.30136e-16	2.92971e-15	2160.91	1947.97	2195.45	1498.5	1331.12	1228.06
1284	CIRBP	2898.52	-0.506532	0.0617576	-8.20193	2.36567e-16	3.00923e-15	3382.81	3189.67	3634.63	2399.58	2456.24	2328.21
1285	CHRM4	102.213	1.64185	0.20025	8.19899	2.42421e-16	3.08129e-15	48.6379	52.6479	47.525	166.72	161.853	135.896
1286	SLC6A15	920.849	0.644305	0.0785847	8.19886	2.42682e-16	3.08221e-15	726.591	749.984	678.781	1168.03	1049.59	1152.12
1287	ARMC7	814.18	-0.66972	0.0817029	-8.19701	2.46432e-16	3.12741e-15	972.758	954.616	1072.41	658.942	626.811	599.54
1288	TTN	810.092	-0.754707	0.092085	-8.19577	2.49004e-16	3.15759e-15	1017.43	1115.54	918.472	637.11	540.49	631.515
1289	PTGES3	12015.3	0.362751	0.0442634	8.19528	2.50009e-16	3.16788e-15	10356.9	10476.9	10704.5	13485.5	13434.7	13633.5
1290	CD40	436.784	0.860857	0.105104	8.19055	2.60027e-16	3.29227e-15	293.813	290.06	347.139	573.597	591.498	524.597
1291	FADS2	9594.47	-0.445048	0.0543564	-8.1876	2.66482e-16	3.37138e-15	11161.9	10470	11556.8	8070.06	8481.08	7826.99
1292	ADAR	8535.15	-0.39983	0.0488346	-8.18743	2.66854e-16	3.37347e-15	9612.44	10007.1	9511.2	7510.36	7120.53	7449.28
1293	HOXC6	783.093	-0.68022	0.0830898	-8.18657	2.68776e-16	3.39514e-15	935.039	996.337	961.865	603.369	649.372	552.576
1294	MARCKSL1	6781.02	-0.450531	0.0550571	-8.18297	2.76925e-16	3.49538e-15	8019.3	7363.75	8111.28	5789.56	5890.45	5511.77
1295	RANGAP1	7307.61	0.511271	0.0625058	8.17957	2.84852e-16	3.59265e-15	5839.52	5752.53	6487.16	8667.47	9096.12	8002.86
1296	FARSA	5131.4	0.505458	0.0618258	8.17552	2.94594e-16	3.71265e-15	4242.42	3977.4	4505.58	5793.53	6429.96	5839.52
1297	TMEM200A	49.5027	2.59167	0.317334	8.167	3.16162e-16	3.9814e-15	17.867	9.93357	14.4641	90.3069	76.5122	87.9325
1298	KLF2	315.351	0.924285	0.113201	8.16495	3.21563e-16	4.0463e-15	220.359	211.585	221.095	406.877	437.493	394.697
1299	TENM3	2290.54	-0.579421	0.0709967	-8.16123	3.31631e-16	4.16976e-15	2763.43	2971.13	2498.16	1823.01	1748.01	1939.51
1300	IDH3A	1665.25	0.540095	0.0662059	8.1578	3.41187e-16	4.28662e-15	1378.74	1424.47	1267.68	1926.22	1955.96	2038.44
1301	ACTB	55489.5	-0.442938	0.0543072	-8.15616	3.4584e-16	4.34174e-15	63647.1	60482.5	67695.2	48333	48123.2	44655.7
1302	YIF1B	3859.87	0.474476	0.0582121	8.15082	3.61468e-16	4.53446e-15	3236.9	3125.1	3330.88	4347.63	4781.03	4337.67
1303	IDS	5580.32	0.459061	0.0563599	8.14517	3.78739e-16	4.74747e-15	4670.23	4915.13	4513.84	6534.84	6116.07	6731.83
1304	HMOX1	967.499	0.632035	0.077607	8.14405	3.82284e-16	4.78823e-15	758.354	723.164	795.527	1134.29	1258.53	1135.13
1305	TNRC6B	2321.67	-0.687792	0.0844547	-8.14391	3.82712e-16	4.78991e-15	2885.52	3139.01	2569.45	1880.57	1544.96	1910.53
1306	PLEKHB2	2099.69	0.472705	0.058055	8.14236	3.87633e-16	4.84778e-15	1742.03	1815.86	1718.13	2471.03	2419.94	2431.13
1307	DOP1B	1004.69	0.583577	0.0716946	8.13977	3.96045e-16	4.94919e-15	818.903	815.546	777.964	1235.52	1176.13	1204.08
1308	FZD4	1248.71	-0.604444	0.0742596	-8.13961	3.96548e-16	4.9517e-15	1578.25	1559.57	1381.32	987.421	952.478	1033.21
1309	ARNT2	1103.44	-0.57196	0.0702897	-8.13718	4.04607e-16	5.04847e-15	1301.31	1357.92	1298.67	912.992	850.462	899.31
1310	DHFR	4217.08	-0.42505	0.0522402	-8.13646	4.06997e-16	5.07441e-15	4719.86	5039.3	4742.17	3600.37	3571.55	3629.21
1311	RSRC2	1215.61	0.567577	0.0698355	8.12734	4.38815e-16	5.46695e-15	946.95	1043.02	948.434	1472.7	1457.65	1424.91
1312	FBN1	1477.84	-0.675856	0.0831729	-8.12591	4.44012e-16	5.52748e-15	1758.9	1891.35	1802.85	1213.68	968.173	1232.05
1313	HOXD13	821.801	-0.622122	0.076563	-8.12563	4.45046e-16	5.53612e-15	992.61	970.509	1025.92	659.935	652.315	629.517
1314	BNIP3	722.364	0.698436	0.0859688	8.1243	4.49942e-16	5.59278e-15	543.95	571.18	537.239	834.594	875.966	971.255
1315	SLC30A3	331.067	0.953668	0.11744	8.1205	4.64253e-16	5.76627e-15	248.152	190.724	237.625	430.694	434.55	444.659
1316	HIC1	79.6307	2.01836	0.24862	8.11824	4.72998e-16	5.87043e-15	24.8152	36.7542	33.0609	150.842	134.387	97.9249
1317	CYP2U1	403.898	-0.826161	0.101815	-8.11432	4.88507e-16	6.05831e-15	490.349	538.399	520.709	280.844	292.316	300.769
1318	BAIAP3	268.841	1.02579	0.126514	8.10817	5.13873e-16	6.36804e-15	162.788	186.751	181.835	390.999	363.923	326.749
1319	LRRC8E	1193.78	0.563942	0.06956	8.10727	5.17683e-16	6.4104e-15	962.832	934.749	992.859	1394.3	1491.01	1386.94
1320	ZNF621	1287.93	-0.587032	0.0724158	-8.10641	5.21391e-16	6.45142e-15	1574.28	1538.71	1525.97	1086.66	936.783	1065.18
1321	USP40	622.861	-0.762701	0.0941075	-8.10457	5.29326e-16	6.54464e-15	853.645	760.911	736.638	504.131	454.168	427.672
1322	PODXL2	3355.03	0.531207	0.0655491	8.10396	5.32007e-16	6.57282e-15	2739.6	2512.2	2981.68	3934.8	4120.87	3841.05
1323	TRIM22	98.3725	-1.63621	0.201911	-8.1036	5.33558e-16	6.587e-15	136.98	163.904	145.674	45.6496	48.0653	49.9617
1324	YPEL2	809.804	0.716026	0.0883639	8.10314	5.3557e-16	6.60685e-15	654.13	646.675	537.239	1044.98	946.593	1029.21
1325	AP1G1	1754.76	-0.571671	0.0705691	-8.10086	5.45708e-16	6.72683e-15	2182.75	2199.29	1911.33	1473.69	1357.6	1403.92
1326	BBS1	1741.86	-0.519137	0.0641603	-8.09125	5.90558e-16	7.2742e-15	2075.55	1971.81	2108.66	1375.44	1502.78	1416.91
1327	ANK3	910.555	-0.719844	0.0889712	-8.09075	5.92965e-16	7.29834e-15	1152.42	1252.62	993.892	681.767	659.182	723.445
1328	ZNF318	2439.17	-0.574006	0.0709502	-8.09026	5.95374e-16	7.32247e-15	2912.32	3120.13	2721.32	1980.8	1797.05	2103.39
1329	NAT10	3641.66	0.433339	0.0535648	8.08999	5.96713e-16	7.33342e-15	3001.65	3061.52	3233.77	4232.51	4181.68	4138.82
1330	ABLIM3	507.613	0.737983	0.0912423	8.08817	6.05662e-16	7.43781e-15	374.214	393.369	374.001	635.125	645.449	623.522
1331	GLS2	615.865	0.710745	0.0878907	8.08669	6.1308e-16	7.52324e-15	459.578	438.07	504.178	761.158	782.778	749.425
1332	TCTA	752.508	-0.676898	0.0837065	-8.08657	6.13673e-16	7.52487e-15	923.127	897.001	957.732	540.849	628.773	567.564
1333	HEXB	3076.54	0.42152	0.0521303	8.0859	6.17085e-16	7.56103e-15	2615.53	2657.23	2618.01	3489.22	3549.97	3529.29
1334	GRB7	163.217	1.22994	0.15212	8.08532	6.20013e-16	7.59121e-15	96.2832	100.329	96.0832	234.202	227.575	224.827
1335	AREG	37.326	3.4232	0.42355	8.08217	6.36258e-16	7.78427e-15	5.95566	7.94685	5.16576	57.5582	83.3786	63.9509
1336	NSUN5	1024.93	0.590919	0.0731603	8.07704	6.63553e-16	8.11213e-15	785.155	847.333	821.356	1227.58	1283.05	1185.09
1337	BCAS3	1631.12	-0.508953	0.0630172	-8.0764	6.67051e-16	8.1488e-15	1948.49	1845.66	1953.69	1320.86	1388.01	1329.98
1338	CDK12	2753.55	-0.54827	0.0678867	-8.07626	6.67824e-16	8.15214e-15	3340.13	3446.95	3024.04	2329.12	2064.85	2316.22
1339	DDB2	5137.35	-0.462563	0.0573198	-8.06987	7.03723e-16	8.58395e-15	5884.19	5650.21	6328.06	4277.17	4488.71	4195.78
1340	ANAPC2	2542.87	-0.54181	0.0671656	-8.06678	7.21754e-16	8.79732e-15	3008.6	2767.49	3268.89	2099.88	2115.86	1996.47
1341	WTAP	1393.02	-0.539274	0.066901	-8.06078	7.58089e-16	9.23331e-15	1609.02	1733.41	1608.62	1101.55	1163.38	1142.12
1342	ADAMTSL5	200.421	1.11303	0.138083	8.0606	7.59227e-16	9.24027e-15	122.091	135.096	122.945	274.89	271.716	275.788
1343	EBF4	2313.32	-0.50122	0.0621959	-8.05872	7.70955e-16	9.37603e-15	2779.31	2562.86	2791.58	2002.63	1903.98	1839.59
1344	INHBE	69.2126	2.12423	0.263656	8.05681	7.83089e-16	9.51651e-15	22.83	27.814	26.862	85.345	127.52	124.904
1345	SLC25A45	373.089	0.880141	0.109264	8.05519	7.93567e-16	9.63667e-15	281.901	230.459	275.852	487.26	492.424	470.639
1346	KIAA1109	892.806	-0.833675	0.103507	-8.05431	7.99254e-16	9.69852e-15	1154.41	1275.47	1001.12	649.019	546.375	730.439
1347	MAGEE1	385.361	-0.876444	0.108859	-8.05117	8.20065e-16	9.9363e-15	547.921	451.977	496.946	264.966	279.564	270.792
1348	NAGLU	1473.76	0.547293	0.0679769	8.05117	8.20054e-16	9.9363e-15	1211.98	1147.33	1233.58	1687.05	1854.93	1707.69
1349	CD9	2324.6	0.510671	0.0634314	8.05077	8.22748e-16	9.96142e-15	1835.34	1860.56	2057.01	2636.76	2827.03	2730.9
1350	ATOH8	350.138	-0.925802	0.115014	-8.04947	8.31565e-16	1.00607e-14	427.815	431.117	517.609	252.065	236.403	235.819
1351	DNAJB4	347.643	-0.883817	0.109822	-8.04771	8.43552e-16	1.01982e-14	424.837	486.745	441.156	243.134	248.174	241.814
1352	PRKAG2	764.859	0.646765	0.0804831	8.03603	9.2794e-16	1.12101e-14	610.455	613.894	564.101	967.574	934.822	898.311
1353	GPR153	1046.51	0.565878	0.0704551	8.03176	9.60842e-16	1.1599e-14	855.63	848.327	827.555	1250.4	1283.05	1214.07
1354	SEMA6B	2135.94	0.51059	0.063574	8.03142	9.6347e-16	1.16221e-14	1849.23	1643.01	1793.55	2550.42	2557.27	2422.14
1355	NR2F2	2218.82	-0.500471	0.062324	-8.03014	9.73578e-16	1.17354e-14	2550.02	2710.87	2538.45	1942.09	1755.86	1815.61
1356	SGSM2	925.534	-0.606003	0.0754729	-8.02941	9.79435e-16	1.17973e-14	1106.76	1063.88	1180.89	736.348	725.885	739.433
1357	SIPA1	2011.4	0.477831	0.0595219	8.02782	9.9218e-16	1.1942e-14	1739.05	1629.1	1675.77	2391.64	2335.58	2297.24
1358	SETD2	1607.07	-0.644072	0.0802652	-8.0243	1.02107e-15	1.22806e-14	1988.2	2182.4	1708.83	1251.4	1256.56	1255.04
1359	UCK2	1949.22	0.496038	0.0618202	8.02389	1.02448e-15	1.23126e-14	1661.63	1566.52	1624.12	2337.06	2332.64	2173.33
1360	DGKG	63.2285	2.16041	0.269302	8.02226	1.03821e-15	1.24685e-14	20.8448	28.8073	19.6299	119.086	99.0734	91.9295
1361	SYT3	1018.04	0.594821	0.0741716	8.01952	1.06157e-15	1.27397e-14	813.94	782.765	836.853	1208.72	1293.84	1172.1
1362	YIPF2	2334.87	0.527389	0.0657711	8.01855	1.07005e-15	1.28319e-14	1897.87	1808.9	2032.21	2685.39	2936.89	2647.97
1363	SCUBE3	332.189	-0.896652	0.111858	-8.01598	1.09264e-15	1.30932e-14	435.756	431.117	429.791	255.042	226.594	214.835
1364	TMEM147	2113.12	0.537707	0.0671328	8.0096	1.15083e-15	1.37804e-14	1653.69	1662.88	1855.54	2372.79	2634.76	2499.08
1365	ADRM1	4483.62	0.484379	0.0604856	8.00817	1.16432e-15	1.39318e-14	3641.89	3620.78	3951.81	5131.61	5582.44	4973.18
1366	TP53I11	5811.15	0.404687	0.0505458	8.00635	1.18167e-15	1.4129e-14	5109.96	4820.76	5073.81	6604.31	6786.04	6472.03
1367	PLEKHF1	282.76	0.958632	0.119738	8.00608	1.18423e-15	1.41493e-14	185.618	199.665	191.133	375.121	396.294	348.732
1368	IGFBP6	215.096	1.17095	0.14631	8.00321	1.2122e-15	1.44728e-14	139.958	104.302	152.907	292.753	314.877	285.781
1369	REV3L	611.808	-0.917738	0.114678	-8.00273	1.21695e-15	1.4519e-14	805.999	934.749	659.151	426.725	381.58	462.645
1370	MSL1	2865.18	-0.430784	0.0538649	-7.99749	1.26985e-15	1.5139e-14	3301.42	3298.94	3268.89	2405.54	2404.25	2512.07
1371	ARPIN	2272.66	-0.461942	0.0577884	-7.99369	1.30957e-15	1.56012e-14	2678.06	2619.48	2602.51	1928.2	1840.22	1967.49
1372	CX3CL1	320.74	0.900843	0.112858	7.98208	1.43888e-15	1.71292e-14	234.256	205.625	231.426	419.778	428.664	404.689
1373	PPFIA4	323.109	0.991617	0.124286	7.97853	1.48083e-15	1.76157e-14	209.441	231.452	207.664	424.74	373.732	491.623
1374	KPNA2	7605.09	-0.37394	0.0468712	-7.97802	1.48697e-15	1.76758e-14	8628.76	8664.06	8462.55	6523.93	6559.45	6791.79
1375	SUSD3	265.905	1.04593	0.131134	7.97603	1.51111e-15	1.79498e-14	148.891	180.791	191.133	381.075	370.79	322.752
1376	NBPF1	1775.68	-0.529494	0.0663884	-7.9757	1.51517e-15	1.7985e-14	2045.77	2179.42	2068.37	1547.13	1363.49	1449.89
1377	PIGM	647.111	-0.68563	0.0859751	-7.97475	1.5269e-15	1.81111e-14	779.199	825.479	789.328	519.016	461.035	508.61
1378	SCAF8	1608.01	-0.56512	0.0709124	-7.96927	1.59608e-15	1.89179e-14	1932.61	1951.95	1872.07	1395.29	1176.13	1319.99
1379	NDUFA4L2	43.2082	2.91983	0.366503	7.96673	1.62923e-15	1.92841e-14	2.97783	11.9203	15.4973	78.3983	76.5122	73.9433
1380	ZNF506	269.31	-1.01717	0.127678	-7.96673	1.62935e-15	1.92841e-14	348.406	375.489	357.471	176.644	154.005	203.844
1381	F12	300.945	0.931907	0.117004	7.96471	1.6561e-15	1.95866e-14	199.515	203.638	217.995	381.075	424.741	378.709
1382	PDLIM4	756.756	0.759379	0.0953503	7.96409	1.66441e-15	1.96707e-14	547.921	508.599	630.223	935.817	1046.65	871.331
1383	DYNLL1	2472.4	-0.517723	0.0650225	-7.9622	1.69003e-15	1.99589e-14	2851.77	2866.83	3015.77	1900.41	2203.16	1996.47
1384	CUX1	5475.47	-0.417772	0.0525178	-7.95487	1.79315e-15	2.11616e-14	6179	6434.96	6174.12	4909.32	4526.97	4628.45
1385	FGF19	65.9112	2.03754	0.25621	7.95262	1.82602e-15	2.15338e-14	30.7709	20.8605	25.8288	114.124	104.959	98.9241
1386	UTRN	826.609	-0.757145	0.0952537	-7.94872	1.88453e-15	2.22078e-14	1026.36	1155.27	933.97	626.194	546.375	671.485
1387	SCN1B	122.493	1.42876	0.179782	7.94718	1.90807e-15	2.2469e-14	74.4457	63.5748	60.956	165.728	185.395	184.858
1388	IKZF4	625.573	-0.668161	0.0840814	-7.9466	1.91704e-15	2.25583e-14	777.214	762.898	763.499	486.268	465.939	497.618
1389	CFAP44	112.032	-1.49173	0.187754	-7.94513	1.9399e-15	2.28109e-14	177.677	154.964	163.238	52.5963	63.7601	59.954
1390	LOC389831	795.377	-0.619129	0.0779403	-7.94363	1.96355e-15	2.30724e-14	963.824	932.762	993.892	615.278	617.002	649.502
1391	SOWAHC	642.343	0.683362	0.0860351	7.94283	1.97617e-15	2.32041e-14	498.29	517.539	462.852	813.754	759.236	802.384
1392	ZNF358	5809.01	-0.406465	0.0511889	-7.94048	2.01393e-15	2.36304e-14	6630.63	6370.4	6865.3	4991.69	5099.83	4896.24
1393	KDM1B	1192.45	0.560762	0.0706245	7.94005	2.02092e-15	2.36954e-14	937.024	1010.24	943.268	1475.67	1358.58	1429.9
1394	LEPR	703.933	-0.737789	0.0929615	-7.9365	2.07967e-15	2.43667e-14	879.452	979.45	781.063	532.91	507.138	543.583
1395	TAC1	44.1558	2.75415	0.347126	7.93413	2.11968e-15	2.48178e-14	9.9261	12.9136	11.3647	61.5278	89.2642	79.9387
1396	IFITM2	2327.37	0.584131	0.0736244	7.93393	2.12317e-15	2.48408e-14	1775.78	1746.32	2066.3	2695.31	3004.57	2675.95
1397	TUBG2	1304.67	0.612091	0.0771551	7.93325	2.13486e-15	2.49597e-14	1033.31	956.602	1106.51	1466.74	1694.06	1570.79
1398	STARD9	942.458	-0.645359	0.0813712	-7.93104	2.17314e-15	2.53891e-14	1086.91	1168.19	1194.32	793.907	668.991	742.43
1399	YTHDC2	975.856	-0.726164	0.0915874	-7.92864	2.21553e-15	2.58473e-14	1243.74	1346	1058.98	711.539	694.495	800.386
1400	ZNF337	1300.83	-0.539083	0.0679916	-7.92867	2.21509e-15	2.58473e-14	1508.77	1617.18	1497.04	1061.85	1030.95	1089.16
1401	EIF6	4026.96	0.543364	0.0685556	7.92588	2.2653e-15	2.64091e-14	3220.03	2991.99	3621.2	4701.91	5030.18	4596.47
1402	F2R	2035.56	0.53988	0.0681295	7.92432	2.29395e-15	2.6724e-14	1593.14	1775.13	1608.62	2444.24	2252.2	2540.05
1403	SCAF1	6658.66	-0.407893	0.0514762	-7.92392	2.30142e-15	2.67919e-14	7619.27	7301.17	7861.26	5728.04	5888.49	5553.74
1404	DPY19L3	724.553	-0.722783	0.0912633	-7.91975	2.37988e-15	2.76856e-14	904.268	964.549	837.886	521.001	510.081	609.532
1405	H3F3B	13358	0.367472	0.0464085	7.91821	2.40945e-15	2.80096e-14	11587.7	11524.9	11885.4	14548.3	15362.3	15239.3
1406	PTPN14	2268.7	-0.617068	0.0779422	-7.91699	2.43325e-15	2.82662e-14	2809.09	2940.34	2489.9	1907.36	1594.98	1870.56
1407	PDIA5	839.368	0.608041	0.0769155	7.90531	2.67273e-15	3.10261e-14	689.864	662.569	642.621	994.368	1051.55	995.236
1408	ERN1	377.665	0.822497	0.104055	7.90445	2.69122e-15	3.12186e-14	276.938	283.107	258.288	497.184	470.844	479.632
1409	PSPC1	1407.3	-0.532201	0.0673362	-7.90364	2.7087e-15	3.1399e-14	1607.04	1721.49	1663.38	1210.71	1130.03	1111.15
1410	EPS15L1	2930.63	0.447973	0.0566901	7.90213	2.74168e-15	3.17588e-14	2428.92	2492.33	2516.76	3478.3	3449.91	3217.53
1411	SMAP2	2547.9	0.45468	0.0575695	7.89793	2.83562e-15	3.28237e-14	2207.56	2074.13	2167.55	2932.49	3041.85	2863.8
1412	DAZAP1	5985.13	0.403621	0.0511369	7.89296	2.95107e-15	3.41358e-14	5149.66	4951.88	5358.96	6911.95	6866.48	6671.88
1413	PNPLA2	5769.98	0.463523	0.0587365	7.89157	2.98413e-15	3.44939e-14	4935.26	4497.92	5120.3	6781.95	6870.4	6414.08
1414	CHRNA9	47.049	2.6278	0.333069	7.88965	3.03028e-15	3.50025e-14	6.94827	14.9003	17.5636	75.4211	75.5312	91.9295
1415	MAP7D3	957.786	0.616305	0.0781555	7.88563	3.12959e-15	3.61241e-14	758.354	811.572	698.411	1146.2	1126.1	1206.07
1416	ZNF652	1069.55	-0.598715	0.0759491	-7.88312	3.19313e-15	3.68315e-14	1294.36	1369.84	1200.52	891.16	820.053	841.354
1417	MAMLD1	636.995	0.688312	0.0873225	7.88242	3.21105e-15	3.7012e-14	519.135	493.698	450.454	767.112	814.168	777.403
1418	NFKBIB	701.386	0.652422	0.0827738	7.88198	3.22222e-15	3.71147e-14	549.906	522.506	564.101	893.145	859.29	819.371
1419	PTGDS	87.1761	1.68989	0.214429	7.88089	3.25054e-15	3.74144e-14	45.6601	35.7608	42.3592	126.033	136.349	136.895
1420	KCTD2	1320.73	-0.520597	0.0660589	-7.88079	3.2531e-15	3.74175e-14	1556.41	1515.86	1597.25	1052.92	1091.77	1110.15
1421	RTL8B	568.905	-0.743022	0.0943067	-7.87878	3.3058e-15	3.7997e-14	739.494	711.243	686.013	382.068	465.939	428.671
1422	INPPL1	9999.9	-0.386873	0.0491192	-7.87621	3.37471e-15	3.87617e-14	11528.2	10849.4	11620.9	8677.4	8844.02	8479.49
1423	NECAB2	228.465	1.1009	0.139797	7.875	3.40738e-15	3.91095e-14	146.906	132.116	157.039	280.844	354.114	299.77
1424	FMR1	827.778	-0.629174	0.079902	-7.87432	3.42595e-15	3.9295e-14	1032.31	1028.12	955.666	650.011	613.078	687.472
1425	CDC42EP5	303.196	0.905375	0.115045	7.86977	3.55286e-15	4.06935e-14	202.492	204.631	226.26	385.045	409.046	391.699
1426	PALLD	3781.32	-0.448067	0.0569349	-7.86981	3.55169e-15	4.06935e-14	4393.29	4548.58	4149.14	3207.38	3081.09	3308.46
1427	PIGZ	209.726	-1.11642	0.141935	-7.86574	3.66915e-15	4.1996e-14	267.012	305.954	288.249	114.124	148.12	134.896
1428	GPN3	612.129	0.670641	0.0852872	7.86333	3.74049e-15	4.27825e-14	464.541	492.705	459.753	742.303	769.045	744.429
1429	UTP18	1417.4	0.519663	0.0661011	7.86165	3.79121e-15	4.33323e-14	1132.57	1207.92	1154.03	1607.66	1723.49	1678.71
1430	VAT1L	173.645	1.22244	0.155673	7.8526	4.07502e-15	4.65435e-14	107.202	114.236	90.9174	224.279	234.441	270.792
1431	CASKIN1	1389.32	0.548114	0.0698276	7.84953	4.17605e-15	4.76642e-14	1199.07	1047	1139.57	1695.98	1615.58	1638.74
1432	PRPS1	2822.1	0.435954	0.0555422	7.84907	4.1914e-15	4.7806e-14	2391.2	2327.43	2478.53	3190.51	3322.39	3222.53
1433	TAF6L	1219.62	-0.538266	0.0685937	-7.84717	4.25531e-15	4.8501e-14	1459.14	1380.77	1493.94	980.475	1020.16	983.245
1434	GEN1	446.959	-0.895016	0.114177	-7.83884	4.5473e-15	5.17929e-14	559.832	648.662	535.173	309.624	270.735	357.725
1435	KISS1R	50.669	2.3335	0.297689	7.83872	4.55173e-15	5.18073e-14	16.8744	14.9003	18.5967	82.3678	85.3405	85.9341
1436	KIF18B	2570.52	-0.476137	0.0607822	-7.8335	4.74489e-15	5.39682e-14	3129.7	2853.91	2988.91	2198.13	2047.19	2205.31
1437	KMT2A	3917.53	-0.657836	0.0840323	-7.82836	4.94268e-15	5.61787e-14	4874.71	5129.69	4381.6	3127.99	2580.81	3410.38
1438	TMBIM1	1999.08	0.481241	0.0614766	7.82803	4.9557e-15	5.62875e-14	1745.01	1583.41	1677.84	2306.3	2380.71	2301.23
1439	RHPN2	741.708	0.650818	0.0831467	7.82734	4.98303e-15	5.65586e-14	553.876	626.808	550.67	884.213	905.394	929.287
1440	B4GALT3	2293.05	0.457767	0.058484	7.82721	4.98809e-15	5.65768e-14	1948.49	1851.62	1997.08	2619.89	2714.22	2626.98
1441	BTBD7	1203.84	-0.677311	0.0865419	-7.82639	5.0207e-15	5.69071e-14	1531.6	1612.22	1299.71	947.726	846.538	985.244
1442	CBFA2T2	1855.11	-0.471766	0.0602886	-7.82514	5.07098e-15	5.74372e-14	2132.13	2196.31	2138.63	1566.97	1499.83	1596.77
1443	CALU	7950.7	0.392669	0.0502007	7.82198	5.19991e-15	5.88566e-14	6869.85	7165.08	6590.48	9126.95	8854.81	9097.02
1444	BCKDK	4059.13	0.465041	0.0595037	7.81533	5.48182e-15	6.20045e-14	3355.02	3234.37	3642.89	4603.67	4918.36	4600.47
1445	LRRC10B	106.586	1.523	0.1949	7.81427	5.52806e-15	6.24843e-14	47.6453	57.6147	59.9228	150.842	174.605	148.886
1446	MMP2	1748.23	0.529684	0.0678372	7.80817	5.80252e-15	6.55412e-14	1357.89	1389.71	1545.6	2095.91	2119.78	1980.48
1447	KLF10	2329.97	0.47818	0.0612429	7.80792	5.81372e-15	6.56223e-14	1875.04	2079.1	1887.57	2754.86	2656.34	2726.91
1448	C11orf71	148.721	-1.24686	0.159733	-7.8059	5.90772e-15	6.66373e-14	218.374	198.671	210.763	91.2992	88.2833	84.9348
1449	KMT2D	8563.25	-0.493284	0.0632126	-7.80358	6.01744e-15	6.78281e-14	10656.7	9818.34	9563.89	7644.33	6543.75	7152.51
1450	GEMIN5	1489.09	0.508203	0.0651579	7.79957	6.21197e-15	6.99725e-14	1225.87	1253.62	1208.79	1816.06	1669.53	1760.65
1451	H6PD	3427.71	-0.488594	0.0626504	-7.79873	6.25317e-15	7.0388e-14	4129.26	3767.8	4110.91	3040.66	2685.77	2831.83
1452	RCN1	8954.01	-0.348606	0.0447032	-7.79824	6.27748e-15	7.0613e-14	9970.77	10075.6	10045.3	7817	7843.48	7971.88
1453	C1orf226	681.109	-0.641873	0.0823309	-7.79626	6.37705e-15	7.16837e-14	849.674	791.705	849.251	526.955	541.471	527.595
1454	CTSL	1169.58	0.551246	0.0707138	7.79544	6.41822e-15	7.20969e-14	994.595	889.054	962.898	1370.48	1414.49	1385.94
1455	PTK7	5643.76	0.442567	0.0567946	7.79243	6.57349e-15	7.37902e-14	4939.23	4448.25	4967.4	6711.49	6422.12	6374.11
1456	MDH2	13608.8	0.449026	0.0576272	7.79192	6.59971e-15	7.40337e-14	11142	11085.9	12296.6	15217.2	16684.6	15226.3
1457	SUFU	2433.17	-0.497648	0.0639115	-7.78651	6.88838e-15	7.72189e-14	2897.43	2712.86	2936.22	2044.31	2127.63	1880.56
1458	SNU13	2520.17	0.514129	0.0660452	7.78451	6.9985e-15	7.83996e-14	1963.38	2013.53	2251.24	2897.76	3121.3	2873.79
1459	GSTO1	2935.31	0.498967	0.0641907	7.7732	7.65286e-15	8.56711e-14	2374.32	2337.37	2587.01	3211.35	3626.48	3475.33
1460	DHRS3	488.89	0.879556	0.113196	7.77018	7.83764e-15	8.76795e-14	322.598	309.927	400.863	706.577	626.811	566.565
1461	RGS12	1003.43	-0.549925	0.0707816	-7.76932	7.8908e-15	8.82139e-14	1187.16	1176.13	1213.95	832.609	805.339	805.382
1462	BCAS4	948.26	0.566296	0.072894	7.76876	7.9258e-15	8.85446e-14	791.11	743.031	759.367	1120.4	1156.51	1119.14
1463	KLK6	181.12	1.1424	0.147166	7.76267	8.316e-15	9.28402e-14	109.187	125.163	104.348	260.997	246.212	240.815
1464	PIK3R1	604.267	-0.747177	0.0962557	-7.76242	8.33238e-15	9.29596e-14	755.376	834.42	681.88	462.451	419.836	471.638
1465	VPS37B	1975.79	0.471522	0.0607507	7.7616	8.38664e-15	9.3501e-14	1628.87	1606.26	1732.6	2273.55	2355.2	2258.27
1466	ERLIN1	2102.17	0.453877	0.0584877	7.7602	8.47926e-15	9.44692e-14	1725.16	1802.94	1794.59	2363.86	2449.37	2477.1
1467	FLT4	1370.65	0.522025	0.0672805	7.75893	8.56491e-15	9.53584e-14	1110.73	1083.75	1181.93	1660.26	1623.43	1563.8
1468	IFITM1	1620.11	0.529424	0.0682462	7.75757	8.6575e-15	9.63235e-14	1349.95	1311.23	1317.27	1775.37	2041.3	1925.52
1469	MRPL4	3358.88	0.506115	0.0652441	7.75726	8.67869e-15	9.64936e-14	2760.45	2642.33	2924.85	3813.73	4278.79	3733.14
1470	FTH1	64433.2	0.409106	0.0527409	7.75689	8.70381e-15	9.67071e-14	55410.5	53156.5	57508.4	70155.5	77864.8	72503.4
1471	VAPB	3654.32	-0.396016	0.0510652	-7.7551	8.8273e-15	9.80124e-14	4154.07	4162.16	4141.91	3220.28	3088.93	3158.58
1472	ZNF117	91.3535	-1.58927	0.204961	-7.754	8.90396e-15	9.87965e-14	139.958	136.09	135.343	46.642	45.1226	44.9655
1473	KLHDC7A	130.261	-1.38881	0.179113	-7.75383	8.91646e-15	9.8868e-14	204.478	195.691	165.304	82.3678	62.7792	70.9456
1474	FAM219B	1530.22	-0.512328	0.0661161	-7.74892	9.26802e-15	1.02696e-13	1763.87	1774.13	1859.67	1271.24	1319.34	1193.08
1475	ZNF3	615.239	-0.678479	0.0875611	-7.74863	9.28863e-15	1.02855e-13	806.992	725.15	739.737	462.451	490.463	466.642
1476	SECTM1	266.169	-0.948756	0.122472	-7.74673	9.42903e-15	1.04339e-13	353.369	327.808	370.902	173.667	184.414	186.857
1477	ERC1	4925.72	-0.487412	0.0629621	-7.74135	9.83638e-15	1.08773e-13	5811.73	6149.87	5287.67	4162.05	3894.27	4248.74
1478	HPS6	1122.63	-0.557761	0.0720818	-7.7379	1.01073e-14	1.11693e-13	1329.1	1343.02	1338.97	870.32	976.02	878.326
1479	KDM2A	4780.54	-0.448225	0.0579312	-7.7372	1.01629e-14	1.12171e-13	5750.19	5664.12	5136.83	4148.16	3905.06	4078.87
1480	NOS1	163.305	1.18015	0.15253	7.73718	1.01643e-14	1.12171e-13	96.2832	95.3622	108.481	228.248	224.632	226.826
1481	LAMA3	693.631	-0.642284	0.0830775	-7.73114	1.06585e-14	1.17546e-13	829.822	881.107	825.489	539.856	516.947	568.564
1482	KCNA6	189.319	1.11997	0.144881	7.73032	1.07277e-14	1.18229e-13	126.061	121.19	110.547	267.943	237.384	272.791
1483	DDX5	5905.26	-0.371736	0.048091	-7.72984	1.07681e-14	1.18594e-13	6673.32	6760.78	6551.22	5187.19	5038.03	5220.99
1484	FAT1	7858.76	-0.594655	0.0769385	-7.72897	1.08423e-14	1.19332e-13	9591.59	10035.9	8739.43	6555.68	5389.2	6840.75
1485	NEK9	2009.6	-0.480154	0.0621341	-7.72772	1.09493e-14	1.20428e-13	2413.03	2385.05	2224.38	1717.82	1613.62	1703.69
1486	TNFRSF10A	509.265	0.736299	0.0952859	7.72726	1.09887e-14	1.20779e-13	377.192	411.25	357.471	661.92	604.25	643.506
1487	KCNN1	711.49	0.621317	0.0804322	7.72473	1.12088e-14	1.23115e-13	551.891	544.359	585.797	860.396	866.157	860.34
1488	ASB16	340.119	-0.843635	0.109239	-7.72285	1.1376e-14	1.24868e-13	443.697	411.25	455.62	237.18	249.155	243.813
1489	ZNF233	75.89	-1.77284	0.229589	-7.72179	1.1471e-14	1.25826e-13	120.106	111.256	120.879	36.7182	30.4087	35.9724
1490	ZSWIM4	1093.43	0.565033	0.0731957	7.71949	1.168e-14	1.28033e-13	876.475	850.313	919.505	1376.44	1294.82	1243.05
1491	IP6K2	1795.96	-0.475079	0.061562	-7.71709	1.1902e-14	1.30379e-13	2056.69	2048.3	2162.39	1521.32	1534.17	1452.89
1492	EMG1	782.14	0.65366	0.0847097	7.71647	1.19599e-14	1.30926e-13	587.625	568.2	668.449	952.688	998.582	917.296
1493	GOLGA1	375.099	-0.813607	0.105529	-7.70979	1.26023e-14	1.37866e-13	490.349	466.878	477.316	263.974	294.278	257.802
1494	CAPN5	1159.18	0.566921	0.0735442	7.70857	1.27232e-14	1.39095e-13	976.728	883.094	943.268	1368.5	1465.5	1317.99
1495	CA11	1052.31	-0.556343	0.0721769	-7.70804	1.27761e-14	1.3958e-13	1225.87	1256.6	1275.94	843.526	898.527	813.376
1496	TBRG4	1910.54	0.530632	0.0688461	7.70752	1.28289e-14	1.40063e-13	1556.41	1473.15	1660.28	2208.05	2417	2148.35
1497	ZSCAN31	96.4943	-1.53408	0.199045	-7.7072	1.28604e-14	1.40313e-13	146.906	146.023	137.409	49.6192	49.0463	49.9617
1498	S100A2	82.2769	1.82703	0.237074	7.70655	1.29263e-14	1.40938e-13	39.7044	36.7542	32.0277	152.827	132.425	99.9233
1499	ANKRD27	1282.91	0.515149	0.0669094	7.6992	1.36917e-14	1.49184e-13	1043.23	1105.61	1019.72	1520.33	1505.72	1502.85
1500	ARHGEF16	405.966	0.812521	0.105585	7.6954	1.41051e-14	1.53586e-13	288.85	283.107	312.012	524.971	554.223	472.637
1501	BCORL1	3408.99	-0.461008	0.0599445	-7.69058	1.46467e-14	1.59377e-13	4022.06	3974.42	3850.56	3087.3	2793.67	2725.91
1502	ZP1	33.783	3.63013	0.472186	7.68791	1.49555e-14	1.62629e-13	3.97044	0.993357	10.3315	56.5658	56.8937	73.9433
1503	GCAT	1058.42	0.614854	0.0799833	7.68728	1.50293e-14	1.63322e-13	818.903	770.845	919.505	1234.52	1353.68	1253.04
1504	SPINK5	182.459	-1.13845	0.148225	-7.68058	1.58373e-14	1.71988e-13	228.3	267.213	257.255	112.139	105.94	123.905
1505	TIGAR	918.589	-0.604483	0.0787061	-7.68026	1.5877e-14	1.72305e-13	1079.96	1197.99	1046.58	726.424	712.152	748.426
1506	TIMP2	12244.5	0.361939	0.0471322	7.67923	1.60049e-14	1.73578e-13	10794.6	10388.5	10966.9	14145.4	13574	13597.6
1507	MAP4K2	2413.89	0.507239	0.0661058	7.67314	1.67839e-14	1.81905e-13	2062.64	1814.86	2104.53	2833.25	2924.14	2743.89
1508	EEF1A2	15940.5	0.416136	0.0542621	7.669	1.73338e-14	1.8774e-13	13861.8	12949.4	14161.4	18344.2	19053.5	17272.7
1509	CDON	2071.96	-0.541598	0.0707369	-7.65652	1.91042e-14	2.06779e-13	2513.29	2565.84	2289.47	1767.43	1538.09	1757.65
1510	ZKSCAN1	3025.11	-0.57832	0.0756192	-7.64779	2.04458e-14	2.21153e-13	3639.9	3949.59	3280.26	2552.41	2188.44	2540.05
1511	PLOD2	1562.81	0.55465	0.0725413	7.64599	2.07347e-14	2.24129e-13	1268.56	1370.83	1158.16	1814.08	1812.75	1952.5
1512	SEPTIN5	1561.96	0.510002	0.0667095	7.64512	2.08746e-14	2.25493e-13	1299.33	1244.68	1322.43	1756.52	1945.17	1803.62
1513	CFLAR	676.145	-0.630028	0.0824329	-7.64292	2.12353e-14	2.29237e-13	813.94	810.579	839.953	510.085	527.738	554.574
1514	PDE2A	71.2581	1.93599	0.253332	7.64209	2.13719e-14	2.3056e-13	30.7709	25.8273	32.0277	139.926	99.0734	99.9233
1515	ALOXE3	129.306	1.35241	0.177084	7.63709	2.22188e-14	2.39538e-13	76.431	66.5549	75.4201	176.644	209.918	170.869
1516	KNDC1	916.693	-0.558254	0.0731115	-7.63566	2.24675e-14	2.42059e-13	1083.93	1071.83	1119.94	753.219	729.808	741.431
1517	SYNDIG1	305.806	-0.898116	0.11766	-7.63316	2.2907e-14	2.46631e-13	388.111	406.283	399.83	203.439	240.327	196.849
1518	DHRS13	997.905	0.54124	0.0709249	7.63117	2.32639e-14	2.50171e-13	795.081	828.459	815.157	1170.02	1202.61	1176.1
1519	TRIP10	2246.66	0.445867	0.0584272	7.63115	2.32663e-14	2.50171e-13	1881.99	1846.65	1978.49	2554.39	2651.44	2567.03
1520	CEMIP2	806.409	-0.633157	0.0830218	-7.6264	2.41393e-14	2.59386e-13	1006.51	1010.24	924.671	672.836	581.689	642.507
1521	ZNF532	1472.26	-0.583519	0.0765679	-7.62094	2.51826e-14	2.70419e-13	1841.29	1874.46	1581.76	1224.6	1111.39	1200.08
1522	LSM12	1169.65	0.541821	0.071106	7.6199	2.53878e-14	2.72443e-13	940.002	981.436	936.036	1445.9	1306.59	1407.92
1523	VPS13B	540.002	-0.827782	0.108647	-7.61903	2.55586e-14	2.74097e-13	695.82	771.838	604.394	387.029	346.267	434.666
1524	DPYSL4	402.34	0.801722	0.105229	7.61881	2.56032e-14	2.74362e-13	300.761	260.259	319.244	512.07	509.1	512.607
1525	PRMT6	754.983	-0.635379	0.0833969	-7.61874	2.56169e-14	2.74362e-13	953.898	871.174	930.87	615.278	612.097	546.581
1526	SON	10029.3	-0.496488	0.065169	-7.61848	2.56687e-14	2.74735e-13	11587.7	12531.2	11095	8593.05	7537.43	8831.22
1527	LCMT2	367.694	-0.808668	0.106165	-7.61711	2.59413e-14	2.77471e-13	444.689	464.891	494.88	274.89	256.021	270.792
1528	USP3	1075.26	0.540354	0.0709717	7.61365	2.66468e-14	2.84831e-13	872.504	884.087	871.98	1225.59	1263.43	1333.98
1529	EPHB2	1900.88	0.467976	0.0614678	7.61334	2.67093e-14	2.85312e-13	1676.52	1566.52	1542.5	2214.01	2242.39	2163.34
1530	ITSN1	1261.95	-0.509857	0.0669735	-7.61282	2.68182e-14	2.86289e-13	1452.19	1531.76	1463.98	1067.8	1039.78	1016.22
1531	LMAN1	9684.44	0.497867	0.0654047	7.61209	2.697e-14	2.87721e-13	8159.25	8556.77	7372.57	11301.3	10537.1	12179.7
1532	NARS	4463.23	0.418544	0.0549872	7.61166	2.70602e-14	2.88495e-13	3666.7	4025.08	3768.94	5032.37	5024.3	5261.96
1533	MLX	2129.2	0.441273	0.0579896	7.60951	2.75134e-14	2.93135e-13	1760.89	1825.79	1831.78	2410.5	2515.09	2431.13
1534	TRA2A	926.041	-0.583311	0.0766804	-7.60704	2.80434e-14	2.98587e-13	1071.03	1118.52	1142.67	773.066	691.552	759.417
1535	PTPRE	543.516	0.704112	0.0925971	7.60404	2.87028e-14	3.05409e-13	442.704	418.203	379.167	652.988	691.552	676.481
1536	MEX3B	639.855	-0.668954	0.0879874	-7.60285	2.89686e-14	3.08037e-13	773.243	837.4	745.936	520.009	466.92	495.62
1537	PAFAH1B1	2254.38	-0.430369	0.0566178	-7.6013	2.93173e-14	3.11542e-13	2556.96	2649.28	2558.08	1925.22	1891.22	1945.51
1538	TRPM4	904.451	0.588167	0.0774322	7.59589	3.05688e-14	3.2463e-13	681.923	706.277	780.03	1075.74	1102.56	1080.17
1539	TCF4	484.816	-0.785122	0.103366	-7.59553	3.06531e-14	3.25313e-13	631.3	662.569	546.538	343.365	338.419	386.703
1540	RAP1GAP2	1254.29	0.516582	0.068016	7.59501	3.07764e-14	3.26409e-13	1061.1	980.443	1054.85	1492.54	1442.94	1493.85
1541	AJUBA	689.84	-0.661913	0.0871754	-7.59289	3.12854e-14	3.31592e-13	854.637	807.599	874.047	577.567	536.566	488.625
1542	LAS1L	3297.13	0.482193	0.0635416	7.58862	3.23338e-14	3.42483e-13	2720.74	2606.57	2926.92	3975.49	3968.82	3584.25
1543	UAP1L1	2369.08	0.435958	0.0574624	7.58684	3.27802e-14	3.46986e-13	2013.01	1947.97	2080.77	2775.7	2668.12	2728.91
1544	POGZ	3395.29	-0.463485	0.0610981	-7.58591	3.30159e-14	3.49255e-13	4038.93	4012.17	3756.54	2997	2655.36	2911.77
1545	EIF4G2	16906.9	-0.43306	0.057099	-7.58437	3.34113e-14	3.53208e-13	19432.3	20701.6	18142.2	14829.2	13699.6	14636.8
1546	AP5M1	402.742	-0.768731	0.101366	-7.58373	3.35755e-14	3.54714e-13	495.312	532.439	494.88	307.639	287.411	298.771
1547	JUN	7953.28	0.366388	0.048335	7.58017	3.45113e-14	3.64365e-13	6730.89	6914.76	7201.07	8971.14	8858.73	9043.06
1548	BCL2L11	1128.23	-0.526857	0.0695259	-7.57786	3.513e-14	3.70658e-13	1316.2	1377.79	1301.77	910.015	908.337	955.267
1549	NSMF	12706.5	0.408174	0.0538809	7.57548	3.57792e-14	3.77264e-13	11039.8	10252.4	11471.1	14239.7	15027.8	14208.1
1550	ZBTB4	2742.94	-0.437684	0.0577912	-7.57354	3.63175e-14	3.82693e-13	3221.02	3092.32	3154.21	2455.16	2279.67	2255.27
1551	TRMT11	345.722	0.856525	0.113096	7.57342	3.6353e-14	3.82819e-13	240.212	265.226	232.459	404.892	467.901	463.644
1552	MYO7B	49.7909	2.30647	0.305018	7.56175	3.97672e-14	4.18272e-13	19.8522	16.8871	13.431	71.4516	93.1879	83.9356
1553	TRPV1	246.13	-0.946755	0.125203	-7.56174	3.97708e-14	4.18272e-13	311.68	322.841	337.841	166.72	162.834	174.866
1554	TMEM19	978.499	-0.538599	0.0712839	-7.5557	4.16626e-14	4.37886e-13	1153.41	1184.08	1139.57	800.853	786.702	806.381
1555	DOCK4	331.18	-0.93652	0.124017	-7.55151	4.30225e-14	4.51888e-13	467.519	451.977	385.366	220.309	200.109	261.799
1556	TET2	432.272	-0.828778	0.109793	-7.54858	4.40018e-14	4.61877e-13	564.795	613.894	480.416	327.486	294.278	312.76
1557	RPS27L	1306.71	-0.529383	0.0701743	-7.54382	4.56386e-14	4.78751e-13	1511.75	1498.98	1621.02	1013.22	1124.14	1071.18
1558	CTTNBP2	177.757	-1.13372	0.150324	-7.54184	4.63403e-14	4.858e-13	245.175	265.226	222.128	119.086	102.016	112.913
1559	TMSB10	18145.5	0.500496	0.0663711	7.54087	4.66859e-14	4.89109e-13	14117.9	14421.6	16549	21230.1	22751.6	19802.8
1560	HLX	409.756	-0.773199	0.102564	-7.53867	4.74795e-14	4.97104e-13	524.098	517.539	509.344	331.456	292.316	283.782
1561	SLFN5	756.483	0.737801	0.0978714	7.53847	4.75518e-14	4.97542e-13	606.485	611.908	482.482	990.398	854.386	993.238
1562	ITPKC	770.406	0.601696	0.0798465	7.53566	4.85874e-14	5.08052e-13	595.566	592.041	648.82	954.673	924.031	907.304
1563	TANC1	929.157	-0.577143	0.0766141	-7.53312	4.95433e-14	5.17716e-13	1118.67	1172.16	1046.58	731.386	733.732	772.407
1564	WNK1	10906.3	-0.543852	0.0722206	-7.53042	5.05755e-14	5.28164e-13	13035.9	13973.5	11803.8	9114.05	7925.87	9584.64
1565	CITED1	437.311	0.785573	0.104343	7.52878	5.12177e-14	5.34529e-13	344.436	278.14	340.94	555.735	564.032	540.585
1566	FRS2	695.781	-0.731743	0.0972211	-7.52658	5.20859e-14	5.43243e-13	883.423	939.715	782.096	511.077	471.825	586.55
1567	PPP1R26	4885.56	0.377539	0.0501824	7.52333	5.33964e-14	5.56556e-13	4327.78	4183.02	4239.02	5644.68	5554.98	5363.88
1568	SF3A3	3959.1	0.376246	0.0500156	7.52257	5.37107e-14	5.59476e-13	3417.56	3461.85	3457.96	4421.07	4545.61	4450.58
1569	ZNF200	960.693	-0.53746	0.0714748	-7.51958	5.49537e-14	5.72058e-13	1123.63	1142.36	1146.8	781.006	772.969	797.388
1570	PSMG1	1246.74	0.56253	0.0748322	7.51722	5.59527e-14	5.82086e-13	1044.23	994.35	981.495	1362.54	1594.98	1502.85
1571	FBN2	8975.82	-0.429762	0.0571881	-7.51488	5.69623e-14	5.92212e-13	10558.4	10684.5	9665.14	7799.14	7209.8	7937.91
1572	ATP13A2	5472.98	0.392004	0.0521651	7.51469	5.7047e-14	5.92716e-13	4719.86	4530.7	4951.9	6309.57	6192.58	6133.29
1573	KEAP1	1741.71	-0.49535	0.0659293	-7.51336	5.76304e-14	5.98396e-13	2049.74	1943.01	2121.06	1467.73	1504.74	1363.95
1574	NNT	3786.17	-0.450254	0.0599321	-7.51272	5.79093e-14	6.0091e-13	4513.4	4469.11	4133.64	3271.89	3005.55	3323.45
1575	STOX2	748.5	-0.640742	0.0853002	-7.51161	5.8404e-14	6.05659e-13	918.164	972.496	845.118	606.346	548.337	600.539
1576	BYSL	1090.37	0.565088	0.0752774	7.50675	6.06126e-14	6.28163e-13	897.319	835.413	906.074	1238.49	1394.88	1270.03
1577	CCDC117	2823.06	-0.423676	0.0564576	-7.50431	6.1751e-14	6.39555e-13	3216.06	3343.64	3143.88	2476.99	2331.66	2426.14
1578	HCFC1R1	3410.24	-0.519671	0.0692507	-7.5042	6.1804e-14	6.39699e-13	4089.55	3634.69	4329.94	2870.96	2914.33	2621.99
1579	SLC7A8	1621.4	0.476967	0.0635686	7.50318	6.22856e-14	6.44275e-13	1391.64	1287.39	1388.56	1878.58	1921.63	1860.57
1580	RNF4	1698.17	-0.465504	0.0620463	-7.50252	6.26023e-14	6.47142e-13	1988.2	2010.55	1910.3	1415.14	1391.93	1472.87
1581	SLC38A3	955.292	0.559176	0.0745429	7.5014	6.31394e-14	6.52281e-13	763.317	735.084	819.29	1119.41	1155.53	1139.13
1582	VEGFC	368.011	0.816074	0.108856	7.49685	6.53677e-14	6.74874e-13	268.005	264.233	267.586	430.694	465.939	511.607
1583	FAF1	2637.39	0.410637	0.054776	7.49667	6.54606e-14	6.75406e-13	2271.09	2227.11	2295.66	2945.39	3064.41	3020.68
1584	CCDC8	2114.84	-0.519591	0.0693318	-7.49426	6.66736e-14	6.87487e-13	2490.46	2298.63	2686.2	1816.06	1749.97	1647.74
1585	FAM219A	1562.78	0.473071	0.0631314	7.49343	6.70973e-14	6.91419e-13	1322.16	1264.54	1340	1855.76	1820.6	1773.64
1586	ARHGAP30	230.61	-0.965348	0.128973	-7.4849	7.15999e-14	7.37352e-13	304.731	318.867	291.349	159.774	151.062	157.879
1587	LRCH3	697.903	-0.622649	0.0832699	-7.47748	7.57629e-14	7.79732e-13	871.512	867.2	799.66	562.681	524.795	561.569
1588	HMCN1	369.133	-0.939544	0.125671	-7.47622	7.649e-14	7.8672e-13	518.142	535.419	401.896	277.867	222.67	258.801
1589	VCAN	2828.15	-0.587109	0.0785327	-7.47598	7.66282e-14	7.87646e-13	3441.38	3688.33	3057.1	2299.35	2023.65	2459.11
1590	CENPI	524.432	-0.686032	0.0918453	-7.46942	8.05487e-14	8.27423e-13	649.167	651.642	639.521	412.831	372.752	420.677
1591	PHACTR4	3473.04	-0.395688	0.0530026	-7.46545	8.30138e-14	8.52209e-13	4003.2	3995.28	3840.23	3050.59	2918.25	3030.67
1592	AQP3	385.434	0.805675	0.108129	7.45105	9.26034e-14	9.50058e-13	277.931	263.239	300.647	456.496	531.661	482.63
1593	CDCA4	1575.43	0.494476	0.0663886	7.44821	9.46136e-14	9.70071e-13	1290.39	1244.68	1389.59	1878.58	1866.7	1782.63
1594	TMEM8A	5215.27	0.41009	0.0550715	7.44649	9.58532e-14	9.82165e-13	4472.7	4248.59	4716.34	5882.85	6138.63	5832.52
1595	PRDM2	1320.38	-0.5601	0.0752216	-7.446	9.621e-14	9.84909e-13	1600.09	1679.77	1440.21	1094.6	1005.45	1102.15
1596	SLC35G2	403.131	0.773631	0.103899	7.44596	9.62417e-14	9.84909e-13	306.716	308.934	276.885	501.153	541.471	483.629
1597	NEIL1	407.563	-0.795277	0.106818	-7.44514	9.68403e-14	9.90414e-13	479.431	495.685	576.499	307.639	290.354	295.773
1598	JPH4	396.992	0.805298	0.108175	7.44439	9.73945e-14	9.95459e-13	326.569	259.266	281.017	520.009	489.482	505.612
1599	PTPRF	13760.4	0.338398	0.0454723	7.44186	9.92767e-14	1.01406e-12	12285.5	11849.8	12326.5	15571.5	15029.7	15499.1
1600	CEP350	843.606	-0.799194	0.107416	-7.44017	1.00557e-13	1.0265e-12	1088.89	1162.23	962.898	689.706	492.424	665.489
1601	NOTCH2	9313.03	-0.393361	0.0528817	-7.43851	1.01828e-13	1.03882e-12	10691.4	10574.3	10458.6	8516.63	7588.44	8048.82
1602	EPS8L2	4441.1	-0.46922	0.063092	-7.43707	1.02944e-13	1.04955e-12	5050.4	4799.9	5621.38	3734.34	3838.36	3602.24
1603	RIPK2	400.268	0.758146	0.101979	7.43435	1.05083e-13	1.07069e-12	287.857	307.941	296.515	487.26	491.443	530.593
1604	ZNF207	3260.68	-0.392697	0.0528289	-7.43338	1.05858e-13	1.07792e-12	3672.66	3795.62	3636.7	2800.51	2787.79	2870.8
1605	GRPEL2	553.897	0.680184	0.0915161	7.43239	1.0665e-13	1.0853e-12	438.734	433.103	404.996	716.501	638.582	691.469
1606	MEIS1	240.916	-1.00585	0.135356	-7.43112	1.07683e-13	1.09514e-12	310.687	356.615	297.548	181.606	146.158	152.883
1607	PHPT1	5492.79	-0.448849	0.0604088	-7.43019	1.08441e-13	1.10216e-12	6352.7	5968.09	6701.03	4477.63	4950.73	4506.54
1608	MXD4	3883.64	-0.440046	0.0592372	-7.42855	1.09795e-13	1.11523e-12	4425.06	4276.4	4713.24	3313.57	3446.97	3126.6
1609	CD151	5653.13	0.473199	0.0637206	7.42615	1.11802e-13	1.13491e-12	4679.16	4337.99	5186.42	6474.31	6795.85	6445.05
1610	PCMTD2	1704.19	-0.483181	0.0650748	-7.42501	1.12774e-13	1.14406e-12	1991.18	2039.36	1929.93	1472.7	1332.1	1459.88
1611	PHF12	1850.35	-0.483423	0.0651138	-7.42427	1.134e-13	1.14969e-12	2267.12	2027.44	2177.88	1590.79	1488.06	1550.81
1612	KRT75	35.2292	2.89019	0.389334	7.42343	1.14129e-13	1.15637e-12	9.9261	8.94021	6.19891	67.4821	57.8746	60.9532
1613	PHLDA3	1362.99	-0.543497	0.0732303	-7.42175	1.1558e-13	1.17035e-12	1627.88	1488.05	1734.66	1091.62	1155.53	1080.17
1614	NIPAL3	3283.83	0.3909	0.0526813	7.4201	1.17034e-13	1.18433e-12	2887.5	2827.09	2810.17	3802.81	3637.27	3738.13
1615	GLI3	1528.41	-0.551865	0.0743828	-7.41925	1.17789e-13	1.19124e-12	1820.45	1928.11	1702.63	1258.34	1134.93	1325.98
1616	IRF8	168.812	1.19201	0.160713	7.41703	1.19773e-13	1.21055e-12	101.246	84.4353	122.945	218.324	252.098	233.821
1617	ENTPD7	516.543	-0.769051	0.103729	-7.41405	1.22498e-13	1.23733e-12	659.093	663.562	630.223	390.007	323.705	432.668
1618	DUSP12	510.788	0.669098	0.090297	7.40997	1.2633e-13	1.27525e-12	393.074	389.396	400.863	631.156	631.716	618.525
1619	ZDBF2	897.176	-0.684841	0.0924665	-7.40637	1.29803e-13	1.3095e-12	1090.88	1241.7	985.627	691.691	630.735	742.43
1620	SEC14L2	684.68	0.677353	0.0914631	7.40575	1.30414e-13	1.31484e-12	516.157	471.844	593.029	828.64	872.042	826.366
1621	ARRB2	4278.04	0.454415	0.061383	7.40295	1.33195e-13	1.34206e-12	3700.45	3332.71	3796.83	4987.72	5134.16	4716.38
1622	MTAP	1329.85	0.492084	0.066478	7.4022	1.33944e-13	1.34877e-12	1078.97	1139.38	1097.21	1577.89	1497.87	1587.78
1623	PHF23	1631.48	-0.500435	0.0676191	-7.40079	1.35375e-13	1.36234e-12	1921.69	1851.62	1961.96	1314.91	1454.71	1284.01
1624	MYEF2	837.137	-0.580012	0.0784094	-7.39723	1.39052e-13	1.39848e-12	1014.45	1034.08	960.832	709.554	647.411	656.496
1625	KIAA1324	185.737	1.11225	0.150368	7.39683	1.3947e-13	1.40182e-12	113.158	108.276	131.21	281.837	251.117	228.824
1626	MED17	848.737	-0.554666	0.0750095	-7.39461	1.41822e-13	1.42458e-12	1008.49	1022.16	999.058	706.577	686.648	669.486
1627	SESN3	2566.53	-1.09161	0.147667	-7.39238	1.44222e-13	1.4478e-12	3485.05	3910.84	3084.99	1731.71	1388.99	1797.62
1628	TIMM50	3607.08	0.475875	0.0643791	7.39177	1.44882e-13	1.45354e-12	2912.32	2837.03	3304.02	4154.12	4365.12	4069.88
1629	DNMT3A	816.749	-0.576533	0.0780112	-7.39039	1.46401e-13	1.46788e-12	998.566	933.755	1001.12	674.821	630.735	661.492
1630	PPP1R3E	319.425	-0.84006	0.113679	-7.38976	1.47096e-13	1.47394e-12	413.918	400.323	415.327	238.172	205.994	242.814
1631	PRELID1	1881.92	0.519305	0.0702845	7.38861	1.48376e-13	1.48585e-12	1459.14	1525.8	1656.14	2196.14	2371.88	2082.4
1632	AKAP1	2372.42	0.44323	0.0600068	7.38633	1.50938e-13	1.51058e-12	2105.33	1961.88	1965.06	2848.14	2663.21	2690.93
1633	MEPCE	2403.04	-0.455811	0.0617446	-7.3822	1.557e-13	1.55728e-12	2845.81	2608.55	2884.56	2042.32	2083.48	1953.5
1634	ZFYVE26	715.48	-0.642864	0.0870854	-7.382	1.55931e-13	1.55864e-12	839.748	930.775	846.152	554.742	517.928	603.537
1635	KCNQ4	380.03	0.760504	0.103025	7.38175	1.56223e-13	1.5606e-12	270.983	283.107	292.382	465.428	480.653	487.626
1636	SLC1A4	2460.91	0.417686	0.0565899	7.38093	1.57184e-13	1.56925e-12	2097.38	2098.96	2125.19	2909.67	2810.35	2723.91
1637	RNF41	2301.79	0.454423	0.0615826	7.37909	1.59374e-13	1.59014e-12	2002.09	1825.79	1999.15	2725.08	2695.58	2563.03
1638	TRMT1	1193.62	0.588975	0.0798967	7.37171	1.6845e-13	1.67967e-12	941.987	879.121	1039.35	1456.82	1520.43	1323.98
1639	PPIE	1950.5	0.477341	0.0647759	7.36911	1.71777e-13	1.7118e-12	1624.9	1521.82	1746.03	2241.79	2304.19	2264.26
1640	DPAGT1	1756.73	0.460318	0.0624691	7.36873	1.72263e-13	1.71559e-12	1478.99	1419.51	1538.36	2066.14	2060.92	1976.48
1641	INPP5E	2295.94	-0.446806	0.0606509	-7.36685	1.74709e-13	1.73889e-12	2678.06	2524.12	2744.05	1864.69	1994.22	1970.49
1642	PEX6	402.478	-0.749382	0.101738	-7.3658	1.76084e-13	1.75151e-12	530.054	476.811	507.278	296.723	296.239	307.764
1643	PCDHB14	143.762	-1.20059	0.163004	-7.36538	1.76647e-13	1.75604e-12	209.441	206.618	184.934	82.3678	88.2833	90.9302
1644	PCM1	1073.07	-0.693522	0.0941744	-7.36423	1.7817e-13	1.77011e-12	1339.03	1490.03	1148.87	854.442	733.732	872.331
1645	TBC1D10A	1137.91	0.59614	0.0810046	7.35933	1.84829e-13	1.83515e-12	812.948	908.921	996.992	1330.79	1449.81	1327.98
1646	ATXN1L	1111.73	-0.527527	0.0716987	-7.35756	1.87305e-13	1.8586e-12	1370.79	1265.54	1301.77	922.916	869.1	940.278
1647	SIGIRR	538.188	0.669772	0.091057	7.35553	1.90176e-13	1.88595e-12	401.014	399.329	446.322	649.019	670.953	662.492
1648	CDC45	1915.04	0.516701	0.0702522	7.35495	1.91001e-13	1.89288e-12	1561.38	1475.13	1691.27	2223.93	2408.17	2130.37
1649	MCOLN3	313.217	-0.825617	0.112254	-7.35487	1.91107e-13	1.89288e-12	395.059	401.316	404.996	230.233	211.88	235.819
1650	PBLD	68.2368	-1.92972	0.262402	-7.35406	1.9227e-13	1.90324e-12	120.106	112.249	91.9505	17.8629	37.2752	29.977
1651	HMGN3	947.769	-0.567225	0.0771914	-7.34829	2.00757e-13	1.98604e-12	1102.79	1106.6	1186.06	715.508	810.244	765.413
1652	B4GALNT1	1068.05	0.526116	0.0715983	7.34817	2.00939e-13	1.98664e-12	857.615	843.36	925.704	1238.49	1279.13	1264.03
1653	JMJD6	945.578	0.544796	0.0741524	7.34697	2.02751e-13	2.00335e-12	756.369	760.911	790.361	1108.49	1174.17	1083.17
1654	HPS1	2097.3	-0.481331	0.0655451	-7.3435	2.08076e-13	2.05472e-12	2410.06	2337.37	2584.95	1694.99	1863.76	1692.7
1655	PAMR1	693.187	0.614808	0.0837301	7.34274	2.09272e-13	2.06528e-12	558.839	527.472	556.869	799.861	888.718	827.365
1656	IFNGR1	556.192	0.670001	0.0912865	7.33954	2.14325e-13	2.11387e-12	432.778	452.971	401.896	677.798	655.258	716.45
1657	CABLES1	583.001	-0.639703	0.0871623	-7.33921	2.14852e-13	2.11779e-12	677.953	721.177	731.472	448.557	452.206	466.642
1658	HSPD1	6536.85	0.402889	0.0549007	7.3385	2.16009e-13	2.12791e-12	5522.88	5908.48	5458.14	7458.75	7105.82	7767.04
1659	MRPS2	7807.41	0.443999	0.060532	7.33495	2.21804e-13	2.18368e-12	6524.43	6238.28	7084.32	8846.1	9567.94	8583.41
1660	KLHL9	1107.01	-0.554173	0.0756037	-7.32997	2.30197e-13	2.26495e-12	1345.98	1386.73	1218.09	857.419	896.565	937.281
1661	RBBP6	1191.31	-0.551822	0.0752943	-7.32887	2.32102e-13	2.28232e-12	1414.47	1511.89	1322.43	971.543	911.279	1016.22
1662	ABCB6	751.88	0.639757	0.0872965	7.32855	2.32651e-13	2.28633e-12	627.33	516.545	619.891	933.833	906.375	907.304
1663	WNT10B	443.995	0.789347	0.107715	7.32811	2.3342e-13	2.29252e-12	307.709	291.053	378.134	579.552	568.937	538.587
1664	NASP	5255.68	-0.378065	0.0516224	-7.32366	2.41289e-13	2.36837e-12	5881.21	6172.72	5767.06	4688.02	4549.53	4475.57
1665	FLNA	210111	0.352109	0.0480853	7.32259	2.4323e-13	2.38599e-12	186579	176549	190665	243615	234020	229239
1666	ZNF286A	517.383	-0.684095	0.0934887	-7.31741	2.52799e-13	2.47837e-12	674.975	630.781	607.493	418.786	382.561	389.701
1667	PTCH1	2188.9	-0.453755	0.0620248	-7.3157	2.5605e-13	2.50874e-12	2609.57	2601.6	2379.35	1909.35	1803.92	1829.6
1668	PYGL	3245.26	0.38448	0.0525778	7.31259	2.62035e-13	2.56584e-12	2817.03	2883.71	2745.09	3655.94	3668.66	3701.16
1669	FZD1	1299.86	-0.491888	0.0672697	-7.31217	2.62859e-13	2.57237e-12	1509.76	1533.74	1514.6	1102.54	1116.29	1022.22
1670	BARX1	812.578	0.626119	0.0856624	7.30914	2.68851e-13	2.62879e-12	636.263	594.027	687.046	977.497	1062.34	918.295
1671	PDXP	3005.57	0.461397	0.0631265	7.3091	2.68947e-13	2.62879e-12	2499.39	2453.59	2634.54	3313.57	3758.9	3373.41
1672	GRK6	3803.33	0.434595	0.0594793	7.30666	2.73871e-13	2.67532e-12	3267.67	3025.76	3411.47	4320.84	4550.51	4243.74
1673	RTN4RL1	544.542	-0.654573	0.0895933	-7.30605	2.75115e-13	2.68586e-12	639.241	662.569	696.345	414.816	431.607	422.676
1674	CEMIP	129.759	1.30455	0.178565	7.30574	2.75749e-13	2.69045e-12	75.4384	74.5017	74.387	207.408	155.967	190.854
1675	ACSS1	579.043	0.647976	0.088737	7.30222	2.83068e-13	2.76021e-12	446.674	442.044	464.918	685.737	750.408	684.475
1676	DNAH11	134.019	1.27404	0.174531	7.29979	2.88224e-13	2.80881e-12	73.4531	91.3888	70.2543	193.515	171.662	203.844
1677	SIX5	1093.83	-0.529008	0.0724898	-7.29769	2.92744e-13	2.85115e-12	1362.85	1238.72	1274.91	903.069	922.07	861.339
1678	TULP4	676.354	-0.715079	0.0980367	-7.29399	3.00907e-13	2.92891e-12	899.305	874.154	748.002	542.834	450.245	543.583
1679	CGNL1	935.202	-0.595434	0.0816386	-7.29353	3.01931e-13	2.93713e-12	1176.24	1153.29	1046.58	788.945	681.743	764.413
1680	ZFYVE16	888.103	-0.595092	0.0816336	-7.28979	3.10438e-13	3.01809e-12	1080.95	1144.35	980.461	715.508	672.915	734.436
1681	KNTC1	1455.19	-0.561251	0.0770009	-7.28888	3.12535e-13	3.03666e-12	1688.43	1841.68	1673.71	1196.81	1054.49	1276.02
1682	DNASE1L1	1503.88	0.475679	0.0652688	7.288	3.14586e-13	3.05478e-12	1316.2	1199.97	1258.38	1775.37	1766.65	1706.69
1683	SYT17	221.158	0.972067	0.133405	7.28657	3.17943e-13	3.08554e-12	143.928	141.057	163.238	277.867	304.087	296.772
1684	PRRG4	994.509	-0.551666	0.0757455	-7.28316	3.26095e-13	3.16277e-12	1207.01	1220.84	1118.9	813.754	761.198	845.351
1685	KDM3B	4767.07	-0.362894	0.0498593	-7.27836	3.37896e-13	3.27529e-12	5387.89	5389.95	5312.47	4301.98	4100.27	4109.85
1686	MAPRE3	1729.93	0.453408	0.0623085	7.27681	3.41799e-13	3.31115e-12	1424.4	1444.34	1512.53	1951.03	2067.79	1979.48
1687	PTX3	72.0397	1.72182	0.236698	7.27432	3.48164e-13	3.37081e-12	33.7487	34.7675	32.0277	110.155	122.616	98.9241
1688	FOXL1	163.925	1.10774	0.1523	7.27341	3.50528e-13	3.39169e-12	101.246	112.249	98.1495	229.241	213.842	228.824
1689	PPP1R12B	574.812	-0.676664	0.0930628	-7.27105	3.567e-13	3.44937e-12	720.635	701.31	699.444	442.603	398.256	486.627
1690	GLYR1	3567.5	-0.390519	0.0537111	-7.27074	3.57528e-13	3.45533e-12	4020.07	4030.05	4092.32	3185.55	3123.27	2953.73
1691	STRN4	7486.25	0.382301	0.0525881	7.26972	3.60228e-13	3.47937e-12	6522.44	6240.27	6738.22	8405.49	8826.36	8184.72
1692	KDSR	1616.78	0.446237	0.0614148	7.26595	3.70424e-13	3.57573e-12	1372.78	1379.77	1353.43	1893.47	1817.65	1883.55
1693	ABCG2	78.7651	1.69075	0.232827	7.26184	3.81864e-13	3.68398e-12	27.7931	42.7143	41.3261	134.964	108.883	116.91
1694	NFKB1	687.964	-0.620603	0.0854832	-7.25993	3.87278e-13	3.73401e-12	836.77	855.28	808.958	588.483	530.68	507.61
1695	ZNF655	987.694	-0.546314	0.0752535	-7.25965	3.8808e-13	3.73954e-12	1234.81	1183.09	1099.27	811.769	778.854	818.372
1696	PYGB	3421.43	0.421951	0.0581253	7.25934	3.88987e-13	3.74606e-12	2836.88	2860.87	3076.73	3987.4	4033.56	3733.14
1697	HOXB3	702.643	-0.592362	0.0816384	-7.25593	3.98921e-13	3.83946e-12	856.622	815.546	862.682	568.636	576.784	535.589
1698	SYPL2	249.63	0.908742	0.125244	7.25579	3.99327e-13	3.84111e-12	166.758	165.891	188.034	326.494	315.858	334.743
1699	FAM111A	273.638	-0.915634	0.126222	-7.25417	4.04135e-13	3.88508e-12	342.45	386.416	344.04	213.362	169.7	185.857
1700	NR5A1	49.5455	2.1587	0.297629	7.253	4.07646e-13	3.91652e-12	13.8965	18.8738	21.6962	86.3373	75.5312	80.9379
1701	RNF44	1976.22	0.48774	0.0672485	7.25281	4.08223e-13	3.91976e-12	1767.84	1508.91	1659.24	2359.89	2306.15	2255.27
1702	MPI	3911.43	0.410378	0.0565869	7.25218	4.1013e-13	3.93575e-12	3359.98	3209.54	3507.55	4373.43	4659.39	4358.66
1703	CXXC4	533.198	-0.7341	0.101261	-7.24958	4.18061e-13	4.0095e-12	677.953	712.237	607.493	430.694	353.133	417.679
1704	CCDC9B	430.232	-0.738677	0.101928	-7.24706	4.25904e-13	4.08233e-12	567.773	497.672	548.604	323.517	304.087	339.739
1705	ETS1	517.962	0.69259	0.0955753	7.24654	4.27564e-13	4.09584e-12	403	398.336	386.399	671.843	580.708	667.488
1706	TLCD3B	171.364	1.08799	0.150204	7.2434	4.37565e-13	4.18919e-12	111.172	108.276	109.514	243.134	244.25	211.837
1707	NOC2L	5816.08	0.405899	0.0560405	7.24295	4.3902e-13	4.20065e-12	5026.58	4785.99	5197.79	6664.85	6936.12	6285.18
1708	MRPL37	6917.98	0.389865	0.0538404	7.24113	4.44949e-13	4.25489e-12	5821.66	5854.84	6290.86	7701.89	8202.5	7636.14
1709	GRPEL1	1046.66	0.530228	0.0732482	7.23879	4.52706e-13	4.32653e-12	878.46	837.4	853.384	1229.56	1175.15	1306
1710	ZNF248	598.518	-0.639254	0.0883502	-7.23545	4.63972e-13	4.43161e-12	731.554	760.911	694.278	482.298	440.435	481.63
1711	UAP1	1415.36	0.507153	0.0700982	7.2349	4.65884e-13	4.44727e-12	1200.07	1217.86	1088.94	1591.78	1654.82	1738.67
1712	STK32B	77.7749	1.64994	0.22806	7.23469	4.66607e-13	4.45157e-12	32.7561	38.7409	41.3261	130.995	106.921	115.911
1713	SLC19A1	1611.65	0.460196	0.0636839	7.22625	4.96508e-13	4.73407e-12	1379.73	1304.28	1386.49	1803.16	1918.69	1877.56
1714	SLC25A15	1278.6	0.506963	0.0701751	7.22427	5.03816e-13	4.80094e-12	1017.43	1013.22	1138.53	1507.43	1482.18	1512.84
1715	KCNK5	362.212	0.767128	0.106218	7.22219	5.11585e-13	4.87213e-12	283.886	267.213	253.122	462.451	465.939	440.662
1716	JAK3	429.498	0.757417	0.10489	7.22104	5.15925e-13	4.9106e-12	353.369	282.113	322.343	559.704	520.871	538.587
1717	MYL12B	3101.68	0.433145	0.0600099	7.2179	5.27953e-13	5.02216e-12	2498.4	2581.73	2839.1	3520.98	3568.61	3601.24
1718	FBXL18	1395.44	-0.555214	0.076955	-7.21479	5.40164e-13	5.13533e-12	1709.27	1549.64	1723.3	1246.43	1090.79	1053.19
1719	HOXC5	216.398	0.97066	0.134551	7.2141	5.42934e-13	5.15866e-12	142.936	146.023	149.807	276.875	310.953	271.791
1720	EXO5	284.892	-0.925105	0.128334	-7.20858	5.65384e-13	5.36885e-12	326.569	364.562	428.758	205.423	196.185	187.856
1721	GPX4	8493	0.465808	0.0646358	7.20667	5.7338e-13	5.44161e-12	6808.31	6824.36	7769.3	9566.57	10610.7	9378.8
1722	TSPAN18	3110.69	0.382646	0.0531022	7.20585	5.76826e-13	5.47114e-12	2659.2	2678.09	2764.72	3564.64	3540.16	3457.35
1723	WSB1	1600.84	-0.493377	0.0684996	-7.20262	5.90645e-13	5.59896e-12	1902.83	1896.32	1816.28	1303	1249.7	1436.9
1724	CATSPER1	70.8065	1.70562	0.236921	7.19914	6.05944e-13	5.74065e-12	32.7561	29.8007	37.1935	112.139	101.035	111.914
1725	FAM193B	818.671	-0.616646	0.0856571	-7.19901	6.06532e-13	5.74289e-12	1051.17	894.021	1027.99	683.752	639.563	615.528
1726	CLCF1	196.079	1.02335	0.142249	7.19409	6.28782e-13	5.95012e-12	135.988	137.083	114.68	247.103	265.831	275.788
1727	LDB1	3145.54	-0.40846	0.0568051	-7.19056	6.45238e-13	6.1023e-12	3681.59	3429.07	3653.23	2761.8	2747.57	2600
1728	PRPF19	9852.27	0.386659	0.0537751	7.19031	6.46447e-13	6.11019e-12	8545.38	8124.66	8950.2	10983.7	11672	10837.7
1729	CCM2L	81.556	1.65555	0.230409	7.18525	6.70834e-13	6.33703e-12	29.7783	39.7343	48.5582	120.078	140.272	110.915
1730	HOXC9	444.672	-0.716389	0.0997129	-7.18452	6.74461e-13	6.36762e-12	564.795	519.525	574.433	345.349	351.171	312.76
1731	PBRM1	1913.22	-0.610788	0.0850539	-7.18119	6.91093e-13	6.52086e-12	2438.84	2499.29	1998.12	1583.84	1363.49	1595.78
1732	GDF11	3704.73	-0.366566	0.0510548	-7.17987	6.97781e-13	6.58017e-12	4164.99	4162.16	4191.5	3317.54	3207.62	3184.56
1733	VHL	2866.58	-0.384761	0.0536036	-7.17789	7.07944e-13	6.67216e-12	3276.61	3231.39	3231.7	2549.43	2456.24	2454.12
1734	HAUS7	989.041	0.568249	0.0791818	7.17651	7.15142e-13	6.73611e-12	826.844	735.084	828.588	1156.13	1261.47	1126.14
1735	TFAP4	1373.39	0.565514	0.0788251	7.17429	7.26853e-13	6.84247e-12	1148.45	1007.26	1167.46	1761.48	1652.86	1502.85
1736	TLX3	432.169	0.76698	0.106912	7.17397	7.28532e-13	6.85433e-12	353.369	283.107	323.377	524.971	586.593	521.6
1737	SVEP1	835.651	-0.578532	0.0806771	-7.17096	7.44728e-13	7.00268e-12	999.558	1035.08	968.064	689.706	615.04	706.458
1738	DAPK1	1055.08	-0.593756	0.0828195	-7.16928	7.53924e-13	7.08507e-12	1198.08	1322.16	1287.31	943.756	781.797	797.388
1739	TUBE1	445.185	0.748637	0.104474	7.16576	7.73585e-13	7.26565e-12	312.672	333.768	350.239	556.727	505.176	612.53
1740	UBE2S	10230.8	0.415552	0.0579953	7.16526	7.76364e-13	7.28756e-12	8300.2	8656.11	9346.93	11585.1	12335.1	11161.4
1741	CORO2A	1518.12	0.451949	0.0630814	7.16455	7.80441e-13	7.32162e-12	1235.8	1306.26	1304.87	1761.48	1767.63	1732.67
1742	SLC19A2	484.055	0.700361	0.0978007	7.1611	8.00298e-13	7.50359e-12	372.229	373.502	360.57	571.613	569.917	656.496
1743	COL23A1	116.052	1.29013	0.180171	7.1606	8.03232e-13	7.52471e-12	69.4827	69.535	63.0223	159.774	173.624	160.877
1744	MAPK8IP2	1077.07	-0.535533	0.0747893	-7.16056	8.03471e-13	7.52471e-12	1310.25	1201.96	1312.1	926.886	881.852	829.364
1745	UVSSA	278.655	-0.887107	0.123897	-7.16006	8.06446e-13	7.54824e-12	380.17	324.828	380.2	185.576	189.319	211.837
1746	DCLK2	382.139	-0.778859	0.10879	-7.15929	8.10968e-13	7.58187e-12	473.475	466.878	508.311	315.578	267.793	260.8
1747	TUFM	7870.46	0.439697	0.0614158	7.15934	8.10646e-13	7.58187e-12	6567.11	6286.95	7187.64	8774.65	9661.13	8745.29
1748	ZNF33A	737.91	-0.687765	0.096133	-7.15432	8.40917e-13	7.85738e-12	948.935	978.456	803.792	571.613	507.138	617.526
1749	GYPC	264.27	0.88141	0.123221	7.15309	8.48484e-13	7.92355e-12	177.677	174.831	205.597	333.441	342.343	351.73
1750	URB1	1574.68	0.461571	0.0645513	7.15045	8.64926e-13	8.07248e-12	1378.74	1300.3	1295.57	1881.56	1837.27	1754.65
1751	C2orf16	144.775	-1.20629	0.168712	-7.14997	8.67984e-13	8.09639e-12	171.722	222.512	211.796	84.3526	85.3405	92.9287
1752	ZNF514	911.187	-0.537763	0.075282	-7.14332	9.11047e-13	8.49322e-12	1075	1062.89	1099.27	762.15	699.4	768.41
1753	MST1	134.023	-1.30289	0.182401	-7.14298	9.13311e-13	8.50462e-12	207.455	151.984	212.829	70.4592	78.474	82.9364
1754	PHF2	3250.42	-0.40879	0.0572296	-7.14298	9.13292e-13	8.50462e-12	3856.29	3636.68	3630.5	2930.51	2743.65	2704.92
1755	SMG5	5141.61	0.385764	0.054015	7.14181	9.21124e-13	8.57249e-12	4392.3	4283.35	4699.81	5881.85	5928.71	5663.65
1756	PER2	246.277	0.907316	0.127088	7.1393	9.38072e-13	8.72525e-12	160.803	188.738	164.271	323.517	330.572	309.762
1757	YBX1	29474.9	0.309169	0.0433074	7.13896	9.40423e-13	8.74214e-12	26480.8	25795.5	26710.1	32281.2	33242.6	32339.2
1758	DNAAF3	397.956	0.791339	0.110867	7.13776	9.48663e-13	8.81372e-12	278.923	265.226	330.609	464.435	516.947	531.592
1759	CACNA1I	110.942	1.366	0.191402	7.13684	9.54986e-13	8.86742e-12	75.4384	50.6612	59.9228	162.751	154.005	162.875
1760	BCLAF1	1857.01	-0.594744	0.083341	-7.13627	9.58999e-13	8.89962e-12	2105.33	2549.95	2047.71	1395.29	1439.02	1604.77
1761	CSTF3	1058.46	-0.500829	0.0702006	-7.13426	9.73101e-13	9.02536e-12	1271.53	1244.68	1204.66	871.312	861.252	897.311
1762	TRMT9B	38.818	-2.46703	0.345931	-7.13156	9.92343e-13	9.1986e-12	65.5123	64.5682	67.1549	8.93145	12.752	13.9893
1763	NOMO3	1299.24	0.467872	0.0656125	7.13084	9.97602e-13	9.2421e-12	1063.09	1100.64	1107.54	1478.65	1507.68	1537.82
1764	KIF13A	973.397	-0.573755	0.0804848	-7.12873	1.01296e-12	9.37904e-12	1153.41	1224.81	1114.77	771.082	721.961	854.344
1765	TNS3	1576.27	-0.449813	0.0631007	-7.12849	1.01473e-12	9.3901e-12	1811.51	1848.64	1799.75	1354.6	1276.18	1366.95
1766	SH3RF2	236.011	0.922832	0.129461	7.12826	1.01647e-12	9.4009e-12	165.766	155.957	167.371	307.639	331.553	287.779
1767	TLE1	2290.08	-0.396654	0.0556571	-7.12674	1.02771e-12	9.49952e-12	2603.62	2571.8	2633.5	1985.76	1989.32	1956.5
1768	RSRP1	348.582	-0.756547	0.106187	-7.12468	1.04324e-12	9.63756e-12	445.682	430.123	438.057	259.012	266.812	251.807
1769	MMP15	1022.48	0.52632	0.0738775	7.12422	1.04669e-12	9.66402e-12	840.741	802.632	870.947	1237.5	1238.91	1144.12
1770	DCUN1D5	1652.73	0.468362	0.0657493	7.12344	1.05262e-12	9.71328e-12	1395.61	1360.9	1404.05	1826.98	2043.27	1885.55
1771	SPOCK2	200.958	1.01883	0.143049	7.12223	1.06195e-12	9.79377e-12	142.936	120.196	135.343	291.761	272.697	242.814
1772	NCOR1	4030.5	-0.460882	0.0647411	-7.11885	1.08835e-12	1.00316e-11	4747.65	4944.93	4313.41	3496.17	3159.56	3521.3
1773	PLXND1	7009.58	0.344937	0.0484547	7.11875	1.08911e-12	1.0033e-11	6193.89	6103.18	6229.91	7963.87	8000.42	7566.19
1774	CD63	8449.13	0.428017	0.0601425	7.11671	1.10531e-12	1.01764e-11	7176.57	6741.91	7696.98	9418.71	10294.8	9365.81
1775	DPPA2	166.317	1.0967	0.154147	7.11465	1.12198e-12	1.03241e-11	113.158	98.3423	106.415	216.34	213.842	249.808
1776	SMTN	2666.44	-0.411269	0.0578514	-7.10906	1.16836e-12	1.07448e-11	3068.16	2902.59	3161.45	2317.21	2316.94	2232.29
1777	S100A13	1196.77	0.592301	0.0833452	7.1066	1.18934e-12	1.09316e-11	893.349	887.067	1083.78	1407.2	1528.28	1380.94
1778	BBC3	1328.32	0.551482	0.0776086	7.10594	1.19506e-12	1.0978e-11	1147.46	970.509	1114.77	1571.93	1677.38	1487.86
1779	FAM216A	575.472	0.619017	0.0871138	7.10585	1.19588e-12	1.09794e-11	464.541	459.924	437.023	679.782	715.094	696.466
1780	SLC35D1	645.692	-0.591153	0.0832855	-7.0979	1.26664e-12	1.16225e-11	800.044	765.878	762.466	502.146	513.024	530.593
1781	SHB	1330.55	0.505512	0.0712284	7.09706	1.2744e-12	1.16871e-11	1183.19	1024.15	1092.04	1523.31	1603.81	1556.81
1782	PWP1	1666.02	0.433093	0.0610306	7.09632	1.28124e-12	1.17433e-11	1382.71	1454.27	1416.45	1894.46	1917.71	1930.52
1783	EXOSC7	536.281	0.648754	0.0914392	7.09492	1.29424e-12	1.18558e-11	391.088	424.163	438.057	639.095	679.781	645.505
1784	ZNF354C	803.114	-0.673418	0.0949306	-7.0938	1.30483e-12	1.19461e-11	1010.48	1077.79	873.014	567.643	602.288	687.472
1785	RPIA	809.539	0.562112	0.0792563	7.09233	1.31872e-12	1.20665e-11	644.204	641.708	675.682	910.015	1009.37	976.251
1786	OCIAD2	1247.4	0.553681	0.0780833	7.0909	1.3324e-12	1.21848e-11	1073.01	926.802	1033.15	1376.44	1588.12	1486.86
1787	EIF4A1	29044.7	0.357695	0.0504572	7.08908	1.35007e-12	1.23395e-11	25817.8	24337.2	26232.8	32288.2	34078.3	31513.8
1788	MASP2	59.5188	-1.90431	0.268798	-7.08451	1.39535e-12	1.27462e-11	87.3497	96.3556	98.1495	32.7486	24.5231	17.9862
1789	SH3RF3	892.92	0.551885	0.0779155	7.08312	1.40942e-12	1.28676e-11	751.406	677.469	743.87	1022.15	1109.43	1053.19
1790	DVL3	5428.52	-0.355586	0.050203	-7.08297	1.41102e-12	1.2875e-11	6169.07	5935.31	6178.25	4901.38	4746.7	4640.44
1791	MAP2K7	3446.02	0.421375	0.0595065	7.08115	1.4296e-12	1.30372e-11	2998.67	2749.61	3091.19	3906.02	4085.55	3845.05
1792	SYTL1	478.095	-0.71125	0.10047	-7.07926	1.44931e-12	1.32095e-11	611.448	539.393	630.223	372.144	379.618	335.742
1793	PARP4	1203.75	-0.562035	0.0794013	-7.07841	1.45816e-12	1.32828e-11	1411.49	1569.5	1324.5	982.459	907.356	1027.21
1794	RUSC2	1720.74	0.452338	0.0639165	7.07701	1.47294e-12	1.341e-11	1400.57	1435.4	1523.9	2064.16	1960.87	1939.51
1795	SLC9A8	1013.76	-0.51747	0.073162	-7.07294	1.51686e-12	1.38022e-11	1211.98	1130.44	1238.75	840.549	849.481	811.377
1796	TIMM44	1427.74	0.499057	0.0705811	7.07068	1.54174e-12	1.40207e-11	1167.31	1124.48	1258.38	1734.69	1707.79	1573.79
1797	ZNF689	892.889	-0.556299	0.0787147	-7.06728	1.58001e-12	1.43608e-11	1062.09	1012.23	1114.77	748.257	745.503	674.482
1798	MYDGF	1608.31	0.514326	0.0728171	7.06326	1.62642e-12	1.47744e-11	1251.68	1277.46	1445.38	1837.89	2014.82	1822.6
1799	LRP5	6417.52	0.334206	0.0473296	7.06125	1.65007e-12	1.49809e-11	5699.57	5555.84	5777.39	7204.7	7196.07	7071.57
1800	PCDH18	353.12	-0.879863	0.124629	-7.05988	1.66647e-12	1.51214e-11	448.66	536.413	387.432	262.982	235.422	247.81
1801	PCMTD1	276.527	-0.858681	0.12163	-7.05978	1.66768e-12	1.51239e-11	343.443	371.515	354.371	207.408	175.586	206.841
1802	SSC4D	165.949	-1.20614	0.170916	-7.05695	1.70202e-12	1.54268e-11	249.145	198.671	246.923	118.094	106.921	75.9417
1803	ATP6V0A1	5369.39	-0.352789	0.0500073	-7.05476	1.72898e-12	1.56625e-11	6028.12	5833.98	6206.15	4782.29	4711.38	4654.43
1804	AHCYL1	5892.53	0.334448	0.0474146	7.05369	1.74234e-12	1.57725e-11	5203.26	5303.53	5130.63	6608.28	6504.51	6604.93
1805	TRA2B	2788.66	-0.381423	0.0540747	-7.05363	1.74306e-12	1.57725e-11	3087.02	3229.4	3149.05	2397.6	2429.75	2439.13
1806	TXNIP	8159.95	0.322481	0.0457223	7.05304	1.75057e-12	1.58317e-11	7246.05	7285.28	7223.8	9244.05	8924.46	9036.07
1807	S100A3	110.646	1.34732	0.191052	7.05213	1.76195e-12	1.59258e-11	55.5862	61.5881	70.2543	138.934	172.643	164.873
1808	LHX1	532.136	0.638309	0.0905645	7.04812	1.81357e-12	1.63833e-11	394.066	424.163	430.824	662.912	651.334	629.517
1809	WDR3	1313.26	0.478422	0.067885	7.04754	1.82114e-12	1.64426e-11	1135.55	1099.65	1056.91	1546.13	1464.52	1576.79
1810	NOMO2	1321.31	0.462827	0.0656799	7.04671	1.83196e-12	1.65311e-11	1125.62	1079.78	1128.2	1571.93	1519.45	1502.85
1811	SYBU	216.607	-0.946685	0.134389	-7.04438	1.86284e-12	1.68005e-11	290.835	263.239	301.68	155.804	144.196	143.89
1812	POLE	8116.64	-0.333155	0.0473041	-7.04284	1.88359e-12	1.69697e-11	9105.21	8874.65	9169.23	7384.32	7051.87	7114.54
1813	RCOR2	1118.61	0.535972	0.0761017	7.04284	1.88367e-12	1.69697e-11	948.935	841.373	949.467	1401.25	1304.63	1266.03
1814	SC5D	1316.09	-0.535071	0.0760217	-7.0384	1.94459e-12	1.75089e-11	1651.7	1596.32	1423.68	1027.12	1049.59	1148.12
1815	GTF3C1	6572.74	-0.350601	0.0498145	-7.03812	1.94852e-12	1.75345e-11	7309.58	7208.79	7584.37	5966.21	5716.83	5650.66
1816	ADAMTS8	323.981	0.783187	0.111301	7.03664	1.9693e-12	1.77118e-11	229.293	241.386	243.824	428.71	412.969	387.702
1817	C3AR1	32.5613	2.97094	0.422267	7.03569	1.98277e-12	1.78231e-11	11.9113	4.96678	5.16576	45.6496	65.722	61.9525
1818	PLEKHB1	1985.68	-0.416113	0.0591561	-7.03415	2.00474e-12	1.80107e-11	2305.83	2218.17	2286.37	1681.1	1754.87	1667.72
1819	IL2RG	85.8821	1.49652	0.21278	7.03317	2.01897e-12	1.81286e-11	50.6231	37.7476	46.4918	127.025	128.501	124.904
1820	TMEM132E	690.457	0.636163	0.0904743	7.03142	2.0444e-12	1.83468e-11	517.15	493.698	611.626	842.533	855.367	822.369
1821	G3BP1	3197.63	-0.384731	0.0547174	-7.03124	2.04703e-12	1.83548e-11	3565.46	3775.75	3523.05	2815.39	2764.25	2741.9
1822	PSMD8	8273.82	0.431934	0.0614309	7.03121	2.04753e-12	1.83548e-11	6738.83	6878	7517.22	9269.85	10236	9003.09
1823	DDX42	3897.86	-0.383091	0.0544852	-7.0311	2.04915e-12	1.83592e-11	4494.54	4444.28	4297.91	3519.98	3236.07	3394.4
1824	ACSF2	1086.17	-0.63147	0.0898206	-7.03035	2.0601e-12	1.84471e-11	1225.87	1228.78	1506.34	819.708	929.917	806.381
1825	CSAD	344.44	-0.787952	0.112087	-7.0298	2.06832e-12	1.85106e-11	427.815	448.997	431.858	283.822	240.327	233.821
1826	CCDC74B	450.264	0.718981	0.102379	7.02273	2.17569e-12	1.94608e-11	318.628	332.774	369.868	514.054	580.708	585.551
1827	PLAAT3	831.602	0.553033	0.0787741	7.02049	2.21095e-12	1.97654e-11	649.167	656.609	717.008	1000.32	1016.24	950.271
1828	LEPROT	759.165	-0.559567	0.0797226	-7.01892	2.2359e-12	1.99775e-11	891.364	877.134	945.334	631.156	592.479	617.526
1829	FBRSL1	3122.44	0.379487	0.0540726	7.01809	2.24916e-12	2.00851e-11	2727.69	2652.26	2762.65	3631.13	3519.56	3441.36
1830	SEMA3F	1155.32	0.53385	0.0760801	7.01695	2.26771e-12	2.02396e-11	1036.28	879.121	916.406	1369.49	1405.67	1324.98
1831	TMUB2	1211.83	-0.495265	0.0705834	-7.01673	2.27122e-12	2.02599e-11	1425.39	1350.96	1477.41	1017.19	1040.76	959.264
1832	SHC4	42.8588	2.26692	0.323136	7.01537	2.29344e-12	2.04469e-11	14.8891	15.8937	13.431	78.3983	72.5885	61.9525
1833	RBM24	263.455	0.858878	0.122522	7.01	2.38317e-12	2.12353e-11	177.677	181.784	202.498	345.349	324.686	348.732
1834	PSPH	658.119	0.585795	0.0835768	7.00906	2.39922e-12	2.13667e-11	508.216	527.472	543.438	808.792	803.378	757.419
1835	PRRT3	456.541	-0.769452	0.109801	-7.00769	2.42282e-12	2.15651e-11	522.113	542.373	662.251	362.22	332.534	317.756
1836	POLR3E	981.769	0.499638	0.0713131	7.00626	2.44775e-12	2.17751e-11	809.97	794.685	835.82	1152.16	1137.87	1160.11
1837	CCNB1IP1	2114.38	0.418939	0.059814	7.00403	2.48699e-12	2.21122e-11	1776.77	1752.28	1899.97	2376.76	2450.35	2430.14
1838	FBL	10105	0.441281	0.0630211	7.0021	2.52147e-12	2.24065e-11	8348.84	8119.7	9246.71	11159.3	12560.7	11194.4
1839	ZNF235	67.2065	-1.79469	0.256331	-7.00147	2.53299e-12	2.24967e-11	119.113	86.422	107.448	36.7182	22.5613	30.9762
1840	UBN2	629.897	-0.752982	0.107619	-6.99676	2.61956e-12	2.32529e-11	841.733	859.253	670.516	495.199	408.065	504.613
1841	TSC1	1850.25	-0.440378	0.0629685	-6.99363	2.67866e-12	2.37645e-11	2164.88	2178.43	2047.71	1582.85	1496.89	1630.75
1842	SNRPA	7814.7	0.41557	0.0594231	6.9934	2.68301e-12	2.37903e-11	6542.29	6384.3	7164.91	8832.21	9461.02	8503.47
1843	CHPF2	1865.34	-0.415946	0.0594875	-6.99215	2.70702e-12	2.39901e-11	2137.09	2099.96	2160.32	1583.84	1644.03	1566.8
1844	TRIM65	2030.69	0.476428	0.0681453	6.99136	2.72238e-12	2.41131e-11	1648.73	1584.4	1862.77	2319.2	2425.83	2343.2
1845	CELF2	765.222	-0.703004	0.100567	-6.99044	2.74027e-12	2.42584e-11	904.268	1100.64	838.92	614.285	530.68	602.538
1846	DHPS	1987.71	0.479713	0.0686293	6.98992	2.7504e-12	2.4335e-11	1615.97	1588.38	1777.02	2225.92	2483.7	2235.28
1847	RAB11FIP3	2217.2	-0.408946	0.0585184	-6.98833	2.78168e-12	2.45983e-11	2560.93	2448.62	2578.75	1910.34	1956.95	1847.58
1848	GTF2I	4983.77	-0.504461	0.0721974	-6.98725	2.80331e-12	2.47494e-11	5840.52	6199.54	5498.44	3814.72	3909.97	4639.44
1849	LDHB	16870.5	0.316008	0.0452256	6.98737	2.8009e-12	2.47494e-11	15315	15095	14680.1	18388.9	18585.6	19158.3
1850	TMEM192	966.127	0.575644	0.0823841	6.98732	2.80196e-12	2.47494e-11	761.332	860.247	705.643	1142.23	1119.24	1208.07
1851	SH3GL1	5606.1	0.37942	0.0543036	6.98702	2.80795e-12	2.4777e-11	4937.24	4642.95	5039.72	6287.74	6599.66	6129.3
1852	TLE6	90.9437	1.45705	0.2087	6.98156	2.91913e-12	2.57442e-11	53.6009	50.6612	41.3261	126.033	147.139	126.903
1853	MAP3K11	3098.08	-0.404206	0.0579121	-6.97965	2.95919e-12	2.60833e-11	3626	3309.86	3652.19	2636.76	2688.72	2674.95
1854	NUP62	4845.02	-0.344768	0.0494496	-6.97211	3.12215e-12	2.75049e-11	5488.14	5343.27	5432.31	4304.96	4339.61	4161.81
1855	HNRNPU	15093.4	-0.36344	0.0521675	-6.9668	3.24237e-12	2.85486e-11	17116.6	17540.7	16295.9	13917.2	12816.8	12873.1
1856	SRSF11	3094.81	-0.400434	0.0575033	-6.96366	3.3154e-12	2.91759e-11	3486.05	3657.54	3420.77	2734.02	2539.61	2730.9
1857	GPC3	1660.02	-0.42512	0.0610876	-6.95918	3.42265e-12	3.01035e-11	1917.72	1848.64	1942.33	1411.17	1420.38	1419.91
1858	CYFIP2	9512.08	-0.320099	0.0460068	-6.95764	3.46021e-12	3.04174e-11	10445.2	10702.4	10541.3	8500.75	8255.46	8627.38
1859	MYO5B	1269.92	0.484516	0.0696606	6.95538	3.51603e-12	3.08915e-11	1096.83	1053.95	1024.89	1446.89	1431.17	1565.8
1860	SHISA8	482.604	0.686957	0.0987913	6.95362	3.5604e-12	3.12645e-11	373.221	336.748	399.83	585.506	629.754	570.562
1861	ARHGAP21	2627.95	-0.537662	0.0773396	-6.95196	3.60257e-12	3.16178e-11	3010.59	3427.08	2897.99	2154.46	1934.38	2343.2
1862	MUC19	34.7586	-2.64677	0.380814	-6.95029	3.6453e-12	3.19756e-11	54.5935	71.5217	53.7239	11.9086	9.80925	6.99463
1863	TACC3	3949.48	-0.392603	0.0565152	-6.94686	3.7351e-12	3.27458e-11	4455.83	4286.33	4709.11	3378.07	3543.1	3324.45
1864	FOXM1	8487.19	-0.351508	0.0506156	-6.94466	3.79384e-12	3.32429e-11	9801.03	9214.38	9532.9	7595.7	7630.62	7148.51
1865	CAPN12	139.703	1.14751	0.165297	6.94211	3.86295e-12	3.38304e-11	80.4014	87.4154	92.9837	184.583	206.975	185.857
1866	TATDN2	1462.72	-0.44143	0.0636001	-6.94072	3.90109e-12	3.4146e-11	1710.27	1712.55	1631.35	1253.38	1247.74	1221.06
1867	ATP1B1	1276.54	0.487511	0.0702644	6.93824	3.97023e-12	3.47326e-11	1043.23	1098.65	1046.58	1552.09	1394.88	1523.83
1868	PKN1	10674.6	0.369338	0.053238	6.93748	3.99156e-12	3.48818e-11	9213.41	8819.02	9915.16	12040.6	12223.3	11835.9
1869	TPT1	18431.3	0.327899	0.0472645	6.93753	3.99014e-12	3.48818e-11	16241.1	16066.5	16729.8	19696.8	21013.4	20840
1870	CENPBD1	604.301	-0.596584	0.0860275	-6.93481	4.06766e-12	3.55278e-11	750.413	719.19	712.875	495.199	489.482	458.648
1871	MYH10	6998.82	-0.41796	0.0603072	-6.93053	4.19276e-12	3.66009e-11	8093.74	8394.86	7527.55	6146.82	5566.75	6263.19
1872	NINL	752.379	-0.578773	0.0835203	-6.92973	4.21651e-12	3.67886e-11	892.356	861.24	950.5	648.026	586.593	575.558
1873	DGLUCY	457.481	-0.68332	0.0986387	-6.9275	4.28339e-12	3.73522e-11	561.817	525.486	604.394	337.41	357.057	358.725
1874	ZNF174	801.365	-0.573891	0.0828731	-6.92494	4.3616e-12	3.80139e-11	906.253	930.775	1039.35	615.278	667.029	649.502
1875	GBF1	5885.37	-0.340484	0.0491804	-6.92315	4.41704e-12	3.84765e-11	6637.58	6625.69	6466.5	5367.8	5113.56	5101.09
1876	NPHP3	697.493	-0.576726	0.0833248	-6.92142	4.47127e-12	3.89282e-11	825.852	869.187	809.991	554.742	532.642	592.545
1877	DRAP1	3515.58	0.555704	0.0803944	6.91222	4.77125e-12	4.15177e-11	2935.15	2479.42	3126.32	4358.55	4423.97	3770.11
1878	CCDC28A	498.928	0.643228	0.0930702	6.91122	4.80516e-12	4.17905e-11	372.229	388.402	408.095	586.498	626.811	611.531
1879	CARD10	861.581	0.578124	0.0836748	6.90918	4.8746e-12	4.23719e-11	700.783	640.715	732.505	1096.58	1047.63	951.27
1880	EYA4	613.404	-0.6279	0.0908817	-6.90898	4.88164e-12	4.24106e-11	729.568	789.718	714.941	507.108	438.473	500.616
1881	TMEM241	447.073	0.725755	0.105092	6.90589	4.9889e-12	4.33194e-11	364.288	317.874	328.542	618.255	519.89	533.591
1882	RBM12	2564.28	-0.454734	0.0658557	-6.905	5.02018e-12	4.35678e-11	3029.45	3092.32	2772.98	2253.7	2007.95	2229.29
1883	LRTOMT	209.831	-0.9466	0.137106	-6.90413	5.05128e-12	4.38144e-11	286.864	268.206	273.785	159.774	130.463	139.893
1884	MCM3AP	3273.91	-0.368702	0.053418	-6.90222	5.11973e-12	4.43846e-11	3711.37	3623.76	3734.85	2930.51	2768.17	2874.79
1885	MIER3	492.44	-0.703937	0.10199	-6.90201	5.12719e-12	4.44257e-11	598.544	659.589	572.366	355.273	350.19	418.679
1886	TCP1	6179.95	0.336369	0.0487718	6.8968	5.31862e-12	4.60599e-11	5363.07	5503.2	5522.2	6694.62	7047.95	6948.67
1887	HIST1H2BD	88.1023	-1.47654	0.214103	-6.89641	5.33326e-12	4.61623e-11	109.187	135.096	144.641	49.6192	46.1035	43.9663
1888	DNAJC15	40.3453	-2.44283	0.354224	-6.8963	5.33729e-12	4.61727e-11	65.5123	62.5815	76.4533	8.93145	20.5994	7.99387
1889	ARL4C	1765.61	0.411413	0.0596952	6.89189	5.50556e-12	4.76032e-11	1525.64	1522.82	1498.07	2054.23	1983.43	2009.46
1890	ADD2	2721.77	0.374651	0.0543874	6.88856	5.63584e-12	4.87038e-11	2379.29	2319.49	2412.41	3128.98	3044.79	3045.66
1891	CARD8	577.457	-0.615775	0.0894013	-6.88776	5.66758e-12	4.89522e-11	707.731	718.197	670.516	488.253	443.378	436.665
1892	MED8	1175.62	0.52178	0.0757944	6.88414	5.81364e-12	5.01872e-11	971.765	936.735	987.693	1302.01	1515.53	1339.97
1893	SCARB1	3556.65	0.405158	0.0588604	6.88337	5.84514e-12	5.04325e-11	3101.91	2888.68	3191.41	3967.55	4247.41	3942.97
1894	SRSF3	4149.22	-0.381035	0.0553579	-6.88312	5.85537e-12	5.04941e-11	4787.36	4793.94	4500.41	3438.61	3710.84	3664.19
1895	TMSB15B	212.611	-0.935733	0.135964	-6.88222	5.89261e-12	5.07884e-11	278.923	258.273	300.647	139.926	154.005	143.89
1896	MTURN	998.552	-0.533177	0.0775132	-6.87854	6.04706e-12	5.20921e-11	1221.9	1202.95	1117.87	880.244	773.95	794.39
1897	SLC24A1	999.795	-0.528283	0.0768067	-6.87809	6.06596e-12	5.22274e-11	1165.32	1217.86	1159.2	891.16	779.835	785.397
1898	UBA2	3839.09	0.4165	0.0605653	6.87688	6.11792e-12	5.2647e-11	3327.23	3468.8	3069.5	4357.55	4218.96	4592.48
1899	E2F1	3994.07	0.404485	0.0588263	6.87592	6.15914e-12	5.29738e-11	3377.85	3257.22	3679.05	4640.38	4612.31	4397.63
1900	SMO	3057.52	-0.411322	0.0598359	-6.87417	6.23523e-12	5.36e-11	3587.29	3313.84	3570.57	2596.07	2762.28	2515.07
1901	TRPV2	508.011	0.712105	0.103595	6.87395	6.24479e-12	5.3654e-11	325.576	399.329	430.824	649.019	627.792	615.528
1902	TRIML2	138.171	1.21244	0.176394	6.87348	6.26537e-12	5.38024e-11	78.4162	73.5084	98.1495	215.347	166.757	196.849
1903	NUP188	5441.79	0.333982	0.0485954	6.87271	6.29942e-12	5.40664e-11	4888.6	4747.25	4808.29	5939.41	6177.87	6089.33
1904	SMURF2	1016.04	0.550702	0.0801348	6.87219	6.32224e-12	5.42338e-11	797.066	871.174	804.826	1239.49	1097.66	1286.01
1905	NONO	27315.4	-0.310677	0.0452162	-6.87092	6.37893e-12	5.46913e-11	30473.1	29161	31102	24486.1	24532	24138.5
1906	CD6	154.337	1.1048	0.160823	6.86965	6.43606e-12	5.51523e-11	103.231	86.422	104.348	230.233	208.937	192.852
1907	HSP90B1	19661.6	0.386812	0.0563096	6.86938	6.44832e-12	5.52283e-11	16555.7	18446.6	16121.3	22333.6	21669.6	22842.5
1908	CLHC1	191.034	-0.958397	0.139536	-6.86844	6.49097e-12	5.55645e-11	251.13	247.346	258.288	134.964	124.577	129.9
1909	SUPV3L1	1318.81	0.458101	0.0667012	6.86796	6.51279e-12	5.5722e-11	1101.8	1071.83	1160.23	1546.13	1541.03	1491.86
1910	DMXL2	658.786	-0.740331	0.107826	-6.86596	6.60447e-12	5.64769e-11	853.645	886.074	732.505	547.795	406.103	526.596
1911	STMN1	7999.54	-0.354486	0.0516533	-6.8628	6.75218e-12	5.77098e-11	8711.15	8847.83	9373.79	6782.94	7253.94	7027.61
1912	AFF3	580.737	-0.651202	0.0949196	-6.86056	6.85895e-12	5.85916e-11	711.701	762.898	653.985	485.275	415.912	454.651
1913	SF1	12760	-0.379806	0.0553658	-6.85993	6.8893e-12	5.88202e-11	15255.4	13668.6	14366	11526.5	11179.6	10563.9
1914	FAM160B1	659.379	-0.667329	0.0972844	-6.85957	6.90682e-12	5.89389e-11	856.622	818.526	752.135	520.009	441.416	567.564
1915	RPN1	11064.2	0.334576	0.0487953	6.85672	7.04577e-12	6.00933e-11	9737.5	9480.6	10143.5	12361.1	12654.9	12007.8
1916	NUCKS1	13944	-0.434118	0.0633244	-6.85546	7.10833e-12	6.05951e-11	16343.3	16903.9	14830.9	12492.1	10887.3	12206.6
1917	CRIPAK	148.53	-1.08561	0.158377	-6.85459	7.15195e-12	6.09352e-11	199.515	201.651	204.564	101.223	87.3023	96.9256
1918	USP13	1056.39	-0.495312	0.0722663	-6.85398	7.18225e-12	6.11615e-11	1242.75	1294.34	1170.56	865.358	873.023	892.315
1919	SOS2	489.735	-0.701744	0.102444	-6.85004	7.38285e-12	6.28369e-11	635.27	643.695	540.339	385.045	341.362	392.699
1920	ATG4D	1329.23	0.472692	0.0690315	6.84748	7.51624e-12	6.3939e-11	1135.55	1051.96	1153	1561.02	1594.98	1478.87
1921	SLC2A4	179.415	0.997661	0.145727	6.84608	7.59025e-12	6.45349e-11	127.054	109.269	122.945	230.233	248.174	238.817
1922	ATXN7L3B	6056.96	-0.321589	0.046988	-6.84408	7.69692e-12	6.54078e-11	6795.41	6609.79	6782.64	5363.83	5387.24	5402.85
1923	PIK3R5	226.237	0.885642	0.129428	6.84276	7.76811e-12	6.59784e-11	154.847	168.871	152.907	298.707	292.316	289.778
1924	ADORA2A	232.099	0.894316	0.130765	6.8391	7.96931e-12	6.76522e-11	160.803	154.964	171.503	279.852	323.705	301.768
1925	PATZ1	2577.78	-0.390338	0.0570782	-6.83865	7.99429e-12	6.7829e-11	2967.9	2885.7	2919.69	2273.55	2291.44	2128.37
1926	SLITRK5	835.339	-0.533711	0.0780733	-6.83602	8.14223e-12	6.90483e-11	950.92	1036.07	977.362	704.592	689.59	653.499
1927	RBM15B	2992	-0.414809	0.0606875	-6.83516	8.19148e-12	6.94299e-11	3480.09	3270.13	3507.55	2730.05	2517.05	2447.12
1928	MIPEP	454.745	0.677073	0.0990593	6.83503	8.19885e-12	6.94563e-11	329.547	351.648	368.835	521.994	570.898	585.551
1929	KLF12	637.473	-0.657504	0.0962062	-6.83432	8.23967e-12	6.97659e-11	780.191	870.18	690.146	521.001	478.691	484.628
1930	LEMD3	1123.64	-0.485229	0.0710166	-6.83261	8.33848e-12	7.0566e-11	1284.44	1369.84	1278.01	948.718	896.565	964.26
1931	ARF1	20984.2	0.360231	0.0527585	6.82791	8.61585e-12	7.28755e-11	18027.8	17635.1	19471.8	22982.6	24583	23205.2
1932	SNCAIP	224.189	-0.912747	0.133688	-6.82744	8.64412e-12	7.30768e-11	319.62	288.073	270.686	148.857	153.024	164.873
1933	ZNF224	334.247	-0.818643	0.119911	-6.82711	8.66409e-12	7.32078e-11	456.601	423.17	399.83	251.073	205.013	269.793
1934	NOTCH1	5834.94	-0.32707	0.0479399	-6.8225	8.94712e-12	7.55601e-11	6540.31	6474.7	6465.47	5282.46	5053.73	5193.01
1935	WDR43	1226.18	0.525943	0.0770912	6.82235	8.95613e-12	7.55972e-11	1075	1045.01	894.71	1470.71	1399.78	1471.87
1936	NEDD4L	4219.17	0.367701	0.053914	6.82014	9.09517e-12	7.67311e-11	3728.24	3808.53	3515.82	4824.97	4621.14	4816.3
1937	GOLGB1	1207.77	-0.612541	0.0898319	-6.81875	9.18368e-12	7.74378e-11	1401.57	1661.89	1317.27	947.726	875.966	1042.2
1938	DACT1	452.842	-0.655534	0.0961631	-6.8169	9.30279e-12	7.83826e-11	565.788	540.386	555.836	367.182	354.114	333.744
1939	TMBIM4	805.266	-0.531872	0.0780231	-6.81686	9.30533e-12	7.83826e-11	912.209	990.377	953.599	670.851	666.048	638.51
1940	GLI1	221.523	0.910366	0.133559	6.81619	9.34841e-12	7.8705e-11	162.788	149.997	148.774	297.715	305.068	264.797
1941	ABTB1	655.624	0.738659	0.108391	6.81476	9.44239e-12	7.94295e-11	464.541	419.196	590.963	823.678	876.947	758.418
1942	SETD1A	2553.08	-0.37724	0.0553565	-6.81473	9.44419e-12	7.94295e-11	2894.45	2841	2919.69	2260.65	2243.38	2159.34
1943	SOS1	1068.82	-0.623947	0.091601	-6.81158	9.65349e-12	8.1148e-11	1301.31	1433.41	1154.03	833.602	756.293	934.283
1944	JAG1	1249.76	0.511645	0.0751153	6.81146	9.66102e-12	8.11694e-11	1098.82	1029.12	962.898	1498.5	1368.39	1540.82
1945	HPSE	819.715	0.513412	0.0753983	6.80933	9.80512e-12	8.23378e-11	682.916	667.536	675.682	949.711	967.192	975.252
1946	NGF	64.6431	1.73448	0.25475	6.80855	9.859e-12	8.27477e-11	23.8226	31.7874	34.094	84.3526	108.883	104.919
1947	SPSB4	740.687	-0.553053	0.0812346	-6.8081	9.88948e-12	8.29609e-11	904.268	827.466	911.24	613.293	601.307	586.55
1948	RASL10A	211.986	0.925289	0.135959	6.80564	1.006e-11	8.43479e-11	150.877	137.083	150.84	256.035	293.297	283.782
1949	CFAP410	457.33	-0.702432	0.103215	-6.80556	1.0066e-11	8.43551e-11	522.113	543.366	634.355	337.41	359.999	346.734
1950	DCLK1	238.548	0.916784	0.134739	6.80414	1.01656e-11	8.51456e-11	173.707	170.857	150.84	296.723	286.43	352.729
1951	ZNF326	832.663	-0.601186	0.0883997	-6.80077	1.04061e-11	8.71154e-11	986.654	1106.6	917.439	696.653	609.154	679.479
1952	AGO4	709.563	-0.559449	0.0822867	-6.79878	1.05511e-11	8.82844e-11	881.438	834.42	820.323	603.369	552.261	565.566
1953	MYSM1	895.356	-0.626647	0.0921784	-6.7982	1.05933e-11	8.85918e-11	1080.95	1156.27	1022.82	728.409	602.288	781.4
1954	STIP1	9816.74	0.397817	0.0585724	6.79188	1.1068e-11	9.25145e-11	8516.59	8043.21	8856.18	11191.1	11861.3	10432
1955	CYGB	68.5183	-1.63672	0.241039	-6.79026	1.11928e-11	9.35098e-11	94.2979	106.289	110.547	33.741	38.2561	27.9785
1956	NFE2L1	10649.6	0.320472	0.0471993	6.78977	1.12312e-11	9.37832e-11	9521.12	9156.76	9737.46	11927.5	11940.8	11614.1
1957	PEAK1	1485.45	-0.578005	0.0851671	-6.78672	1.14711e-11	9.57368e-11	1784.71	1957.91	1594.15	1226.59	1063.32	1286.01
1958	KIF11	2066.09	-0.45353	0.0668282	-6.7865	1.1489e-11	9.58373e-11	2405.09	2545.97	2213.01	1791.25	1667.57	1773.64
1959	NDRG4	1101.05	0.502266	0.0740256	6.78503	1.16059e-11	9.67631e-11	854.637	891.041	988.727	1294.07	1293.84	1284.01
1960	C17orf80	696.837	-0.577913	0.0852074	-6.78242	1.18179e-11	9.84522e-11	859.6	875.147	768.665	545.811	553.242	578.556
1961	TTYH2	1199.41	0.50969	0.0751491	6.78239	1.18205e-11	9.84522e-11	914.194	965.543	1089.98	1409.18	1406.65	1410.92
1962	RPH3AL	812.221	0.569012	0.0839207	6.78036	1.1988e-11	9.97963e-11	696.812	622.835	642.621	1021.16	998.582	891.316
1963	KREMEN2	622.449	0.600462	0.088566	6.77982	1.20324e-11	1.00115e-10	476.453	498.665	509.344	771.082	787.683	691.469
1964	ADGRG1	174.643	1.09105	0.160938	6.77933	1.20736e-11	1.00406e-10	139.958	91.3888	103.315	237.18	247.193	228.824
1965	FHL3	1720.25	0.420608	0.0620443	6.77915	1.20882e-11	1.00477e-10	1444.25	1430.43	1539.4	1948.05	1959.89	1999.47
1966	ZFYVE28	288.275	0.802489	0.118502	6.77196	1.27052e-11	1.05551e-10	226.315	208.605	195.266	358.25	386.484	354.728
1967	MYT1	484.929	0.655371	0.0968089	6.76974	1.29016e-11	1.07128e-10	398.037	384.429	347.139	587.491	567.956	624.521
1968	KCTD1	710.372	-0.559624	0.0826674	-6.76958	1.29153e-11	1.07188e-10	827.837	890.047	821.356	603.369	563.051	556.573
1969	PPP5C	5270.59	0.394901	0.0583616	6.76645	1.31979e-11	1.09477e-10	4565.01	4390.64	4706.01	5882.85	6408.38	5670.65
1970	MECR	863.46	0.583732	0.0863149	6.76282	1.35333e-11	1.12202e-10	719.642	630.781	723.207	949.711	1120.22	1037.2
1971	VPS18	808.512	-0.602646	0.0891337	-6.76115	1.36904e-11	1.13447e-10	935.039	892.034	1098.24	657.95	654.277	613.529
1972	BRF1	1182.59	-0.532653	0.0787944	-6.76003	1.37959e-11	1.14264e-10	1417.45	1284.41	1493.94	947.726	1041.74	910.301
1973	NOP14	4006.55	0.362155	0.0535944	6.75734	1.4055e-11	1.16351e-10	3380.83	3633.7	3504.45	4438.93	4639.78	4441.59
1974	HOXB8	281.127	-0.904748	0.133959	-6.75392	1.43904e-11	1.19067e-10	389.103	314.894	395.697	178.629	227.575	180.861
1975	PVRIG	107.414	-1.34011	0.198429	-6.75361	1.44214e-11	1.19263e-10	159.81	144.037	158.072	68.4744	44.1416	69.9463
1976	VPS13A	816.778	-0.729529	0.108063	-6.75097	1.46856e-11	1.21386e-10	980.699	1204.94	870.947	630.163	543.432	670.485
1977	DDX19B	1106.12	0.487885	0.0722828	6.74967	1.48179e-11	1.22418e-10	866.549	913.888	982.528	1295.06	1303.65	1275.02
1978	RTL6	2296.8	-0.393237	0.0582813	-6.74723	1.50696e-11	1.24434e-10	2718.76	2525.11	2579.78	1967.9	2018.74	1970.49
1979	PALM3	254.976	0.890839	0.132036	6.74694	1.50993e-11	1.24617e-10	160.803	168.871	206.63	355.273	333.515	304.766
1980	TMEM92	341.976	0.718176	0.106456	6.74625	1.51713e-11	1.25148e-10	255.101	259.266	261.388	426.725	426.702	422.676
1981	TSPAN7	1106.77	-0.489883	0.0726183	-6.746	1.51979e-11	1.25304e-10	1330.1	1268.52	1280.08	858.411	965.23	938.28
1982	GON4L	1348.96	-0.49306	0.0731407	-6.74125	1.57028e-11	1.29401e-10	1552.44	1650.96	1528.03	1150.17	1024.09	1188.09
1983	IGF2	1407.01	0.524085	0.0777574	6.74001	1.5838e-11	1.3045e-10	1094.85	1159.25	1208.79	1845.83	1567.52	1565.8
1984	PRICKLE2	438.255	-0.656823	0.0974715	-6.73861	1.59911e-11	1.31645e-10	537.002	555.286	516.576	330.464	335.476	354.728
1985	AAMP	2698.97	0.452892	0.0672336	6.7361	1.62691e-11	1.33799e-10	2243.3	2104.92	2488.86	3131.96	3236.07	2988.71
1986	ZBTB40	1883.23	-0.401153	0.0595527	-6.73611	1.62688e-11	1.33799e-10	2187.71	2138.7	2103.5	1633.46	1580.27	1655.73
1987	ATPSCKMT	379.925	-0.737758	0.109525	-6.73596	1.62846e-11	1.33858e-10	460.571	449.991	514.51	274.89	265.831	313.759
1988	GALNT18	627.466	0.605258	0.0898678	6.73499	1.63944e-11	1.34693e-10	552.884	463.898	476.283	755.204	766.102	750.424
1989	WNT3A	184.999	0.96497	0.143393	6.72953	1.70207e-11	1.39768e-10	130.032	129.136	116.746	257.027	245.231	231.822
1990	TBX3	1655.05	-0.434102	0.0645247	-6.72768	1.72386e-11	1.41487e-10	1946.51	1906.25	1853.48	1427.05	1330.13	1466.87
1991	EHD1	4119.02	0.369842	0.0549943	6.72509	1.75479e-11	1.43953e-10	3643.87	3422.11	3716.25	4647.33	4782.01	4502.54
1992	ACOT2	284.14	-0.845019	0.125676	-6.72379	1.77052e-11	1.4517e-10	362.303	323.834	409.128	203.439	190.299	215.834
1993	HEATR6	1483.5	0.42765	0.0636154	6.72243	1.78721e-11	1.46465e-10	1280.47	1281.43	1233.58	1752.55	1684.25	1668.72
1994	BCAR3	287.286	0.81568	0.121383	6.71992	1.8183e-11	1.48938e-10	202.492	187.744	234.526	380.083	352.152	366.719
1995	MYLK3	110.404	-1.25969	0.18759	-6.71512	1.87909e-11	1.5384e-10	150.877	175.824	140.509	64.5049	63.7601	66.9486
1996	ZNF638	1182.79	-0.636253	0.0947589	-6.71444	1.88786e-11	1.54481e-10	1328.11	1677.78	1312.1	927.878	842.615	1008.23
1997	SF3B4	3836.03	-0.435428	0.0648545	-6.71392	1.89461e-11	1.54956e-10	4667.25	4103.56	4461.15	3289.75	3455.8	3038.67
1998	GRK2	6537.67	0.353981	0.052745	6.71118	1.93055e-11	1.57816e-10	5842.5	5553.86	5822.85	7433.94	7598.25	6974.65
1999	PHLDB3	695.908	0.560295	0.0835402	6.70689	1.98819e-11	1.62447e-10	526.083	559.26	602.328	817.724	838.691	831.362
[truncated: 17,306 more rows]
