# Supplementary material for: Transcriptome Analysis Reveals the Role of Cellular Calcium Disorder in Varicella Zoster Virus-Induced Post-Herpetic Neuralgia
Source: Front Mol Neurosci. 2021 May 17;14:665931. doi: 10.3389/fnmol.2021.665931 (PMC8166323; doi:10.3389/fnmol.2021.665931)
Supplement: Supplementary file 4 [file Table_4.XLSX]

## Sheet: DEGs_Rat_DRG Control vs. VZV
	Row.names	baseMean	log2FoldChange	lfcSE	stat	pvalue	padj	DRG_Control_1	DRG_Control_2	DRG_Control_3	DRG_VZV_1	DRG_VZV_2	DRG_VZV_3
1	Mmp13	146.664	2.30718	0.275549	8.37306	5.61424e-17	8.08562e-13	39.7048	43.2754	64.9459	200.178	301.531	230.349
2	Smoc1	540.789	1.14042	0.207371	5.49939	3.81111e-08	0.000274438	449.657	325.069	237.802	710.084	853.014	669.109
3	Csrp3	22.1048	-3.33744	0.708509	-4.71051	2.47095e-06	0.0118622	66.5056	31.1986	22.9809	4.97955	2.97563	3.98873
4	Nnat	690.601	0.746047	0.164275	4.54145	5.58697e-06	0.0201159	557.853	510.247	479.601	980.972	653.647	961.283
5	Myh7	85.8368	-2.19122	0.506155	-4.32915	1.49688e-05	0.0431163	273.963	91.5829	56.9526	31.8691	32.7319	27.9211
6	Kiaa0895l	862.937	0.660971	0.160851	4.10922	3.97001e-05	0.0952935	588.624	623.971	793.34	1266.8	881.779	1023.11
7	Inka2	563.251	0.445085	0.112642	3.95133	7.77194e-05	0.139914	469.51	477.036	484.597	656.305	612.98	679.081
8	Cep350	919.067	-0.630369	0.159332	-3.95633	7.611e-05	0.139914	1227.87	832.297	1289.93	750.916	674.476	738.912
9	Ogn	2498.88	-0.640373	0.166475	-3.84665	0.000119743	0.172454	2887.53	2687.1	3559.04	1610.39	2564	1685.24
10	Ldhal6b	12.1752	-3.49025	0.90511	-3.85617	0.000115179	0.172454	15.8819	34.2178	16.9859	0.99591	2.97563	1.99436
11	Synm	4722.74	0.306021	0.0800652	3.82215	0.000132295	0.17321	4410.22	3848.49	4412.33	5462.57	5101.22	5101.58
12	LOC102548876	282.592	0.66493	0.175764	3.78308	0.000154898	0.185903	181.65	218.39	255.787	368.487	347.157	324.084
13	Mocs3	14.7728	2.67489	0.718329	3.72376	0.000196277	0.217445	3.97048	6.03843	1.99834	28.8814	21.8213	25.9267
14	Actn2	38.5094	-3.05301	0.832109	-3.669	0.000243502	0.250494	147.901	50.3203	7.99335	5.97546	14.8782	3.98873
15	Clec3b	998.077	-0.739409	0.209938	-3.52203	0.000428253	0.41118	1500.84	999.36	1244.96	619.456	1039.49	584.349
16	Phf14	1191.84	-0.36998	0.105587	-3.50404	0.000458253	0.412485	1226.88	1386.83	1417.82	1136.33	972.04	1011.14
17	Nfkbiz	124.735	-0.853859	0.246331	-3.4663	0.000527665	0.42219	160.805	181.153	139.884	74.6933	108.115	83.7633
18	Abca1	1313.37	-0.702896	0.202135	-3.47736	0.000506387	0.42219	1787.71	1004.39	2089.26	979.976	1005.76	1013.14
19	Rab27b	594.107	0.675548	0.197238	3.42503	0.000614722	0.449078	451.643	507.228	413.656	830.589	862.933	498.591
20	Bex2	455.921	0.563585	0.164737	3.42112	0.000623633	0.449078	385.137	332.114	386.678	636.387	555.451	439.757
21	Ggact	302.768	-0.49122	0.144303	-3.40409	0.000663837	0.455266	339.476	362.306	359.701	246.986	265.823	242.315
22	Ankrd23	49.7222	-2.65948	0.784459	-3.3902	0.000698405	0.457201	213.414	26.1665	17.985	7.96728	19.8375	12.9634
23	Cmya5	42.4099	-2.85942	0.852549	-3.35397	0.000796622	0.498824	191.576	13.0833	18.9842	8.96319	15.87	5.98309
24	Elavl3	1580.8	-0.350812	0.10625	-3.30177	0.000960761	0.576537	1655.69	1736.05	1924.4	1515.78	1237.86	1415
25	Sirpa	744.9	0.388632	0.118669	3.27493	0.00105688	0.60885	695.827	655.17	584.514	792.745	920.462	820.681
26	Tbx5	10.7726	3.28691	1.02723	3.19979	0.00137528	0.648314	0.992621	4.02562	0.999168	10.955	37.6913	9.97182
27	Slc9a3r1	1870.82	0.377027	0.117817	3.20011	0.00137376	0.648314	1800.61	1543.83	1538.72	1866.34	2039.3	2436.12
28	Mybpc1	27.6603	-3.14033	0.983473	-3.1931	0.00140752	0.648314	133.011	8.05124	7.99335	6.97137	6.94314	2.99155
29	Chrna3	742.292	0.422626	0.132634	3.18641	0.0014405	0.648314	663.071	696.432	543.548	832.581	937.324	780.794
30	Cel	19.8996	2.23414	0.688888	3.24311	0.00118232	0.648314	13.8967	2.01281	4.99584	37.8446	33.7238	26.9239
31	Cdkl5	361.155	-0.434861	0.136044	-3.19648	0.00139117	0.648314	384.144	434.767	426.645	314.708	301.531	305.138
32	Acot3	119.192	-0.758547	0.234726	-3.23163	0.00123087	0.648314	171.723	132.845	144.879	88.636	80.342	96.7267
33	Atp1a4	8.16256	-3.14475	0.990353	-3.17538	0.00149641	0.653068	12.9041	17.1089	13.9884	0.99591	1.98375	1.99436
34	LOC102546420	61.5583	1.55092	0.494931	3.13362	0.00172667	0.720352	27.7934	35.2242	30.9742	109.55	134.895	30.9126
35	Fnbp1	1470.68	0.309236	0.0988109	3.12957	0.00175061	0.720352	1410.51	1181.52	1348.88	1698.03	1648.5	1536.66
36	Srsf10	697.973	0.36307	0.11685	3.10715	0.00188899	0.735276	643.218	639.067	549.543	731.994	819.291	804.726
37	Cd24	2679.96	0.292901	0.0940961	3.11279	0.00185331	0.735276	2626.48	2481.79	2118.24	3023.58	2953.81	2875.87
38	Mga	275.686	-0.509386	0.165193	-3.08357	0.0020453	0.77517	285.875	317.018	368.693	231.051	232.099	219.38
39	Pdia2	25.5701	1.81253	0.589733	3.07348	0.00211576	0.781313	4.96311	9.05765	19.9834	50.7914	33.7238	34.9014
40	Wee1	298.711	0.440153	0.145538	3.02433	0.00249188	0.815638	252.126	246.569	261.782	322.675	351.125	357.988
41	Lrp2bp	7.33276	-3.3294	1.098	-3.03224	0.00242745	0.815638	7.94097	14.0897	17.985	1.99182	0.991877	0.997182
42	LOC299282	11.61	2.58119	0.845874	3.05151	0.00227696	0.815638	6.94835	2.01281	0.999168	19.9182	19.8375	19.9436
43	Klra22	31.8161	-1.70589	0.560291	-3.04465	0.00232951	0.815638	44.6679	73.4676	27.9767	23.9018	10.9106	9.97182
44	Arcn1	2123.57	-0.21843	0.0721249	-3.0285	0.00245773	0.815638	2231.41	2296.62	2324.07	1906.17	1972.84	2010.32
45	Wap	37.4837	1.59907	0.536047	2.98308	0.00285367	0.830341	34.7417	8.05124	12.9892	60.7505	60.5045	47.8647
46	Tmem91	91.8137	0.92663	0.310003	2.9891	0.002798	0.830341	60.5499	66.4227	62.9476	113.534	162.668	84.7605
47	Pnma1	18.2619	1.9905	0.66347	3.00014	0.00269855	0.830341	3.97048	13.0833	4.99584	30.8732	35.7076	20.9408
48	Nrsn1	2862.19	0.232404	0.0781182	2.97503	0.0029296	0.830341	2644.34	2712.26	2539.89	3226.75	3174.01	2875.87
49	Myzap	53.5334	-0.9923	0.33307	-2.97926	0.00288949	0.830341	77.4244	60.3843	75.9368	38.8405	35.7076	32.907
50	Myl3	84.0233	-1.44598	0.487909	-2.96362	0.0030404	0.830341	224.332	76.4868	67.9435	29.8773	37.6913	67.8084
51	Myh2	162.055	-2.38483	0.80512	-2.96208	0.00305569	0.830341	548.919	191.217	75.9368	69.7137	39.6751	46.8676
52	Etfbkmt	220.836	-0.665916	0.224348	-2.96822	0.00299528	0.830341	306.72	199.268	306.745	154.366	199.367	158.552
53	Bpifb6	34.8544	1.48984	0.497571	2.99422	0.00275145	0.830341	28.786	18.1153	7.99335	47.8037	50.5857	55.8422
54	LOC685067	577.124	0.374891	0.127175	2.94783	0.00320008	0.853474	459.584	561.574	486.595	673.235	675.468	606.287
55	Trdn	47.6031	-1.92019	0.657361	-2.92105	0.0034885	0.881428	168.746	30.1922	26.9775	16.9305	19.8375	22.9352
56	ND1	22479.4	-0.201522	0.0688601	-2.92654	0.00342758	0.881428	22742.9	25825.4	23572.4	20485.9	21601.1	20648.6
57	Hpgds	48.977	1.22559	0.419534	2.92132	0.00348547	0.881428	23.8229	38.2434	25.9784	53.7792	99.1877	52.8506
58	Hid1	692.814	0.491804	0.169247	2.90584	0.00366268	0.894066	702.776	495.151	529.559	761.871	701.257	966.269
59	Dsg2	39.9419	-1.1728	0.403023	-2.91002	0.0036141	0.894066	40.6975	59.3779	65.9451	21.91	24.7969	26.9239
60	Mcts2	747.907	0.340056	0.117468	2.89489	0.00379297	0.895515	654.137	621.958	704.414	783.781	928.397	794.754
61	Adssl1	118.037	-1.27733	0.441062	-2.89603	0.00377915	0.895515	303.742	109.698	87.9268	74.6933	86.2933	45.8704
62	Rexo4	607.149	0.638526	0.221	2.88925	0.0038616	0.897011	573.735	525.343	325.729	565.677	731.013	921.396
63	Cacna1f	15.2676	2.24161	0.779247	2.87664	0.00401937	0.918841	2.97786	3.01922	9.99168	11.9509	28.7644	34.9014
64	Mx2	338.434	0.446149	0.156051	2.859	0.00424981	0.956339	273.963	290.851	294.755	331.638	415.597	423.802
65	Fcer2	18.6453	-1.7336	0.608937	-2.84693	0.00441424	0.978059	20.845	31.1986	33.9717	4.97955	11.9025	8.97464
66	Gng8	300.364	0.57544	0.202924	2.83574	0.00457198	0.994676	303.742	176.121	243.797	371.475	364.019	343.031
67	Etaa1	205.343	-0.485074	0.17129	-2.83189	0.00462736	0.994676	227.31	240.531	250.791	163.329	170.603	179.493
68	Zzz3	652.893	-0.0535373	0.109009	-0.491125	0.623338	0.999969	629.322	675.298	690.425	607.505	647.696	667.115
69	Zzef1	1094.83	0.129569	0.10138	1.27805	0.20123	0.999969	1145.48	998.354	993.173	1124.38	1100.98	1206.59
70	Zyx	284.565	0.0601425	0.184557	0.325876	0.744518	0.999969	304.735	218.39	312.74	302.757	302.523	266.248
71	Zyg11b	310.55	-0.258148	0.175613	-1.46999	0.141565	0.999969	314.661	382.434	317.736	266.904	334.263	247.301
72	Zxdc	308.114	0.0342431	0.164	0.208799	0.834605	0.999969	314.661	305.947	292.756	262.92	317.401	354.997
73	Zxdb	60.6515	-0.123934	0.318497	-0.389121	0.697187	0.999969	70.4761	51.3267	67.9435	61.7464	49.5939	62.8225
74	Zwint	15182.8	-0.0279754	0.0811085	-0.344913	0.73016	0.999969	14496.2	16692.2	14801.7	15775.2	15406.8	13924.6
75	Zwilch	149.242	-0.154247	0.218766	-0.705075	0.480764	0.999969	148.893	140.897	181.849	155.362	146.798	121.656
76	Zw10	430.793	0.024906	0.148676	0.167519	0.866962	0.999969	390.1	397.53	493.589	472.062	404.686	426.794
77	Zup1	603.344	0.140896	0.118564	1.18835	0.234697	0.999969	572.742	544.465	604.497	575.636	659.598	663.126
78	Zswim9	96.4222	-0.145917	0.256417	-0.56906	0.569316	0.999969	86.358	98.6277	118.901	89.6319	86.2933	98.721
79	Zswim8	494.421	-0.0373837	0.158507	-0.235849	0.81355	0.999969	475.465	537.42	489.593	454.135	416.588	593.323
80	Zswim7	175.503	-0.0880719	0.193984	-0.454017	0.649817	0.999969	174.701	162.031	205.829	163.329	166.635	180.49
81	Zswim6	2223.76	-0.0276886	0.08575	-0.322899	0.746772	0.999969	2267.15	2348.95	2119.24	2299.56	2270.41	2037.24
82	Zswim5	280.408	-0.203333	0.147801	-1.37573	0.168906	0.999969	310.69	306.954	282.765	263.916	262.847	255.279
83	Zswim4	218.363	0.147232	0.166727	0.883067	0.3772	0.999969	204.48	219.396	197.835	229.059	241.026	218.383
84	Zswim3	165.156	0.0696471	0.204547	0.340494	0.733484	0.999969	188.598	158.006	136.886	171.297	167.627	168.524
85	Zswim1	366.486	-0.0940867	0.135382	-0.694969	0.487074	0.999969	365.285	369.351	400.667	332.634	364.019	366.963
86	Zscan26	634.563	0.162671	0.122233	1.33083	0.183246	0.999969	665.056	600.824	530.558	681.203	653.647	676.089
87	Zscan25	17.4353	-0.707208	0.877878	-0.805588	0.42048	0.999969	16.8746	6.03843	41.9651	3.98364	27.7726	7.97746
88	Zscan22	87.7514	-0.203272	0.268806	-0.756201	0.449529	0.999969	107.203	98.6277	75.9368	81.6646	86.2933	76.783
89	Zscan21	307.867	0.244698	0.166909	1.46606	0.142632	0.999969	292.823	293.87	258.785	289.81	386.832	325.081
90	Zscan20	81.2724	0.0580786	0.285333	0.203547	0.838708	0.999969	79.4097	89.5701	69.9418	65.7301	93.2365	89.7464
91	Zscan18	311.312	-0.0848308	0.148268	-0.572145	0.567224	0.999969	317.639	316.011	327.727	276.863	296.571	333.059
92	Zscan12	149.563	0.0771926	0.200967	0.384106	0.7009	0.999969	146.908	140.897	148.876	171.297	145.806	143.594
93	Zscan10	14.9572	0.0571062	0.593083	0.0962871	0.923293	0.999969	13.8967	16.1025	13.9884	14.9387	17.8538	12.9634
94	Zrsr2	186.927	0.170742	0.192065	0.888984	0.374012	0.999969	166.76	164.044	196.836	208.145	211.27	174.507
95	Zrsr1	719.331	-0.0659058	0.116533	-0.565554	0.571697	0.999969	760.348	705.49	741.383	726.019	623.891	758.856
96	Zranb3	107.255	0.0773742	0.273453	0.282952	0.777214	0.999969	78.4171	131.839	102.914	98.5951	108.115	123.651
97	Zranb2	2967.7	0.0586847	0.073306	0.800544	0.423396	0.999969	2940.14	3022.23	2759.7	3131.14	3020.27	2932.71
98	Zranb1	496.252	-0.0986425	0.13992	-0.704991	0.480816	0.999969	448.665	543.459	547.544	529.824	450.312	457.707
99	Zpr1	1493.5	-0.00121081	0.0798402	-0.0151655	0.9879	0.999969	1460.15	1493.51	1528.73	1541.67	1446.16	1490.79
100	Zpbp2	59.1528	0.237493	0.304574	0.779755	0.435535	0.999969	57.572	55.3523	49.9584	68.7178	62.4883	60.8281
101	Zpbp	10.7972	1.26892	0.73168	1.73425	0.0828734	0.999969	4.96311	7.04484	6.99418	19.9182	11.9025	13.9605
102	Zp3	23.2678	0.491992	0.553519	0.888845	0.374086	0.999969	19.8524	28.1793	9.99168	20.9141	29.7563	30.9126
103	Zp2	16.2452	2.04988	0.854309	2.39945	0.0164196	0.999969	9.92621	5.03203	3.99667	4.97955	47.6101	25.9267
104	Zp1	3.82498	0.370144	1.19174	0.310591	0.756111	0.999969	0.992621	4.02562	4.99584	4.97955	3.96751	3.98873
105	Znrf3	249.351	0.0664487	0.179269	0.370664	0.710888	0.999969	218.377	263.678	248.793	293.794	224.164	247.301
106	Znrf2	1405.5	0.0122203	0.0853067	0.143251	0.886092	0.999969	1401.58	1448.22	1348.88	1381.33	1485.83	1367.14
107	Znrf1	852.497	-0.11687	0.129841	-0.900101	0.368066	0.999969	887.403	988.29	785.346	918.229	735.973	799.74
108	Znrd2	737.729	-0.0978822	0.109923	-0.890466	0.373216	0.999969	771.267	724.612	792.341	766.851	712.168	659.137
109	Znrd1	773.883	-0.0139631	0.106859	-0.130669	0.896037	0.999969	842.735	739.708	750.375	800.712	739.94	769.825
110	Znhit6	707.64	0.0382637	0.10032	0.381415	0.702895	0.999969	696.82	713.541	684.43	710.084	738.948	702.016
111	Znhit3	1163.51	-0.0849483	0.0902262	-0.941503	0.346447	0.999969	1166.33	1249.96	1177.02	1161.23	1158.51	1067.98
112	Znhit2	603.416	-0.144982	0.127932	-1.13328	0.257098	0.999969	720.643	613.907	566.528	573.644	557.435	588.337
113	Znhit1	2059.81	0.0979935	0.0971566	1.00861	0.31316	0.999969	2205.6	1814.55	1949.38	2231.84	2003.59	2153.91
114	Znf750	19.4572	0.0644724	0.66991	0.0962404	0.92333	0.999969	5.95573	23.1473	27.9767	14.9387	27.7726	16.9521
115	Znf740	301.406	0.156305	0.14478	1.07961	0.280317	0.999969	305.727	276.761	272.773	310.724	323.352	319.098
116	Znf354b	70.9463	-0.107254	0.292876	-0.366208	0.71421	0.999969	83.3802	65.4163	71.9401	75.6892	71.4152	57.8366
117	Zmynd8	863.223	0.0306585	0.108407	0.28281	0.777322	0.999969	865.566	827.265	869.277	930.18	779.615	907.436
118	Zmynd19	262.575	0.059034	0.16123	0.366147	0.714255	0.999969	255.104	272.736	243.797	266.904	293.596	243.312
119	Zmynd15	46.2079	0.454055	0.434048	1.04609	0.295517	0.999969	43.6753	52.3331	20.9825	60.7505	39.6751	59.8309
120	Zmynd11	2027.79	-0.0474907	0.0821068	-0.578401	0.562994	0.999969	2080.53	1995.7	2107.25	2031.66	2096.83	1854.76
121	Zmynd10	59.5833	-0.233207	0.472008	-0.494074	0.621254	0.999969	47.6458	89.5701	55.9534	68.7178	21.8213	73.7915
122	Zmym6	570.697	0.132314	0.13879	0.953339	0.340418	0.999969	567.779	520.311	545.546	521.857	695.306	573.38
123	Zmym5	516.416	-0.00355788	0.121859	-0.0291967	0.976708	0.999969	522.119	541.446	487.594	550.738	482.052	514.546
124	Zmym4	664.602	0.0190073	0.102213	0.185957	0.852478	0.999969	658.108	646.112	676.437	672.239	654.639	680.078
125	Zmym3	157.034	0.0335287	0.194127	0.172715	0.862875	0.999969	154.849	142.91	167.86	153.37	162.668	160.546
126	Zmym2	1523.11	-0.00587264	0.0921066	-0.0637591	0.949162	0.999969	1425.4	1657.55	1495.76	1454.03	1552.29	1553.61
127	Zmym1	412.388	-0.107648	0.126177	-0.853151	0.393576	0.999969	417.893	435.773	429.642	420.274	386.832	383.915
128	Zmpste24	957.769	-0.0625518	0.0939633	-0.665705	0.5056	0.999969	931.079	1000.37	1004.16	937.152	904.592	969.261
129	Zmiz2	639.373	0.0653802	0.145046	0.450756	0.652166	0.999969	670.019	641.08	563.531	620.452	569.337	771.819
130	Zmiz1	1351.28	0.0473506	0.0866102	0.546709	0.584579	0.999969	1379.74	1352.61	1254.96	1343.48	1350.94	1425.97
131	Zmat4	54.695	0.124061	0.347522	0.356987	0.721102	0.999969	46.6532	68.4355	41.9651	50.7914	62.4883	57.8366
132	Zmat3	888.308	-0.137116	0.0954	-1.43727	0.15064	0.999969	924.13	958.098	909.243	878.393	806.396	853.588
133	Zmat2	1143.84	-0.0715879	0.0900316	-0.795141	0.426531	0.999969	1185.19	1162.4	1169.03	1098.49	1061.31	1186.65
134	Zmat1	514.053	-0.102215	0.121277	-0.842827	0.399325	0.999969	545.942	510.247	540.55	463.098	488.995	535.487
135	Zkscan5	449.176	-0.00298492	0.130059	-0.0229505	0.98169	0.999969	456.606	422.69	469.609	481.025	453.288	411.836
136	Zkscan3	603.381	-0.168676	0.105034	-1.60591	0.108293	0.999969	638.255	646.112	631.474	565.677	562.394	576.371
137	Zkscan1	1151.97	-0.0990639	0.11107	-0.891905	0.372444	0.999969	1024.38	1297.26	1252.96	1117.41	1102.97	1116.84
138	Zic4	120.467	-0.48339	0.243675	-1.98375	0.0472835	0.999969	166.76	113.724	140.883	98.5951	109.106	93.7351
139	Zic3	27.5872	0.2027	0.47369	0.427918	0.668711	0.999969	29.7786	30.1922	16.9859	34.8569	25.7888	27.9211
140	Zic2	110.428	-0.0524928	0.33976	-0.1545	0.877216	0.999969	160.805	87.5572	88.926	136.44	117.042	71.7971
141	Zic1	31.0569	-0.237314	0.504787	-0.470127	0.638264	0.999969	46.6532	28.1793	25.9784	15.9346	38.6832	30.9126
142	Zhx3	48.2893	0.776935	0.494676	1.57059	0.116277	0.999969	37.7196	14.0897	54.9543	53.7792	82.3258	46.8676
143	Zhx2	232.618	0.0518727	0.175217	0.296048	0.767193	0.999969	254.111	212.351	218.818	212.129	241.026	257.273
144	Zhx1	1123.51	0.00886966	0.0923854	0.0960072	0.923515	0.999969	1063.1	1112.08	1185.01	1080.56	1158.51	1141.77
145	Zgpat	108.345	0.0632961	0.288639	0.219291	0.826423	0.999969	104.225	122.781	90.9243	91.6238	149.773	90.7436
146	Zg16	31.2507	0.520021	0.442506	1.17517	0.239926	0.999969	19.8524	34.2178	22.9809	41.8282	33.7238	34.9014
147	Zfyve9	271.567	0.00774812	0.15358	0.0504502	0.959764	0.999969	267.015	271.729	273.772	296.781	265.823	254.281
148	Zfyve28	724.525	-0.0677286	0.108618	-0.623546	0.532925	0.999969	758.362	752.791	713.406	719.047	650.671	752.872
149	Zfyve27	1189.13	0.150067	0.109358	1.37225	0.169985	0.999969	1157.4	1174.47	1050.13	1337.51	1099.99	1315.28
150	Zfyve26	476.387	0.166016	0.120522	1.37747	0.168366	0.999969	467.524	447.85	431.641	478.037	523.711	509.56
151	Zfyve21	1548	0.0832357	0.126132	0.659907	0.509313	0.999969	1435.33	1433.12	1641.63	1717.95	1753.64	1306.31
152	Zfyve19	340.874	0.135636	0.149589	0.906725	0.364552	0.999969	308.705	341.171	324.73	402.348	339.222	329.07
153	Zfyve16	279.428	-0.152517	0.146623	-1.04019	0.29825	0.999969	287.86	305.947	288.76	271.884	261.856	260.265
154	Zfyve1	315.217	0.153887	0.153335	1.00359	0.315574	0.999969	317.639	288.838	288.76	301.761	323.352	370.952
155	Zfx	336.095	-0.0153065	0.171092	-0.0894636	0.928713	0.999969	382.159	269.717	361.699	354.544	320.376	328.073
156	Zfr2	406.516	0.214016	0.192559	1.11143	0.266384	0.999969	327.565	472.004	329.726	459.115	356.084	494.602
157	Zfr	5978.89	-0.00424628	0.0935286	-0.0454008	0.963788	0.999969	5627.17	6565.79	5770.2	6545.12	5935.39	5429.66
158	Zfpm2	85.9228	0.0556745	0.346818	0.160529	0.872464	0.999969	79.4097	72.4612	100.916	130.464	63.4801	68.8056
159	Zfpm1	12.7995	0.0307552	0.634127	0.0485001	0.961318	0.999969	11.9115	14.0897	11.99	11.9509	12.8944	13.9605
160	Zfpl1	386.552	-0.0111444	0.128399	-0.086795	0.930834	0.999969	403.997	382.434	377.686	398.364	378.897	377.932
161	Zfp978	54.1683	0.475187	0.340412	1.39592	0.162739	0.999969	43.6753	55.3523	36.9692	54.7751	71.4152	62.8225
162	Zfp956	144.121	0.156244	0.219887	0.710567	0.477353	0.999969	112.166	149.954	146.878	139.427	150.765	165.532
163	Zfp955a	452.909	-0.0559619	0.120967	-0.46262	0.643637	0.999969	470.502	460.934	453.622	446.168	422.54	463.69
164	Zfp94	146.499	0.402473	0.214937	1.87251	0.0611359	0.999969	132.019	104.666	141.882	168.309	175.562	156.558
165	Zfp91	1602.51	-0.0440107	0.0827336	-0.531957	0.594756	0.999969	1699.37	1535.77	1645.63	1550.63	1557.25	1626.4
166	Zfp90	244.155	-0.184141	0.21326	-0.86346	0.387885	0.999969	281.904	224.428	272.773	221.092	177.546	287.188
167	Zfp9	316.431	0.0299109	0.147456	0.202846	0.839255	0.999969	297.786	306.954	334.721	292.798	334.263	332.062
168	Zfp874b	296.711	-0.0793675	0.144117	-0.550716	0.581829	0.999969	288.853	320.037	305.746	292.798	288.636	284.197
169	Zfp870	215.256	0.0129962	0.182867	0.0710688	0.943343	0.999969	194.554	238.518	209.825	193.207	239.042	216.388
170	Zfp869	371.004	0.114158	0.139544	0.81808	0.413311	0.999969	376.203	326.075	366.695	390.397	406.67	359.983
171	Zfp867	98.5819	-0.255239	0.23797	-1.07257	0.283466	0.999969	107.203	113.724	100.916	86.6442	89.2689	93.7351
172	Zfp865	100.687	-0.0534356	0.259211	-0.206147	0.836676	0.999969	121.1	96.6149	89.9252	83.6565	107.123	105.701
173	Zfp862	77.9154	0.310184	0.314622	0.985893	0.324185	0.999969	80.4023	54.3459	73.9385	95.6074	63.4801	99.7182
174	Zfp853	33.7466	0.0372634	0.474589	0.0785172	0.937417	0.999969	32.7565	31.1986	35.9701	25.8937	22.8132	53.8478
175	Zfp846	792.669	0.258181	0.192499	1.34121	0.179852	0.999969	650.167	819.214	696.42	794.736	642.736	1152.74
176	Zfp84	235.049	-0.0353737	0.165469	-0.213779	0.83072	0.999969	212.421	252.608	248.793	230.055	236.067	230.349
177	Zfp839	12.4819	-1.00627	0.776695	-1.29558	0.195119	0.999969	15.8819	20.1281	13.9884	15.9346	2.97563	5.98309
178	Zfp830	409.656	0.0224882	0.147768	0.152186	0.87904	0.999969	413.923	440.805	364.696	384.421	465.19	388.901
179	Zfp827	251.306	-0.101501	0.185783	-0.546338	0.584834	0.999969	287.86	272.736	219.817	217.108	232.099	278.214
180	Zfp821	321.432	-0.107323	0.154455	-0.694851	0.487148	0.999969	343.447	306.954	349.709	336.618	272.766	319.098
181	Zfp819	2.49275	0.18445	1.39281	0.13243	0.894644	0.999969	1.98524	3.01922	1.99834	1.99182	3.96751	1.99436
182	Zfp800	317.434	-0.0787341	0.139665	-0.563736	0.572934	0.999969	339.476	323.056	315.737	297.777	310.458	318.101
183	Zfp799	249.665	-0.125151	0.180324	-0.694034	0.487661	0.999969	249.148	241.537	290.758	265.908	202.343	248.298
184	Zfp788	163.412	-0.0797502	0.203311	-0.392257	0.694868	0.999969	166.76	181.153	155.87	178.268	136.879	161.543
185	Zfp787	381.971	0.156251	0.157832	0.989982	0.322183	0.999969	410.945	347.21	325.729	456.127	383.856	367.96
186	Zfp780b	280.871	0.0714662	0.171847	0.415871	0.677504	0.999969	244.185	289.845	287.76	264.912	333.271	265.25
187	Zfp777	140.731	0.00463109	0.230634	0.0200798	0.98398	0.999969	144.923	110.705	165.862	133.452	137.871	151.572
188	Zfp775	180.347	0.00137106	0.18842	0.00727661	0.994194	0.999969	179.664	199.268	161.865	170.301	180.522	190.462
189	Zfp772	432.781	0.0619503	0.136234	0.454736	0.649299	0.999969	401.019	446.844	422.648	472.062	461.223	392.89
190	Zfp771	1994.78	-0.0609842	0.0787495	-0.774407	0.43869	0.999969	2106.34	2051.05	1953.37	1968.91	1862.75	2026.27
191	Zfp770	547.276	-0.00894891	0.115491	-0.077486	0.938237	0.999969	538.001	533.395	575.521	513.89	555.451	567.397
192	Zfp763	321.095	0.146698	0.204493	0.717375	0.473143	0.999969	247.163	387.466	279.767	357.532	280.701	373.943
193	Zfp758	215.416	-0.00196329	0.195571	-0.0100388	0.99199	0.999969	224.332	237.512	184.846	186.235	211.27	248.298
194	Zfp746	310.156	0.0121615	0.14627	0.0831438	0.933737	0.999969	308.705	328.088	289.759	311.72	293.596	329.07
195	Zfp74	204.752	-0.0152606	0.180247	-0.084665	0.932528	0.999969	210.436	192.223	214.821	200.178	183.497	227.357
196	Zfp710	341.539	0.00896497	0.146602	0.0611519	0.951238	0.999969	351.388	363.312	306.745	364.503	343.189	320.095
197	Zfp709	139.479	-0.265272	0.227391	-1.16659	0.243374	0.999969	147.901	162.031	146.878	152.374	123.985	103.707
198	Zfp706	1428.51	-0.0618629	0.121877	-0.507583	0.611746	0.999969	1526.65	1406.95	1443.8	1379.34	1630.65	1183.66
199	Zfp704	433.94	-0.0430828	0.131731	-0.327051	0.743629	0.999969	436.753	453.889	430.642	440.192	458.247	383.915
200	Zfp703	205.084	-0.212027	0.172975	-1.22576	0.220288	0.999969	238.229	205.307	216.82	197.19	184.489	188.467
201	Zfp697	158.7	-0.0388634	0.232192	-0.167376	0.867074	0.999969	176.687	146.935	158.868	199.182	131.92	138.608
202	Zfp692	361.122	0.0641441	0.130422	0.491818	0.622848	0.999969	361.314	353.248	344.713	373.466	361.043	372.946
203	Zfp691	154.416	-0.027927	0.19792	-0.141103	0.887789	0.999969	152.864	155.993	158.868	158.35	135.887	164.535
204	Zfp689	37.0822	-0.463248	0.431143	-1.07446	0.282614	0.999969	40.6975	46.2946	41.9651	18.9223	32.7319	41.8816
205	Zfp68	1337.31	-0.0554438	0.147648	-0.375513	0.707279	0.999969	1063.1	1600.18	1425.81	1170.19	1424.34	1340.21
206	Zfp672	262.189	0.276112	0.171066	1.61406	0.106514	0.999969	246.17	242.544	222.815	243.002	307.482	311.121
207	Zfp668	146.064	0.121901	0.213705	0.570414	0.568397	0.999969	131.026	124.794	163.864	162.333	149.773	144.591
208	Zfp667	300.796	0.104969	0.151239	0.694058	0.487646	0.999969	290.838	311.986	266.778	303.753	334.263	297.16
209	Zfp655	964.629	-0.0688302	0.122015	-0.564113	0.572677	0.999969	835.787	1108.05	1019.15	911.258	945.259	968.264
210	Zfp654	306.2	-0.107	0.150075	-0.712976	0.47586	0.999969	300.764	341.171	310.741	269.892	304.506	310.124
211	Zfp653	251.76	0.201767	0.189155	1.06667	0.286121	0.999969	250.14	247.576	204.83	322.675	240.034	245.307
212	Zfp652	210.39	-0.0478257	0.201648	-0.237174	0.812521	0.999969	193.561	203.294	244.796	209.141	240.034	171.515
213	Zfp648	18.459	0.385728	0.60716	0.635298	0.525234	0.999969	13.8967	21.1345	12.9892	19.9182	11.9025	30.9126
214	Zfp646	121.819	0.123801	0.233444	0.530324	0.595887	0.999969	114.151	114.73	120.899	152.374	111.09	117.667
215	Zfp644	1213.37	0.000473795	0.0838601	0.00564982	0.995492	0.999969	1249.71	1217.75	1172.02	1225.97	1196.2	1218.56
216	Zfp64	159.546	0.016971	0.219906	0.0771741	0.938485	0.999969	143.93	166.057	165.862	133.452	194.408	153.566
217	Zfp639	258.122	0.170427	0.168467	1.01163	0.311715	0.999969	237.236	257.64	233.805	283.834	236.067	300.152
218	Zfp638	1368	-0.401744	0.166166	-2.41772	0.015618	0.999969	1194.12	1465.33	2012.33	1295.68	1141.65	1098.89
219	Zfp637	2370.21	0.0295033	0.0850335	0.346961	0.728621	0.999969	2264.17	2322.78	2450.96	2592.35	2246.6	2344.37
220	Zfp629	200.823	-0.0132276	0.252479	-0.0523908	0.958217	0.999969	232.273	175.114	197.835	138.432	263.839	197.442
221	Zfp628	249.546	-0.00115116	0.179137	-0.00642614	0.994873	0.999969	225.325	288.838	234.805	231.051	239.042	278.214
222	Zfp623	373.452	-0.0262411	0.183136	-0.143288	0.886063	0.999969	468.517	354.255	307.744	352.552	412.621	345.025
223	Zfp622	1369.34	-0.102203	0.100262	-1.01936	0.308033	0.999969	1306.29	1481.43	1465.78	1401.25	1205.13	1356.17
224	Zfp62	300.385	-0.0312529	0.179365	-0.174242	0.861675	0.999969	317.639	241.537	351.707	303.753	310.458	277.217
225	Zfp618	94.2698	-0.25674	0.252962	-1.01494	0.310136	0.999969	95.2916	111.711	100.916	97.5992	83.3177	76.783
226	Zfp617	50.6909	-0.0345485	0.333326	-0.103648	0.917449	0.999969	47.6458	46.2946	59.9501	50.7914	47.6101	51.8535
227	Zfp612	741.473	-0.102599	0.122732	-0.835955	0.40318	0.999969	665.056	811.163	827.311	688.174	699.273	757.858
228	Zfp61	473.998	0.320191	0.179082	1.78796	0.0737826	0.999969	507.229	446.844	310.741	527.832	500.898	550.444
229	Zfp609	226.828	-0.0722181	0.188004	-0.38413	0.700882	0.999969	233.266	229.46	234.805	194.203	267.807	201.431
230	Zfp608	248.628	0.213924	0.169787	1.25996	0.207685	0.999969	234.259	251.601	204.83	280.847	242.018	278.214
231	Zfp605	214.242	0.031545	0.170938	0.184541	0.853589	0.999969	209.443	225.435	200.833	201.174	217.221	231.346
232	Zfp598	301.453	-0.00933454	0.149674	-0.0623658	0.950272	0.999969	317.639	294.877	294.755	272.879	308.474	320.095
233	Zfp597	139.778	0.425075	0.242936	1.74974	0.0801634	0.999969	89.3359	126.807	141.882	176.276	143.822	160.546
234	Zfp593	388.447	-0.0229844	0.201431	-0.114106	0.909154	0.999969	408.96	461.94	303.747	299.769	431.467	424.8
235	Zfp592	554.08	-0.194865	0.121312	-1.60632	0.108203	0.999969	578.698	649.131	546.545	517.873	531.646	500.585
236	Zfp580	390.891	0.0105505	0.138113	0.0763903	0.939109	0.999969	395.063	415.645	357.702	370.479	422.54	383.915
237	Zfp579	279.663	-0.0492712	0.229472	-0.214716	0.829989	0.999969	248.155	231.473	373.689	217.108	322.36	285.194
238	Zfp575	84.3722	-0.142797	0.462095	-0.30902	0.757306	0.999969	125.07	94.6021	45.9617	93.6156	112.082	34.9014
239	Zfp574	259.005	0.00802169	0.208661	0.0384437	0.969334	0.999969	296.794	195.243	282.765	295.785	222.18	261.262
240	Zfp57	294.103	0.0239378	0.182337	0.131283	0.895551	0.999969	305.727	234.492	334.721	304.749	264.831	320.095
241	Zfp536	1698.94	-0.00433128	0.0856988	-0.0505408	0.959691	0.999969	1682.49	1640.44	1781.52	1787.66	1709	1592.5
242	Zfp532	713.505	-0.00308743	0.117882	-0.0261909	0.979105	0.999969	771.267	641.08	730.392	762.867	687.371	688.056
243	Zfp53	17.6205	-0.115104	0.566307	-0.203253	0.838937	0.999969	19.8524	20.1281	14.9875	12.9468	15.87	21.938
244	Zfp524	332.789	0.162696	0.152815	1.06466	0.28703	0.999969	323.594	281.793	336.72	315.704	370.962	367.96
245	Zfp523	161.967	0.365995	0.196405	1.86347	0.0623962	0.999969	146.908	124.794	152.873	190.219	183.497	173.51
246	Zfp521	805.441	0.0973396	0.119293	0.815973	0.414516	0.999969	776.23	820.22	738.385	926.197	735.973	835.639
247	Zfp518b	671.875	0.046063	0.115283	0.399563	0.689478	0.999969	601.528	712.535	669.443	719.047	661.582	667.115
248	Zfp518a	268.423	0.0311208	0.158888	0.195867	0.844715	0.999969	245.177	259.653	291.757	287.818	257.888	268.242
249	Zfp513	421.215	-0.138538	0.126324	-1.09669	0.272776	0.999969	423.849	440.805	459.617	392.389	387.824	422.805
250	Zfp512b	366.708	0.11821	0.168051	0.703419	0.481795	0.999969	373.226	334.126	347.711	304.749	407.662	432.777
251	Zfp512	711.259	0.153169	0.133704	1.14559	0.251966	0.999969	762.333	588.747	669.443	737.97	685.387	823.672
252	Zfp511	226.417	-0.0571763	0.212009	-0.269688	0.787401	0.999969	191.576	215.371	285.762	248.978	187.465	229.352
253	Zfp503	723.944	0.0344287	0.118123	0.291465	0.770695	0.999969	761.34	651.144	733.39	783.781	744.9	669.109
254	Zfp496	283.625	0.0463497	0.157762	0.293796	0.768914	0.999969	301.757	260.659	274.771	260.929	309.466	294.169
255	Zfp488	42.0063	0.491067	0.418424	1.17361	0.240551	0.999969	48.6384	22.1409	33.9717	44.816	44.6345	57.8366
256	Zfp483	5.48603	-0.627116	1.11902	-0.560413	0.575198	0.999969	3.97048	3.01922	12.9892	7.96728	2.97563	1.99436
257	Zfp474	17.2437	-0.62482	0.955424	-0.653972	0.51313	0.999969	34.7417	6.03843	21.9817	2.98773	33.7238	3.98873
258	Zfp469	67.0588	0.124452	0.392892	0.316759	0.751426	0.999969	97.2769	39.2498	55.9534	55.771	86.2933	67.8084
259	Zfp467	285.833	0.0438163	0.148247	0.295563	0.767564	0.999969	279.919	283.806	280.766	285.826	311.449	273.228
260	Zfp462	791.981	-0.0856872	0.0995307	-0.860912	0.389287	0.999969	807.001	812.169	827.311	726.019	773.664	805.723
261	Zfp46	907.902	-0.0217352	0.0930075	-0.233693	0.815223	0.999969	921.152	917.841	905.247	880.385	943.275	879.515
262	Zfp455	90.5815	-0.0216869	0.261594	-0.0829029	0.933929	0.999969	94.299	86.5508	92.9227	99.591	73.3989	96.7267
263	Zfp451	384.034	0.0127893	0.140835	0.0908109	0.927643	0.999969	386.13	342.178	418.652	379.442	372.946	404.856
264	Zfp446	326.188	0.240875	0.197859	1.2174	0.223451	0.999969	333.521	272.736	290.758	367.491	264.831	427.791
265	Zfp445	1196.13	-0.049754	0.0940276	-0.529142	0.596707	0.999969	1191.15	1275.12	1184.01	1125.38	1136.69	1264.43
266	Zfp444	124.621	-0.16708	0.248356	-0.672744	0.50111	0.999969	146.908	105.673	142.881	139.427	104.147	108.693
267	Zfp438	143.582	0.0535305	0.202785	0.263976	0.791798	0.999969	141.945	146.935	133.889	138.432	159.692	140.603
268	Zfp428	251.039	0.199709	0.194704	1.02571	0.305029	0.999969	192.568	272.736	235.804	292.798	228.132	284.197
269	Zfp426	296.099	-0.0701696	0.158846	-0.441747	0.658672	0.999969	262.052	337.146	310.741	291.802	283.677	291.177
270	Zfp423	853.95	-0.0145707	0.123412	-0.118066	0.906016	0.999969	836.78	754.804	983.182	853.495	889.714	805.723
271	Zfp422	790.484	0.145986	0.126184	1.15694	0.247298	0.999969	850.676	694.42	706.412	910.262	820.282	760.85
272	Zfp414	159.063	-0.184637	0.245992	-0.750583	0.452904	0.999969	169.738	171.089	166.861	191.215	149.773	105.701
273	Zfp410	545.042	-0.0167295	0.118702	-0.140937	0.88792	0.999969	578.698	524.337	541.549	507.914	576.281	541.47
274	Zfp41	146.749	0.127431	0.23459	0.543209	0.586986	0.999969	120.107	134.858	165.862	124.489	162.668	172.512
275	Zfp407	343.896	0.00596207	0.146213	0.0407765	0.967474	0.999969	323.594	357.274	348.71	308.732	351.125	373.943
276	Zfp40	398.349	0.0529741	0.157427	0.336499	0.736495	0.999969	326.572	458.921	387.677	404.34	395.759	416.822
277	Zfp398	28.0897	0.216479	0.487425	0.444127	0.656951	0.999969	29.7786	30.1922	17.985	38.8405	20.8294	30.9126
278	Zfp395	435.91	0.062417	0.142869	0.436884	0.662196	0.999969	416.901	459.927	402.665	424.258	505.857	405.853
279	Zfp386	573.135	-0.0535144	0.12844	-0.41665	0.676934	0.999969	615.425	522.324	613.489	518.869	558.427	610.275
280	Zfp385c	104.751	-0.163573	0.277063	-0.590381	0.554935	0.999969	82.3875	124.794	124.896	84.6524	117.042	94.7323
281	Zfp385b	219.827	-0.106973	0.207723	-0.514981	0.606566	0.999969	199.517	251.601	232.806	220.096	165.643	249.296
282	Zfp385a	85.478	-0.0626846	0.30638	-0.204597	0.837887	0.999969	74.4466	99.6341	87.9268	82.6606	60.5045	107.696
283	Zfp384	518.894	-0.0671833	0.116668	-0.575849	0.564717	0.999969	532.045	519.305	541.549	493.972	486.02	540.473
284	Zfp383	828.132	0.0665689	0.113051	0.588839	0.555969	0.999969	841.743	788.015	797.336	798.72	950.218	792.76
285	Zfp382	3.48811	0.132815	1.19906	0.110766	0.911802	0.999969	4.96311	3.01922	1.99834	3.98364	2.97563	3.98873
286	Zfp37	2.82477	0.868898	1.49979	0.579347	0.562355	0.999969	1.98524	2.01281	1.99834	8.96319	0.991877	0.997182
287	Zfp36l2	1604.48	0.0323365	0.0876242	0.369037	0.7121	0.999969	1698.37	1468.35	1592.67	1655.2	1615.77	1596.49
288	Zfp36l1	2984.07	0.0156106	0.0801276	0.194821	0.845533	0.999969	3121.79	2886.37	2895.59	3029.56	3173.01	2798.09
289	Zfp367	719.379	-0.0104485	0.115332	-0.0905951	0.927814	0.999969	676.968	727.631	761.366	663.276	702.249	784.782
290	Zfp365	209.145	-0.167793	0.18773	-0.893801	0.371428	0.999969	185.62	235.499	242.798	198.186	209.286	183.481
291	Zfp362	10.9628	0.343458	0.752829	0.456223	0.64823	0.999969	9.92621	12.0769	6.99418	7.96728	19.8375	8.97464
292	Zfp36	118.141	-0.0106439	0.243927	-0.0436355	0.965195	0.999969	122.092	116.743	116.903	95.6074	143.822	113.679
293	Zfp358	189.656	0.057411	0.223474	0.256902	0.797254	0.999969	187.605	185.179	184.846	173.288	155.725	251.29
294	Zfp354c	89.1051	-0.039175	0.253944	-0.154266	0.8774	0.999969	79.4097	98.6277	92.9227	90.6278	87.2852	85.7577
295	Zfp354a	212.574	0.0544456	0.165581	0.328817	0.742294	0.999969	203.487	217.384	204.83	223.084	211.27	215.391
296	Zfp347	616.523	-0.170973	0.132978	-1.28572	0.198541	0.999969	740.495	627.997	590.509	624.436	586.199	529.504
297	Zfp346	154.269	-0.0871638	0.210973	-0.413151	0.679496	0.999969	143.93	156.999	175.854	144.407	132.912	171.515
298	Zfp341	221.186	0.004543	0.163518	0.0277829	0.977835	0.999969	223.34	213.358	225.812	212.129	232.099	220.377
299	Zfp335	608.11	-0.0227371	0.111473	-0.203969	0.838378	0.999969	631.307	608.875	598.502	645.35	574.297	590.332
300	Zfp330	3015.19	0.115899	0.0790078	1.46693	0.142396	0.999969	2825.99	2960.84	2895.59	3294.47	2886.36	3227.88
301	Zfp329	192.329	-0.260264	0.270961	-0.960522	0.336793	0.999969	162.79	211.345	254.788	174.284	231.107	119.662
302	Zfp326	1470.93	-0.0207776	0.0804754	-0.258186	0.796263	0.999969	1541.54	1444.19	1458.79	1466.98	1427.31	1486.8
303	Zfp324	125.675	-0.484313	0.255282	-1.89717	0.0578057	0.999969	162.79	163.038	113.905	101.583	123.985	88.7492
304	Zfp322a	119.559	0.084762	0.256048	0.331039	0.740615	0.999969	88.3433	145.929	113.905	123.493	116.05	129.634
305	Zfp318	539.97	0.00866085	0.119532	0.0724563	0.942239	0.999969	539.986	551.51	523.564	584.599	540.573	499.588
306	Zfp317	403.192	-0.311199	0.143152	-2.1739	0.0297124	0.999969	416.901	475.023	447.627	319.687	362.035	397.876
307	Zfp316	114.51	-0.0348695	0.246091	-0.141694	0.887322	0.999969	121.1	103.66	122.898	121.501	90.2608	127.639
308	Zfp30	45.8621	-0.0073142	0.389111	-0.0187972	0.985003	0.999969	46.6532	51.3267	39.9667	35.8528	63.4801	37.8929
309	Zfp3	84.0874	0.176011	0.264432	0.665619	0.505654	0.999969	71.4687	79.506	85.9285	95.6074	93.2365	78.7774
310	Zfp296	73.7745	-0.122965	0.291796	-0.421408	0.673457	0.999969	81.3949	65.4163	83.9301	79.6728	73.3989	58.8337
311	Zfp292	339.531	-0.0609868	0.172022	-0.354529	0.722943	0.999969	273.963	395.517	370.691	325.663	326.328	345.025
312	Zfp287	487.172	0.183336	0.149469	1.22659	0.219978	0.999969	428.812	527.356	412.657	581.612	494.947	477.65
313	Zfp282	154.394	-0.0160687	0.261978	-0.0613363	0.951091	0.999969	177.679	185.179	102.914	140.423	172.587	147.583
314	Zfp281	477.237	-0.148532	0.123398	-1.20369	0.228711	0.999969	476.458	526.35	502.582	462.102	473.125	422.805
315	Zfp280d	383.273	-0.169256	0.151057	-1.12048	0.262509	0.999969	374.218	372.37	470.608	356.536	380.881	345.025
316	Zfp280c	438.19	0.0148094	0.148772	0.0995444	0.920706	0.999969	362.307	466.972	478.602	448.16	453.288	419.814
317	Zfp277	534.561	-0.100539	0.141708	-0.709484	0.478024	0.999969	604.506	543.459	511.574	472.062	596.118	479.645
318	Zfp276	10.3072	0.752209	0.80992	0.928745	0.353021	0.999969	4.96311	14.0897	3.99667	8.96319	15.87	13.9605
319	Zfp275	544.819	0.139231	0.117624	1.1837	0.236533	0.999969	555.868	497.164	502.582	542.771	590.167	580.36
320	Zfp267	770.148	-0.027631	0.101359	-0.272606	0.785156	0.999969	761.34	771.913	799.335	781.79	789.534	716.974
321	Zfp266	1316.86	-0.0919548	0.0923244	-0.995997	0.319252	0.999969	1257.65	1417.02	1401.83	1328.54	1275.55	1220.55
322	Zfp263	11.4555	0.719427	0.695883	1.03383	0.301214	0.999969	8.93359	7.04484	9.99168	11.9509	18.8457	11.9662
323	Zfp260	1459.29	0.0146797	0.0999251	0.146907	0.883205	0.999969	1517.72	1424.06	1413.82	1513.78	1581.05	1305.31
324	Zfp26	217.96	-0.176158	0.176985	-0.995323	0.319579	0.999969	213.414	242.544	237.802	225.076	181.514	207.414
325	Zfp236	305.453	0.0435458	0.163513	0.266315	0.789997	0.999969	313.668	330.101	258.785	302.757	339.222	288.186
326	Zfp219	1377.55	0.172411	0.0843408	2.04421	0.0409324	0.999969	1265.59	1335.5	1284.93	1469.96	1391.6	1517.71
327	Zfp217	147.735	0.0557254	0.199864	0.278817	0.780385	0.999969	152.864	138.884	142.881	157.354	137.871	156.558
328	Zfp213	144.937	0.0337268	0.246645	0.136742	0.891235	0.999969	151.871	149.954	127.894	118.513	130.928	190.462
329	Zfp212	711.391	0.0498652	0.114305	0.436247	0.662657	0.999969	649.174	747.759	700.417	774.818	723.078	673.098
330	Zfp207	1199.94	0.196705	0.094126	2.0898	0.0366354	0.999969	1164.34	1146.3	1044.13	1348.46	1218.03	1278.39
331	Zfp202	233.632	-0.00181302	0.166893	-0.0108633	0.991332	0.999969	243.192	208.326	249.792	227.068	232.099	241.318
332	Zfp189	240.034	-0.0224412	0.172227	-0.130301	0.896329	0.999969	220.362	245.563	259.784	263.916	214.245	236.332
333	Zfp185	33.0716	0.210554	0.430757	0.4888	0.624984	0.999969	23.8229	32.205	35.9701	38.8405	40.667	26.9239
334	Zfp182	221.872	0.186047	0.170889	1.0887	0.276286	0.999969	203.487	227.448	191.84	251.965	227.14	229.352
335	Zfp180	5002.3	0.190739	0.0768534	2.48186	0.01307	0.999969	4988.91	4706.96	4320.4	5394.85	5475.16	5127.51
336	Zfp18	186.895	0.202275	0.193402	1.04588	0.295616	0.999969	203.487	166.057	151.874	195.198	205.319	199.436
337	Zfp17	396.969	0.145441	0.164116	0.886208	0.375505	0.999969	307.713	408.6	414.655	460.111	378.897	411.836
338	Zfp161	119.188	-0.187434	0.230617	-0.812751	0.416361	0.999969	129.041	127.813	123.897	129.468	95.2202	109.69
339	Zfp157	281.371	-0.0147853	0.147072	-0.100531	0.919923	0.999969	281.904	277.768	288.76	267.9	277.726	294.169
340	Zfp148	740.215	-0.105807	0.10546	-1.00328	0.315724	0.999969	706.746	787.009	808.327	712.076	715.143	711.988
341	Zfp143	275.937	-0.0796124	0.151941	-0.52397	0.6003	0.999969	275.949	304.941	269.775	280.847	262.847	261.262
342	Zfp142	167.333	0.22671	0.205845	1.10137	0.270737	0.999969	150.878	138.884	172.856	173.288	161.676	206.417
343	Zfp136	86.5785	0.0767339	0.256971	0.298609	0.765238	0.999969	79.4097	78.4996	94.921	86.6442	92.2446	87.752
344	Zfp133	353.507	0.01678	0.135891	0.123481	0.901726	0.999969	345.432	348.216	360.7	339.605	346.165	380.924
345	Zfp131	433.389	-0.131791	0.129078	-1.02102	0.307246	0.999969	427.82	486.094	445.629	394.381	409.645	436.766
346	Zfp12	175.97	0.198416	0.180147	1.10141	0.270717	0.999969	161.797	158.006	171.857	189.223	187.465	187.47
347	Zfp112	64.6031	0.150745	0.339374	0.444186	0.656908	0.999969	84.3728	53.3395	45.9617	66.726	73.3989	63.8196
348	Zfp111	194.209	-0.0717391	0.219481	-0.326858	0.743775	0.999969	236.244	155.993	204.83	220.096	172.587	175.504
349	Zfp110	798.468	0.0304406	0.109743	0.27738	0.781488	0.999969	767.296	866.515	736.387	782.786	848.055	789.768
350	Zfp11	356.694	-0.132841	0.147021	-0.903552	0.366233	0.999969	355.358	360.293	403.664	303.753	350.133	366.963
351	Zfp105	204.278	-0.13561	0.173783	-0.78034	0.435191	0.999969	210.436	214.364	216.82	213.125	191.432	179.493
352	Zfhx4	191.675	-0.184667	0.179618	-1.02811	0.303899	0.999969	193.561	220.403	197.835	167.313	189.449	181.487
353	Zfhx3	1574.7	0.102432	0.089029	1.15055	0.249919	0.999969	1425.4	1632.39	1498.75	1638.27	1565.18	1688.23
354	Zfhx2	107.514	-0.0288886	0.255946	-0.11287	0.910133	0.999969	112.166	109.698	103.914	82.6606	127.952	108.693
355	Zfc3h1	850.494	0.0140219	0.0966094	0.14514	0.884601	0.999969	867.551	821.227	850.292	859.471	887.73	816.692
356	Zfat	123.496	-0.0494631	0.250556	-0.197413	0.843504	0.999969	122.092	134.858	119.9	89.6319	135.887	138.608
357	Zfand6	3748.32	0.061949	0.0717148	0.863825	0.387684	0.999969	3505.94	3745.84	3751.88	3867.12	3977.43	3641.71
358	Zfand5	5488.08	-0.016911	0.0899514	-0.188002	0.850875	0.999969	4979.98	6041.45	5539.39	5829.06	5153.79	5384.78
359	Zfand4	126.326	-0.0979632	0.230135	-0.425678	0.670343	0.999969	118.122	133.852	139.884	101.583	136.879	127.639
360	Zfand3	2201.92	0.0523388	0.0773278	0.676843	0.498506	0.999969	2248.29	2099.36	2138.22	2256.73	2134.52	2334.4
361	Zfand2b	416.263	0.153602	0.164277	0.93502	0.349778	0.999969	450.65	316.011	415.654	402.348	467.174	445.74
362	Zfand2a	602.712	0.224424	0.130874	1.7148	0.0863814	0.999969	492.34	621.958	553.539	670.248	597.11	681.075
363	Zfand1	229.221	-0.026135	0.191568	-0.136427	0.891484	0.999969	198.524	253.614	241.799	227.068	259.872	194.45
364	Zer1	564.375	-0.0140561	0.131499	-0.106891	0.914875	0.999969	538.993	604.849	557.536	578.624	489.987	616.258
365	Zeb2	1141.54	-0.0554461	0.0912772	-0.607447	0.543554	0.999969	1194.12	1139.25	1157.04	1158.24	1155.54	1045.05
366	Zeb1	1355.68	0.109684	0.0838576	1.30798	0.19088	0.999969	1276.51	1280.15	1355.87	1441.08	1428.3	1352.18
367	Zdhhc9	991.467	0.0437888	0.145319	0.301329	0.763163	0.999969	919.167	1081.89	928.227	891.34	895.665	1232.52
368	Zdhhc8	1579.4	0.0505444	0.136218	0.371055	0.710597	0.999969	1353.94	1674.66	1626.65	1619.35	1327.13	1874.7
369	Zdhhc7	954.921	0.0593384	0.113115	0.524585	0.599871	0.999969	954.901	895.701	955.205	913.25	904.592	1105.87
370	Zdhhc6	1372.98	-0.0596096	0.0834563	-0.714261	0.475066	0.999969	1419.45	1369.72	1414.82	1403.24	1285.47	1345.2
371	Zdhhc5	599.07	-0.0604813	0.131918	-0.458475	0.646611	0.999969	619.396	619.946	595.504	604.518	499.906	655.149
372	Zdhhc4	426.44	-0.28308	0.129138	-2.19207	0.0283745	0.999969	455.613	505.215	443.631	368.487	388.816	396.878
373	Zdhhc3	1527.75	-0.119815	0.0858127	-1.39624	0.162641	0.999969	1540.55	1614.27	1618.65	1566.57	1409.46	1417
374	Zdhhc23	73.9327	0.0782385	0.281729	0.277709	0.781236	0.999969	75.4392	63.4035	76.936	67.7219	84.3096	75.7858
375	Zdhhc22	118.627	0.245043	0.258614	0.947524	0.343372	0.999969	97.2769	88.5636	139.884	140.423	128.944	116.67
376	Zdhhc20	981.873	-0.0451213	0.0966388	-0.466907	0.640567	0.999969	927.108	1017.48	1047.13	966.033	940.3	993.193
377	Zdhhc2	2365.86	0.0475094	0.0858597	0.553338	0.580032	0.999969	2261.19	2283.53	2435.97	2328.44	2269.41	2616.61
378	Zdhhc19	65.3068	0.429308	0.319701	1.34284	0.179322	0.999969	53.6015	68.4355	44.9626	84.6524	77.3664	62.8225
379	Zdhhc18	640.419	0.107141	0.150834	0.710325	0.477502	0.999969	575.72	592.773	681.433	710.084	535.614	746.889
380	Zdhhc17	1335.22	-0.0675913	0.107742	-0.627345	0.530433	0.999969	1229.86	1394.88	1474.77	1281.74	1207.11	1422.98
381	Zdhhc16	639.393	-0.130231	0.114189	-1.14049	0.254083	0.999969	671.012	667.247	666.445	657.301	620.915	553.436
382	Zdhhc14	721.719	0.0963089	0.121395	0.793351	0.427574	0.999969	765.311	649.131	678.435	681.203	814.331	741.903
383	Zdhhc13	615.302	-0.000510888	0.118226	-0.00432128	0.996552	0.999969	606.491	670.266	569.526	614.477	646.704	584.349
384	Zdhhc1	264.17	0.273883	0.156562	1.74936	0.0802289	0.999969	246.17	241.537	229.809	285.826	313.433	268.242
385	Zdbf2	18.54	-1.94822	0.830023	-2.34719	0.0189157	0.999969	7.94097	66.4227	13.9884	7.96728	6.94314	7.97746
386	Zcrb1	2072.37	-0.0257666	0.0793256	-0.324821	0.745317	0.999969	2032.89	2119.49	2120.24	2086.43	1926.23	2148.93
387	Zcchc9	604.713	0.13101	0.111668	1.17321	0.240712	0.999969	566.787	555.536	609.493	665.268	619.923	611.273
388	Zcchc8	285.947	-0.0275098	0.189754	-0.144977	0.884729	0.999969	238.229	328.088	299.751	319.687	293.596	236.332
389	Zcchc7	679.272	-0.21455	0.11588	-1.85149	0.0640991	0.999969	658.108	730.65	800.334	635.391	617.939	633.211
390	Zcchc3	403.847	-0.0346279	0.126953	-0.272762	0.785036	0.999969	422.857	398.536	404.663	387.409	390.8	418.816
391	Zcchc24	1953.52	-0.0415722	0.101008	-0.411573	0.680653	0.999969	2101.38	1772.28	2071.28	1968.91	2047.23	1760.03
392	Zcchc18	8187.92	-0.0736981	0.112695	-0.653963	0.513136	0.999969	7029.74	9525.62	8635.81	7690.42	8789.02	7456.93
393	Zcchc17	1518.62	-0.0362485	0.0893804	-0.405553	0.685071	0.999969	1504.81	1506.59	1601.67	1614.37	1412.43	1471.84
394	Zcchc14	349.655	0.012552	0.149595	0.0839068	0.933131	0.999969	343.447	356.267	344.713	370.479	380.881	302.146
395	Zcchc12	569.104	0.0240728	0.143225	0.168077	0.866523	0.999969	532.045	553.523	607.494	501.939	546.524	673.098
396	Zcchc10	391.294	0.0830267	0.145346	0.571235	0.567841	0.999969	381.166	359.287	399.667	383.425	457.255	366.963
397	Zc4h2	676.557	-0.0561497	0.113675	-0.493948	0.621343	0.999969	649.174	721.592	698.419	633.399	635.793	720.963
398	Zc3hc1	338.6	0.0681545	0.147533	0.461961	0.64411	0.999969	300.764	371.363	319.734	354.544	348.149	337.048
399	Zc3hav1l	11.6207	1.41799	0.712321	1.99066	0.0465181	0.999969	4.96311	5.03203	8.99252	14.9387	18.8457	16.9521
400	Zc3h8	464.452	0.0487643	0.130193	0.374553	0.707993	0.999969	463.554	412.626	493.589	494.967	451.304	470.67
401	Zc3h7b	1264.39	-0.00889399	0.107076	-0.0830622	0.933802	0.999969	1379.74	1122.14	1302.92	1256.84	1334.07	1190.64
402	Zc3h7a	615.517	-0.0710593	0.131824	-0.539047	0.589855	0.999969	573.735	608.875	709.41	659.293	556.443	585.346
403	Zc3h6	199.413	-0.0394117	0.197234	-0.199822	0.84162	0.999969	213.414	180.147	212.823	169.305	190.44	230.349
404	Zc3h4	729.392	0.128404	0.0997643	1.28708	0.198067	0.999969	694.835	724.612	671.441	763.863	763.745	757.858
405	Zc3h3	361.784	-0.142514	0.156522	-0.910503	0.362557	0.999969	418.886	361.299	358.701	394.381	328.311	309.126
406	Zc3h18	161.848	-0.0117244	0.209163	-0.0560538	0.955299	0.999969	190.583	161.025	135.887	160.342	155.725	167.527
407	Zc3h15	2783.62	-0.0842519	0.0775047	-1.08706	0.277012	0.999969	2676.11	2993.05	2925.57	2789.54	2707.82	2609.63
408	Zc3h14	1204.03	-0.0355627	0.0946762	-0.375624	0.707196	0.999969	1232.84	1226.81	1197	1208.04	1270.59	1088.92
409	Zc3h13	637.514	0.0119251	0.111694	0.106765	0.914975	0.999969	632.3	606.862	665.446	619.456	615.956	685.064
410	Zc3h12a	62.9573	-0.241249	0.372595	-0.647484	0.517319	0.999969	77.4244	40.2562	86.9277	68.7178	53.5614	50.8563
411	Zc3h11a	2211.95	0.0113485	0.0766188	0.148116	0.882251	0.999969	2273.1	2113.45	2223.15	2240.8	2299.17	2122
412	Zc3h10	200.069	0.03724	0.18062	0.206179	0.836651	0.999969	221.354	193.23	177.852	204.162	194.408	209.408
413	Zc2hc1b	17.1308	-0.718585	0.798365	-0.900071	0.368082	0.999969	22.8303	18.1153	22.9809	3.98364	4.95939	29.9155
414	Zc2hc1a	3485.43	0.0481353	0.0649413	0.741212	0.458565	0.999969	3319.32	3528.46	3434.14	3559.38	3497.36	3573.9
415	Zbtb9	112.937	0.362385	0.302638	1.19742	0.231142	0.999969	117.129	64.4099	114.904	155.362	102.163	123.651
416	Zbtb8os	966.999	-0.0434247	0.0992311	-0.437612	0.661668	0.999969	988.651	918.848	1037.14	920.221	1004.77	932.365
417	Zbtb8a	238.275	-0.150206	0.200719	-0.748338	0.454256	0.999969	273.963	193.23	284.763	241.01	202.343	234.338
418	Zbtb7c	81.0487	-0.0294643	0.313061	-0.0941169	0.925016	0.999969	101.247	68.4355	75.9368	73.6974	103.155	63.8196
419	Zbtb7b	12.2871	-1.06095	0.997912	-1.06317	0.287704	0.999969	23.8229	4.02562	21.9817	18.9223	2.97563	1.99436
420	Zbtb7a	1114.99	0.0195712	0.134567	0.145439	0.884364	0.999969	957.879	1165.42	1199	1016.82	1037.5	1313.29
421	Zbtb6	387.236	-0.0335904	0.128157	-0.262103	0.793242	0.999969	387.122	384.447	403.664	366.495	391.791	389.898
422	Zbtb5	216.194	0.0185093	0.1719	0.107675	0.914253	0.999969	222.347	194.236	227.81	225.076	204.327	223.369
423	Zbtb49	107.014	0.00301355	0.257649	0.0116963	0.990668	0.999969	115.144	100.641	104.913	133.452	99.1877	88.7492
424	Zbtb48	186.752	0.235785	0.196523	1.19978	0.230223	0.999969	162.79	147.942	203.83	202.17	201.351	202.428
425	Zbtb47	466.31	0.0292636	0.153567	0.190559	0.848871	0.999969	502.266	439.799	442.632	423.262	429.483	560.416
426	Zbtb45	108.054	0.296253	0.313649	0.944536	0.344896	0.999969	95.2916	121.775	73.9385	90.6278	103.155	163.538
427	Zbtb44	160.324	-0.169078	0.227083	-0.744564	0.456535	0.999969	131.026	200.275	177.852	152.374	136.879	163.538
428	Zbtb43	483.102	-0.179495	0.121618	-1.47589	0.139974	0.999969	478.443	529.369	531.558	460.111	433.45	465.684
429	Zbtb42	261.363	-0.0655559	0.174877	-0.374869	0.707758	0.999969	228.303	291.857	281.765	276.863	229.124	260.265
430	Zbtb41	611.745	-0.287713	0.13002	-2.21284	0.026909	0.999969	619.396	755.81	642.465	601.53	514.784	536.484
431	Zbtb40	393.348	-0.0100928	0.144955	-0.0696276	0.94449	0.999969	385.137	376.396	422.648	345.581	433.45	396.878
432	Zbtb4	2102.55	0.00976764	0.0984292	0.0992351	0.920952	0.999969	2024.95	2210.07	2051.29	1976.88	1976.81	2375.29
433	Zbtb39	176.353	0.0722215	0.187961	0.384237	0.700803	0.999969	164.775	188.198	162.864	195.198	174.57	172.512
434	Zbtb38	815.683	0.121989	0.107829	1.13132	0.257921	0.999969	801.045	817.201	725.396	862.458	789.534	898.461
435	Zbtb34	326.038	-0.0880828	0.156759	-0.561898	0.574186	0.999969	350.395	287.832	369.692	320.683	298.555	329.07
436	Zbtb24	147.975	0.514792	0.214335	2.40181	0.0163143	0.999969	144.923	108.692	111.907	176.276	180.522	165.532
437	Zbtb22	411.688	0.058189	0.154686	0.376176	0.706786	0.999969	424.842	408.6	376.686	452.143	347.157	460.698
438	Zbtb21	141.27	0.0273673	0.235497	0.116211	0.907486	0.999969	148.893	156.999	113.905	117.517	152.749	157.555
439	Zbtb20	2063.54	-0.162275	0.0880389	-1.84322	0.0652966	0.999969	2287.99	2074.2	2176.19	1973.89	2074.02	1794.93
440	Zbtb2	242.123	-0.0438976	0.173242	-0.25339	0.799967	0.999969	270.986	252.608	213.822	245.99	249.953	219.38
441	Zbtb18	1537.81	-0.0387686	0.102055	-0.379881	0.704034	0.999969	1460.15	1667.61	1547.71	1395.27	1479.88	1676.26
442	Zbtb17	312.139	0.0428681	0.164058	0.261299	0.793862	0.999969	305.727	318.024	298.751	274.871	304.506	370.952
443	Zbtb12	43.0834	-0.421928	0.375212	-1.12451	0.260798	0.999969	41.6901	58.3715	47.9601	38.8405	29.7563	41.8816
444	Zbtb11	1744.03	-0.00720859	0.0877109	-0.0821858	0.934499	0.999969	1615.99	1842.73	1786.51	1815.54	1673.3	1730.11
445	Zbtb10	35.4094	-0.074958	0.403961	-0.185557	0.852792	0.999969	32.7565	42.269	33.9717	27.8855	39.6751	35.8986
446	Zbtb1	477.452	-0.251853	0.149951	-1.67958	0.0930398	0.999969	555.868	557.548	443.631	461.106	381.873	464.687
447	Zbp1	51.6811	-0.015587	0.367805	-0.0423784	0.966197	0.999969	56.5794	53.3395	45.9617	67.7219	50.5857	35.8986
448	Zbed4	229.51	0.121065	0.161478	0.749729	0.453418	0.999969	207.458	220.403	231.807	244.994	236.067	236.332
449	Zbed3	214.308	0.213574	0.203754	1.04819	0.294549	0.999969	226.318	194.236	174.854	185.239	255.904	249.296
450	Zap70	43.1977	0.216737	0.364246	0.595027	0.551825	0.999969	45.6606	37.237	36.9692	53.7792	40.667	44.8732
451	Zan	26.547	0.469363	0.910787	0.515338	0.606317	0.999969	42.6827	18.1153	5.99501	57.7628	32.7319	1.99436
452	Zadh2	335.467	0.115224	0.159226	0.723652	0.469279	0.999969	332.528	309.973	323.731	292.798	390.8	362.974
453	Yy1	1542.47	0.0907373	0.0760639	1.19291	0.232905	0.999969	1501.84	1468.35	1511.74	1605.41	1595.93	1571.56
454	Ywhaz	10837.1	0.131683	0.0659871	1.99559	0.045978	0.999969	10093	10997	9938.73	11556.5	11416.5	11020.9
455	Ywhaq	11288.2	-0.0248985	0.0653056	-0.381261	0.703009	0.999969	11056.8	11734.7	11365.5	11449	11573.2	10550.2
456	Ywhah	10519.4	0.0195803	0.0880723	0.222321	0.824064	0.999969	9999.66	11583.7	9760.88	11071.5	10945.4	9755.43
457	Ywhag	12803.8	-0.0203807	0.0663702	-0.307075	0.758786	0.999969	12573.5	13634.8	12474.6	12612.2	13240.6	12287.3
458	Ywhae	4869.11	-0.00865181	0.0631761	-0.136947	0.891072	0.999969	4859.87	4915.28	4875.94	4989.51	4645.95	4928.07
459	Ywhab	9670.92	-0.037884	0.095584	-0.396343	0.691852	0.999969	8748.96	11119.8	9525.07	10054.7	9599.39	8977.63
460	Ythdf3	843.801	-0.0786037	0.111435	-0.705379	0.480574	0.999969	804.023	959.104	837.303	828.597	857.974	775.808
461	Ythdf2	516.443	-0.157669	0.195011	-0.808513	0.418795	0.999969	452.635	594.785	586.512	637.383	432.458	394.884
462	Ythdf1	1290.64	0.117018	0.0968738	1.20794	0.22707	0.999969	1169.31	1222.78	1322.9	1257.83	1335.07	1435.94
463	Ythdc1	1609.24	0.03749	0.0764377	0.490464	0.623806	0.999969	1577.27	1578.04	1609.66	1680.1	1601.88	1608.45
464	Yrdc	302.278	0.0748144	0.151372	0.494241	0.621136	0.999969	288.853	270.723	323.731	299.769	303.514	327.076
465	Ypel5	5121.39	0.00878861	0.0705772	0.124525	0.9009	0.999969	4782.45	5396.34	5138.72	5081.13	5237.11	5092.61
466	Ypel4	408.959	0.00689789	0.128901	0.0535133	0.957323	0.999969	423.849	378.408	421.649	404.34	402.702	422.805
467	Ypel3	3185.57	0.0955387	0.0675408	1.41453	0.157205	0.999969	3123.78	3160.11	2956.54	3322.36	3323.78	3226.88
468	Ypel2	45.2126	0.120806	0.378339	0.319307	0.749494	0.999969	43.6753	50.3203	35.9701	60.7505	39.6751	40.8845
469	Ypel1	110.377	0.00194153	0.249885	0.0077697	0.993801	0.999969	113.159	130.833	86.9277	107.558	109.106	114.676
470	Ylpm1	599.113	0.0505316	0.113711	0.444385	0.656765	0.999969	610.462	605.856	549.543	580.616	610.004	638.196
471	Ykt6	537.199	-0.268614	0.172775	-1.55471	0.120016	0.999969	627.336	666.24	467.611	466.086	422.54	573.38
472	Yipf7	89.2875	-0.434119	0.307489	-1.41182	0.158003	0.999969	112.166	119.762	75.9368	96.6033	69.4314	61.8253
473	Yipf5	2613.65	0.00363783	0.0769018	0.0473049	0.96227	0.999969	2579.82	2589.48	2661.78	2702.9	2713.78	2434.12
474	Yipf4	1664.39	0.0632197	0.0929178	0.680382	0.496262	0.999969	1723.19	1554.9	1605.66	1620.35	1852.83	1629.4
475	Yipf3	568.607	-0.00203906	0.115247	-0.0176929	0.985884	0.999969	566.787	580.696	559.534	574.64	525.695	604.292
476	Yipf2	184.457	0.201862	0.176369	1.14455	0.252397	0.999969	163.782	172.095	178.851	197.19	197.384	197.442
477	Yipf1	1644.94	0.0189182	0.0792214	0.238801	0.81126	0.999969	1670.58	1603.2	1628.64	1620.35	1612.79	1734.1
478	Yif1a	1244.18	-0.0986986	0.119903	-0.823156	0.410419	0.999969	1291.4	1090.94	1477.77	1233.93	1166.45	1204.6
479	Yes1	530.663	4.78624e-06	0.122277	3.91426e-05	0.999969	0.999969	528.074	527.356	536.553	479.033	539.581	573.38
480	Yeats4	991.357	-0.0405757	0.0964854	-0.420538	0.674093	0.999969	944.975	1070.82	1000.17	944.123	991.877	996.185
481	Yeats2	406.8	-0.0631111	0.179866	-0.350878	0.72568	0.999969	520.133	349.223	377.686	388.405	442.377	362.974
482	Ydjc	255.49	0.0220207	0.18597	0.11841	0.905743	0.999969	258.081	270.723	231.807	243.998	219.205	309.126
483	Ybx3	1774.11	0.131978	0.415507	0.317631	0.750765	0.999969	1699.37	1739.07	1640.63	1306.63	2984.56	1274.4
484	Ybx2	29.2171	0.0259566	0.609297	0.042601	0.96602	0.999969	34.7417	23.1473	28.9759	27.8855	51.5776	8.97464
485	Ybey	69.8198	0.199484	0.297468	0.670608	0.50247	0.999969	58.5646	78.4996	57.9518	71.7055	69.4314	82.7661
486	Yars2	266.366	0.111004	0.158697	0.699474	0.484256	0.999969	274.956	250.595	242.798	254.953	276.734	298.157
487	Yars1	2119.31	-0.00469168	0.0955637	-0.0490947	0.960844	0.999969	1986.23	2328.82	2053.29	2019.71	2039.3	2288.53
488	Yaf2	451.304	0.0952097	0.199436	0.477394	0.633082	0.999969	402.012	413.632	493.589	550.738	326.328	521.526
489	Xylt2	712.284	0.0506197	0.115926	0.436656	0.662361	0.999969	719.65	669.259	710.409	706.1	664.558	803.729
490	Xylt1	10.2891	-0.0993956	0.91019	-0.109203	0.913041	0.999969	10.9188	4.02562	16.9859	3.98364	19.8375	5.98309
491	Xylb	302.238	0.32663	0.142888	2.28591	0.0222596	0.999969	271.978	274.749	257.785	322.675	339.222	347.019
492	Xxylt1	519.847	0.0899914	0.128956	0.697848	0.485272	0.999969	519.141	495.151	496.587	530.82	480.069	597.312
493	Xrn2	713.978	-0.0611852	0.101833	-0.600836	0.54795	0.999969	746.451	702.471	738.385	713.072	671.501	711.988
494	Xrn1	721.799	0.00467055	0.106089	0.0440248	0.964885	0.999969	714.687	757.823	689.426	707.096	765.729	696.033
495	Xrcc6	279.544	-0.0988845	0.158739	-0.622936	0.533327	0.999969	286.867	273.742	306.745	299.769	263.839	246.304
496	Xrcc5	456.106	0.0378366	0.132493	0.285575	0.775204	0.999969	438.738	472.004	439.634	467.082	414.605	504.574
497	Xrcc4	280.3	-0.0214056	0.157982	-0.135494	0.892222	0.999969	305.727	255.627	285.762	271.884	299.547	263.256
498	Xrcc3	22.1261	0.495461	0.605129	0.818769	0.412918	0.999969	7.94097	28.1793	18.9842	29.8773	16.8619	30.9126
499	Xrcc2	127.307	-0.0587115	0.213451	-0.275058	0.783272	0.999969	135.989	124.794	128.893	124.489	115.058	134.62
500	Xrcc1	421.646	0.00619374	0.122016	0.0507616	0.959515	0.999969	419.879	422.69	419.651	416.291	415.597	435.769
501	Xpr1	242.682	-0.113184	0.158496	-0.714111	0.475158	0.999969	240.214	251.601	264.78	244.994	226.148	228.355
502	Xpot	531.755	-0.1393	0.135646	-1.02694	0.304449	0.999969	531.052	575.664	565.529	431.229	535.614	551.442
503	Xpo7	1476.93	-0.113628	0.106693	-1.065	0.286876	0.999969	1362.87	1536.78	1705.58	1326.55	1480.87	1448.91
504	Xpo6	1438.54	-0.0345727	0.0857208	-0.403317	0.686715	0.999969	1475.03	1483.44	1408.83	1439.09	1337.05	1487.8
505	Xpo5	326.235	0.0248529	0.152926	0.162516	0.8709	0.999969	345.432	325.069	299.751	309.728	308.474	368.957
506	Xpo4	285.633	-0.259263	0.154631	-1.67666	0.0936092	0.999969	276.941	322.05	334.721	262.92	255.904	261.262
507	Xpo1	1301.3	-0.000750025	0.0967813	-0.00774969	0.993817	0.999969	1385.7	1293.23	1225.98	1224.97	1398.55	1279.38
508	Xpnpep3	102.542	-0.151081	0.276941	-0.545537	0.585384	0.999969	97.2769	86.5508	139.884	109.55	92.2446	89.7464
509	Xpnpep2	36.7142	-0.0985394	0.507024	-0.194349	0.845903	0.999969	45.6606	42.269	25.9784	39.8364	50.5857	15.9549
510	Xpnpep1	777.357	0.00241579	0.137783	0.0175333	0.986011	0.999969	849.684	640.074	840.301	708.092	822.266	803.729
511	Xpc	371.622	-0.0658258	0.133491	-0.49311	0.621935	0.999969	381.166	385.453	373.689	337.614	384.848	366.963
512	Xpa	307.747	-0.0279519	0.149245	-0.187289	0.851434	0.999969	317.639	283.806	330.725	311.72	317.401	285.194
513	Xlr4a	41.5486	-0.376863	0.379288	-0.993607	0.320414	0.999969	50.6237	38.2434	51.9568	30.8732	34.7157	42.8788
514	Xkr8	17.9739	0.532146	0.77646	0.685349	0.493124	0.999969	3.97048	22.1409	17.985	27.8855	6.94314	28.9183
515	Xkr5	52.3542	-0.0540466	0.41493	-0.130255	0.896365	0.999969	47.6458	65.4163	46.9609	32.865	78.3583	42.8788
516	Xkr4	54.0367	-0.2644	0.326609	-0.809532	0.418209	0.999969	56.5794	61.3907	58.9509	47.8037	41.6588	57.8366
517	Xk	356.262	-0.161522	0.147535	-1.0948	0.273603	0.999969	344.439	386.46	397.669	310.724	325.336	372.946
518	Xirp1	58.3177	-0.36006	0.364027	-0.989102	0.322613	0.999969	81.3949	49.3139	65.9451	37.8446	49.5939	65.814
519	Xiap	502.041	-0.173244	0.130311	-1.32947	0.183693	0.999969	479.436	553.523	563.531	494.967	487.012	433.774
520	Xdh	610.463	-0.103741	0.144792	-0.716483	0.473693	0.999969	692.849	605.856	598.502	558.706	694.314	512.552
521	Xcl1	3.48745	0.993608	1.26277	0.786846	0.431372	0.999969	1.98524	2.01281	2.99751	7.96728	3.96751	1.99436
522	Xbp1	2614.61	0.0951569	0.0773662	1.22996	0.218714	0.999969	2586.77	2446.57	2551.88	2748.71	2826.85	2526.86
523	Xab2	186.093	0.0618533	0.262201	0.235901	0.81351	0.999969	231.281	176.121	138.884	151.378	171.595	247.301
524	Wwtr1	109.01	-0.12864	0.244307	-0.526552	0.598505	0.999969	127.055	96.6149	117.902	109.55	91.2527	111.684
525	Wwp2	292.634	-0.0823823	0.18267	-0.45099	0.651997	0.999969	285.875	365.325	251.79	298.773	259.872	294.169
526	Wwp1	357.144	0.223716	0.157837	1.41739	0.15637	0.999969	328.558	350.229	309.742	448.16	341.206	364.969
527	Wwox	267.385	0.146087	0.153827	0.949686	0.342272	0.999969	247.163	257.64	256.786	300.765	281.693	260.265
528	Wwc3	651.871	0.107512	0.122983	0.8742	0.382009	0.999969	601.528	602.837	678.435	675.227	741.924	611.273
529	Wwc2	676.546	-0.0511158	0.120137	-0.425479	0.670488	0.999969	665.056	655.17	745.38	682.199	712.168	599.306
530	Wwc1	66.1419	0.401746	0.30671	1.30985	0.190245	0.999969	53.6015	67.4291	49.9584	86.6442	72.407	66.8112
531	Wtip	277.514	-0.15407	0.176218	-0.874314	0.381947	0.999969	325.58	247.576	303.747	268.896	232.099	287.188
532	Wtap	1937	0.00106049	0.0777466	0.0136403	0.989117	0.999969	1924.69	2002.75	1881.43	1941.03	1856.79	2015.3
533	Wt1	34.8663	0.159376	0.461252	0.345529	0.729697	0.999969	37.7196	21.1345	39.9667	30.8732	50.5857	28.9183
534	Wscd1	85.7734	-0.310794	0.385428	-0.806361	0.420035	0.999969	96.2842	113.724	74.9376	38.8405	113.074	77.7802
535	Wsb2	4158.24	-0.00884596	0.0710837	-0.124444	0.900964	0.999969	4230.55	4060.84	4221.49	4276.44	3883.2	4276.91
536	Wsb1	1447.78	-0.13996	0.0963696	-1.45233	0.14641	0.999969	1467.09	1435.13	1651.63	1301.65	1463.02	1368.13
537	Wrnip1	1077.02	0.086166	0.0968155	0.890003	0.373465	0.999969	1024.38	1111.07	999.168	1080.56	1067.26	1179.67
538	Wrn	260.753	-0.114917	0.155443	-0.739285	0.459734	0.999969	278.927	266.697	267.777	251.965	267.807	231.346
539	Wrap73	442.891	0.0467388	0.11992	0.389751	0.696721	0.999969	433.775	430.741	442.632	436.209	453.288	460.698
540	Wrap53	213.101	0.123882	0.183125	0.676491	0.498729	0.999969	175.694	217.384	218.818	212.129	211.27	243.312
541	Wnt9a	259.543	0.0124324	0.156702	0.0793378	0.936764	0.999969	279.919	242.544	252.79	253.957	271.774	256.276
542	Wnt8b	3.65261	1.40863	1.22329	1.15151	0.249522	0.999969	1.98524	2.01281	1.99834	2.98773	5.95126	6.98027
543	Wnt7a	113.583	-0.445082	0.255038	-1.74516	0.0809573	0.999969	111.174	133.852	147.877	81.6646	90.2608	116.67
544	Wnt6	323.246	0.0340574	0.155485	0.21904	0.826619	0.999969	342.454	323.056	292.756	310.724	302.523	367.96
545	Wnt5b	54.3595	0.284509	0.346905	0.820136	0.412139	0.999969	40.6975	64.4099	41.9651	53.7792	63.4801	61.8253
546	Wnt5a	60.1271	0.525292	0.322451	1.62906	0.1033	0.999969	52.6089	52.3331	42.9642	61.7464	86.2933	64.8168
547	Wnt4	90.8929	0.0414119	0.251593	0.164598	0.86926	0.999969	97.2769	86.5508	84.9293	100.587	91.2527	84.7605
548	Wnt2b	168.657	-0.00302828	0.191536	-0.0158105	0.987386	0.999969	189.591	160.018	156.869	167.313	166.635	171.515
549	Wnt2	71.1411	-0.0744493	0.288196	-0.258329	0.796153	0.999969	67.4982	79.506	71.9401	61.7464	80.342	65.814
550	Wnt16	180.073	-0.0271941	0.21569	-0.126079	0.899669	0.999969	201.502	149.954	193.839	172.292	209.286	153.566
551	Wnt11	8.96962	0.206331	0.808044	0.255346	0.798456	0.999969	7.94097	9.05765	7.99335	5.97546	15.87	6.98027
552	Wnt10a	18.9368	-0.210038	0.610129	-0.344252	0.730657	0.999969	22.8303	20.1281	17.985	10.955	29.7563	11.9662
553	Wnt1	97.1922	0.176968	0.290928	0.608287	0.542997	0.999969	99.2621	81.5188	92.9227	137.436	93.2365	78.7774
554	Wnk2	447.425	0.122533	0.138867	0.882377	0.377573	0.999969	419.879	435.773	429.642	499.947	400.718	498.591
555	Wnk1	3109.35	0.0206734	0.0877904	0.235486	0.813832	0.999969	3363	2777.68	3120.4	3212.81	3045.06	3137.13
556	Wls	850.197	0.0196682	0.105108	0.187123	0.851564	0.999969	771.267	900.733	861.283	850.507	886.738	830.653
557	Wiz	369.095	0.0370914	0.18026	0.205766	0.836973	0.999969	426.827	382.434	283.764	379.442	335.254	406.85
558	Wipi2	269.075	0.0161979	0.185988	0.0870913	0.930599	0.999969	273.963	305.947	222.815	245.99	310.458	255.279
559	Wipi1	2146.36	-0.188619	0.0911327	-2.06971	0.038479	0.999969	2100.39	2225.16	2533.89	2035.64	1984.75	1998.35
560	Wipf3	1304.15	0.168754	0.110463	1.52769	0.126589	0.999969	1339.05	1218.76	1126.06	1229.95	1428.3	1482.81
561	Wipf1	1843.88	-0.0645868	0.0927242	-0.696547	0.486086	0.999969	1880.02	1890.03	1885.43	1793.63	1981.77	1632.39
562	Wif1	155.353	0.337718	0.212855	1.58661	0.112602	0.999969	131.026	134.858	145.879	142.415	184.489	193.453
563	Whamm	106.689	0.0561625	0.237976	0.236	0.813433	0.999969	101.247	108.692	103.914	97.5992	124.977	103.707
564	Wfs1	158.193	0.378827	0.264454	1.43249	0.152004	0.999969	161.797	140.897	109.909	173.288	131.92	231.346
565	Wfikkn1	56.0518	-0.465221	0.345012	-1.34842	0.177523	0.999969	49.6311	75.4804	69.9418	51.7873	51.5776	37.8929
566	Wfdc6a	61.977	-0.107014	0.324668	-0.32961	0.741695	0.999969	73.454	65.4163	53.9551	49.7955	73.3989	55.8422
567	Wfdc5	17.1096	0.303851	0.60322	0.503716	0.614461	0.999969	18.8598	14.0897	12.9892	27.8855	15.87	12.9634
568	Wfdc3	1.49557	0.994607	1.79239	0.554905	0.57896	0.999969	0.992621	1.00641	0.999168	1.99182	0.991877	2.99155
569	Wfdc21	55.6748	0.00150448	0.339383	0.00443298	0.996463	0.999969	54.5942	62.3971	49.9584	43.8201	69.4314	53.8478
570	Wfdc2	91.7001	-0.437263	0.313813	-1.39339	0.163503	0.999969	127.055	78.4996	110.908	87.6401	91.2527	54.845
571	Wfdc18	9.49255	-1.49305	0.87918	-1.69824	0.0894633	0.999969	4.96311	13.0833	23.98	5.97546	3.96751	4.98591
572	Wfdc10	31.7838	-0.544873	0.717415	-0.759495	0.447557	0.999969	6.94835	41.2626	64.9459	29.8773	36.6995	10.969
573	Wfdc1	249.642	-0.119613	0.25414	-0.470657	0.637886	0.999969	304.735	224.428	250.791	204.162	338.23	175.504
574	Wdyhv1	482.844	0.0820157	0.135809	0.603905	0.545907	0.999969	465.539	503.203	438.635	463.098	468.166	558.422
575	Wdtc1	330.861	0.186243	0.148214	1.25659	0.208903	0.999969	282.897	317.018	328.726	335.622	383.856	337.048
576	Wdsub1	370.349	0.111613	0.143916	0.775538	0.438022	0.999969	363.299	329.094	375.687	393.385	414.605	346.022
577	Wdr95	49.4902	0.0911256	0.375335	0.242785	0.808172	0.999969	56.5794	37.237	49.9584	38.8405	65.4639	48.8619
578	Wdr92	447.166	-0.00876599	0.132769	-0.0660242	0.947359	0.999969	403.004	469.991	472.607	453.139	418.572	465.684
579	Wdr91	111.916	-0.346719	0.275934	-1.25653	0.208925	0.999969	97.2769	118.756	159.867	103.575	81.3339	110.687
580	Wdr90	155.683	0.250115	0.191944	1.30307	0.192552	0.999969	148.893	137.877	139.884	161.337	170.603	175.504
581	Wdr89	195.9	0.0998333	0.204102	0.489135	0.624746	0.999969	204.48	161.025	201.832	186.235	182.505	239.324
582	Wdr83os	2144.22	-0.0018645	0.0769289	-0.0242366	0.980664	0.999969	2225.46	2057.09	2154.21	2230.84	2127.58	2070.15
583	Wdr82	1079.12	0.0317337	0.132254	0.239946	0.810372	0.999969	899.315	1175.48	1127.06	1104.46	1204.14	964.275
584	Wdr81	368.961	-0.193537	0.137073	-1.41193	0.157971	0.999969	427.82	389.479	363.697	338.61	350.133	344.028
585	Wdr75	603.533	-0.0679429	0.123099	-0.551935	0.580993	0.999969	639.248	548.491	665.446	611.489	598.102	558.422
586	Wdr74	709.634	-0.0115843	0.115842	-0.100001	0.920344	0.999969	673.99	798.079	665.446	721.039	707.208	692.044
587	Wdr73	377.063	-0.0147817	0.1441	-0.102579	0.918297	0.999969	418.886	369.351	348.71	359.524	359.06	406.85
588	Wdr70	436.217	0.0660199	0.161425	0.408981	0.682554	0.999969	403.004	480.055	395.671	415.295	393.775	529.504
589	Wdr7	52.6835	0.349237	0.341078	1.02392	0.305873	0.999969	38.7122	56.3587	43.9634	55.771	67.4476	53.8478
590	Wdr62	14.3039	-0.208653	0.633614	-0.329306	0.741924	0.999969	9.92621	16.1025	19.9834	13.9427	10.9106	14.9577
591	Wdr61	2244.51	0.0636485	0.0702942	0.905459	0.365223	0.999969	2158.95	2192.96	2233.14	2275.66	2355.71	2250.64
592	Wdr60	310.292	-0.296259	0.155738	-1.90229	0.0571329	0.999969	356.351	323.056	346.711	249.973	314.425	271.234
593	Wdr6	1289.89	0.079896	0.12431	0.642718	0.520407	0.999969	1298.35	1279.14	1185.01	1206.05	1194.22	1576.54
594	Wdr5b	94.867	-0.0106917	0.254341	-0.042037	0.966469	0.999969	109.188	82.5252	93.9218	86.6442	97.204	99.7182
595	Wdr55	126.548	0.176423	0.266277	0.662553	0.507617	0.999969	152.864	103.66	99.9168	113.534	161.676	127.639
596	Wdr54	1091.65	-0.025766	0.103043	-0.250051	0.802548	0.999969	1000.56	1197.62	1106.08	1131.35	1075.19	1039.06
597	Wdr53	295.013	-0.0793374	0.144475	-0.549143	0.582907	0.999969	312.676	301.922	294.755	297.777	272.766	290.18
598	Wdr5	575.155	0.00440305	0.117286	0.0375411	0.970054	0.999969	589.617	579.689	553.539	591.571	610.004	526.512
599	Wdr48	364.141	-0.00249754	0.131941	-0.0189293	0.984898	0.999969	353.373	364.319	375.687	347.573	373.938	369.955
600	Wdr47	1760.65	0.000975223	0.0837047	0.0116508	0.990704	0.999969	1764.88	1836.69	1678.6	1713.96	1706.03	1863.73
601	Wdr46	295.32	0.131914	0.168768	0.78163	0.434432	0.999969	279.919	281.793	283.764	367.491	273.758	285.194
602	Wdr45b	1706.69	0.0505734	0.090378	0.559576	0.575769	0.999969	1659.66	1589.11	1781.52	1865.34	1691.15	1653.33
603	Wdr45	566.697	0.0173528	0.110881	0.156499	0.87564	0.999969	570.757	561.574	557.536	539.783	589.175	581.357
604	Wdr44	978.177	-0.0653898	0.111649	-0.585671	0.558096	0.999969	952.916	1088.93	959.202	997.902	857.974	1012.14
605	Wdr43	421.809	-0.0765513	0.128933	-0.593731	0.552692	0.999969	444.694	413.632	440.633	439.196	384.848	407.847
606	Wdr41	393.794	-0.168267	0.14466	-1.16318	0.244755	0.999969	398.041	395.517	456.62	393.385	329.303	389.898
607	Wdr4	221.67	0.0975407	0.17373	0.561451	0.57449	0.999969	208.45	201.281	232.806	206.153	244.002	237.329
608	Wdr38	36.7625	-0.521881	0.415089	-1.25728	0.208654	0.999969	30.7713	47.301	51.9568	25.8937	30.7482	33.9042
609	Wdr37	1016.89	-0.162044	0.094803	-1.70927	0.0874013	0.999969	1003.54	1139.25	1079.1	972.009	960.137	947.323
610	Wdr35	91.7106	0.477872	0.289926	1.64825	0.0993009	0.999969	72.4613	93.5957	63.9468	99.591	131.92	88.7492
611	Wdr34	251.948	0.118952	0.171994	0.691608	0.489184	0.999969	246.17	271.729	206.828	256.945	276.734	253.284
612	Wdr33	286.921	0.0566438	0.161503	0.350728	0.725792	0.999969	261.059	324.062	258.785	290.806	284.669	302.146
613	Wdr31	74.9693	-0.15342	0.27302	-0.561936	0.57416	0.999969	78.4171	78.4996	79.9335	71.7055	63.4801	77.7802
614	Wdr3	230.403	-0.190257	0.201819	-0.942708	0.34583	0.999969	235.251	264.685	236.803	163.329	240.034	242.315
615	Wdr26	1173.29	-0.141252	0.105145	-1.3434	0.179144	0.999969	1239.78	1153.34	1298.92	1167.21	1182.32	998.179
616	Wdr25	119.661	-0.0612066	0.270999	-0.225855	0.821314	0.999969	140.952	111.711	113.905	130.464	82.3258	138.608
617	Wdr24	239.759	0.19274	0.191875	1.00451	0.315134	0.999969	245.177	200.275	225.812	226.072	233.091	308.129
618	Wdr20	404.474	-0.0650821	0.143121	-0.454736	0.649299	0.999969	427.82	361.299	451.624	417.286	374.93	393.887
619	Wdr19	214.306	0.0181735	0.213287	0.0852068	0.932097	0.999969	177.679	219.396	241.799	220.096	172.587	254.281
620	Wdr18	614.471	-0.093031	0.105044	-0.885636	0.375814	0.999969	640.241	645.106	617.486	584.599	600.086	599.306
621	Wdr17	74.2733	-0.0510945	0.323564	-0.157912	0.874526	0.999969	69.4835	56.3587	100.916	82.6606	73.3989	62.8225
622	Wdr13	1697.72	0.0232002	0.0751792	0.308599	0.757626	0.999969	1669.59	1735.04	1647.63	1696.04	1720.91	1717.15
623	Wdr12	657.506	0.0910998	0.110686	0.823047	0.410481	0.999969	595.573	671.272	643.464	712.076	673.485	649.165
624	Wdr11	774.933	-0.0795282	0.104594	-0.760352	0.447044	0.999969	740.495	800.092	848.294	763.863	730.022	766.833
625	Wdr1	3353.57	0.1156	0.0715667	1.61528	0.106251	0.999969	3240.91	3232.57	3184.35	3305.43	3473.55	3684.59
626	Wdpcp	384.032	0.191442	0.189667	1.00936	0.312803	0.999969	376.203	295.883	403.664	331.638	496.93	399.87
627	Wdhd1	174.684	-0.13443	0.229209	-0.586493	0.557544	0.999969	194.554	161.025	192.839	187.231	122.993	189.465
628	Wdfy4	29.4112	0.436458	0.432531	1.00908	0.312937	0.999969	22.8303	29.1857	22.9809	31.8691	37.6913	31.9098
629	Wdfy3	2769.55	0.0322347	0.10014	0.321897	0.747531	0.999969	2707.87	2852.15	2655.79	3004.66	2410.26	2986.56
630	Wdfy2	1099.66	0.148105	0.115199	1.28565	0.198564	0.999969	1101.81	1058.74	969.193	1258.83	1004.77	1204.6
631	Wdfy1	1736.56	-0.0860133	0.0955678	-0.900024	0.368108	0.999969	1770.84	1815.55	1778.52	1709.98	1503.69	1840.8
632	Wdcp	169.539	0.0444648	0.191274	0.232466	0.816176	0.999969	165.768	180.147	154.871	164.325	164.652	187.47
633	Wbp4	1616.91	-0.0175817	0.0897458	-0.195906	0.844684	0.999969	1713.26	1621.32	1545.71	1521.75	1721.9	1577.54
634	Wbp2	19.9276	-0.394757	0.816045	-0.483744	0.628567	0.999969	32.7565	26.1665	8.99252	13.9427	34.7157	2.99155
635	Wbp1l	1147.99	-0.0112453	0.0852901	-0.131848	0.895105	0.999969	1182.21	1119.12	1156.04	1128.37	1171.41	1130.8
636	Wbp11	765.672	-0.0181411	0.0973141	-0.186418	0.852117	0.999969	774.244	760.842	776.354	749.92	744.9	787.774
637	Wbp1	1109.53	0.0463938	0.0994488	0.466509	0.640851	0.999969	1122.65	993.322	1159.04	1151.27	1077.18	1153.74
638	Wasl	2297.57	0.0158319	0.0832792	0.190106	0.849226	0.999969	2129.17	2326.81	2399	2248.77	2439.03	2242.66
639	Washc5	2133.93	0.0431529	0.0738171	0.584591	0.558823	0.999969	2027.92	2185.91	2092.26	2156.15	2129.56	2211.75
640	Washc4	2280.6	-0.00349411	0.11035	-0.0316637	0.97474	0.999969	2155.97	2507.96	2186.18	2066.51	2158.32	2608.63
641	Washc3	1941.83	-0.0430188	0.0958883	-0.448635	0.653695	0.999969	1940.57	1813.54	2158.2	1989.83	1970.86	1777.98
642	Washc2c	2968.27	-0.142947	0.076244	-1.87486	0.0608121	0.999969	3012.6	3099.73	3233.31	2956.86	2856.61	2650.51
643	Washc1	752.658	0.00117307	0.115998	0.0101128	0.991931	0.999969	815.934	730.65	710.409	782.786	682.411	793.757
644	Wasf3	79.966	-0.32718	0.360478	-0.907629	0.364074	0.999969	87.3506	111.711	67.9435	46.8078	102.163	63.8196
645	Wasf2	173.318	-0.136206	0.209291	-0.650797	0.515178	0.999969	184.628	159.012	200.833	185.239	172.587	137.611
646	Wasf1	1795.11	-0.0277695	0.0909478	-0.305335	0.760111	0.999969	1695.4	1936.32	1805.5	1693.05	1737.77	1902.62
647	Wars2	80.1227	-0.161406	0.362589	-0.445149	0.656212	0.999969	107.203	98.6277	47.9601	77.681	58.5208	90.7436
648	Wars1	2121.2	-0.0047078	0.0736567	-0.0639155	0.949038	0.999969	2036.86	2192.96	2144.22	2113.32	2084.93	2154.91
649	Wapl	625.755	-0.0547496	0.109066	-0.501986	0.615678	0.999969	634.285	650.138	628.477	573.644	639.761	628.225
650	Wac	309.452	0.116509	0.1929	0.603989	0.545851	0.999969	266.022	339.159	285.762	275.867	400.718	289.183
651	Vxn	40.8286	0.113298	0.470287	0.240913	0.809623	0.999969	58.5646	20.1281	38.9676	44.816	50.5857	31.9098
652	Vwf	319.295	-0.191576	0.153766	-1.2459	0.212802	0.999969	350.395	357.274	313.739	311.72	319.384	263.256
653	Vwc2	53.226	-0.333868	0.41285	-0.80869	0.418694	0.999969	45.6606	74.474	57.9518	25.8937	55.5451	59.8309
654	Vwa8	487.015	0.0653099	0.182802	0.357272	0.720888	0.999969	467.524	453.889	506.578	362.511	599.094	532.495
655	Vwa7	359.112	-0.030573	0.162691	-0.187921	0.850938	0.999969	335.506	400.549	352.706	356.536	302.523	406.85
656	Vwa5b2	484.201	0.0129043	0.162412	0.0794543	0.936671	0.999969	504.251	502.196	439.634	474.053	399.726	585.346
657	Vwa3b	11.6209	0.664067	1.01131	0.65664	0.511412	0.999969	1.98524	2.01281	22.9809	7.96728	22.8132	11.9662
658	Vwa3a	20.5991	0.179843	0.518728	0.3467	0.728816	0.999969	20.845	19.1217	17.985	17.9264	27.7726	19.9436
659	Vwa1	1265.91	0.0694382	0.123527	0.562129	0.574028	0.999969	1336.07	1135.22	1234.97	1200.07	1174.38	1514.72
660	Vtn	511.199	-0.40286	0.233972	-1.72183	0.0851004	0.999969	745.458	372.37	628.477	372.47	540.573	407.847
661	Vti1a	98.524	-0.176221	0.312563	-0.563793	0.572895	0.999969	100.255	71.4548	141.882	102.579	99.1877	75.7858
662	Vtcn1	4.80462	-0.102564	1.28116	-0.0800554	0.936193	0.999969	10.9188	1.00641	2.99751	1.99182	9.91877	1.99436
663	Vta1	1807.27	-0.0201714	0.0941109	-0.214336	0.830285	0.999969	1880.02	1762.22	1817.49	1755.79	1981.77	1646.35
664	Vstm5	458.608	0.0196064	0.141729	0.138338	0.889974	0.999969	457.598	507.228	401.666	440.192	441.385	503.577
665	Vstm4	371.836	0.0348297	0.211835	0.164419	0.869401	0.999969	442.709	255.627	403.664	361.515	434.442	333.059
666	Vstm2l	235.868	0.244728	0.218324	1.12094	0.262315	0.999969	211.428	230.467	205.829	247.982	191.432	328.073
667	Vstm2b	111.195	0.284141	0.294488	0.964862	0.334614	0.999969	107.203	109.698	83.9301	107.558	91.2527	167.527
668	Vstm2a	65.2021	-0.242471	0.356555	-0.680039	0.49648	0.999969	62.5351	82.5252	66.9443	56.7669	39.6751	82.7661
669	Vsnl1	6198.84	-0.0971304	0.0775664	-1.25222	0.210489	0.999969	6101.64	6476.22	6644.47	6478.4	5626.92	5865.42
670	Vsir	388.187	-0.0578751	0.141889	-0.407892	0.683353	0.999969	437.746	384.447	365.696	408.323	375.921	356.991
671	Vsig8	6.47784	0.0704011	0.94174	0.0747564	0.940409	0.999969	7.94097	3.01922	7.99335	6.97137	3.96751	8.97464
672	Vsig10l	241.279	0.286261	0.262277	1.09144	0.275078	0.999969	164.775	265.691	221.815	234.039	197.384	363.971
673	Vsig10	355.741	0.0528276	0.153974	0.343095	0.731527	0.999969	319.624	372.37	355.704	354.544	322.36	409.842
674	Vrk3	594.094	-0.05676	0.13287	-0.427186	0.669244	0.999969	683.916	600.824	532.557	547.751	577.272	622.242
675	Vrk1	340.544	0.0174761	0.13458	0.129856	0.89668	0.999969	329.55	344.191	341.716	329.646	348.149	350.011
676	Vps9d1	577.423	0.150693	0.186733	0.806999	0.419667	0.999969	550.905	535.408	555.538	574.64	452.296	795.751
677	Vps8	727.304	0.0805563	0.118637	0.679016	0.497128	0.999969	719.65	770.906	630.475	796.728	718.119	727.943
678	Vps72	234.497	0.122459	0.210104	0.58285	0.559994	0.999969	249.148	258.646	165.862	222.088	245.986	265.25
679	Vps54	557.147	0.113476	0.116688	0.972471	0.330816	0.999969	573.735	534.401	497.586	569.661	597.11	570.388
680	Vps53	975.795	-0.117637	0.0959267	-1.22632	0.220076	0.999969	966.813	1057.73	1022.15	967.029	885.746	955.3
681	Vps52	122.759	0.3114	0.33811	0.921	0.35705	0.999969	90.3285	76.4868	161.865	92.6197	159.692	155.56
682	Vps51	472.204	0.273382	0.140637	1.94388	0.0519101	0.999969	455.613	390.485	436.637	555.718	450.312	544.461
683	Vps50	29.7637	0.07354	0.480619	0.153011	0.878389	0.999969	20.845	32.205	33.9717	20.9141	28.7644	41.8816
684	Vps4b	2234.62	-0.0528248	0.0773727	-0.682732	0.494776	0.999969	2225.46	2361.03	2240.14	2107.35	2160.31	2313.46
685	Vps4a	2588.29	0.0705091	0.0904677	0.779384	0.435753	0.999969	2541.11	2533.12	2500.92	2960.84	2444.98	2548.8
686	Vps45	547.831	0.0287089	0.123869	0.231769	0.816717	0.999969	512.192	538.427	576.52	537.792	516.768	605.289
687	Vps41	5887.66	-0.0213362	0.0740683	-0.288061	0.7733	0.999969	5542.8	6409.79	5841.14	5837.03	5917.54	5777.67
688	Vps39	720.99	-0.119131	0.108871	-1.09424	0.27385	0.999969	698.805	799.086	754.372	674.231	671.501	727.943
689	Vps37d	172.37	0.152254	0.194231	0.78388	0.433111	0.999969	151.871	176.121	161.865	183.248	161.676	199.436
690	Vps37b	230.891	0.0413801	0.191282	0.21633	0.82873	0.999969	208.45	234.492	239.8	205.158	214.245	283.2
691	Vps37a	448.647	-0.0460811	0.124708	-0.369511	0.711747	0.999969	437.746	484.081	445.629	440.192	422.54	461.695
692	Vps36	470.287	0.099826	0.12786	0.780747	0.434951	0.999969	434.768	425.709	501.583	473.057	486.02	500.585
693	Vps35l	696.614	0.0348131	0.110009	0.316456	0.751657	0.999969	696.82	690.394	677.436	667.26	770.689	677.087
694	Vps35	4638.81	0.0150519	0.076406	0.196999	0.843828	0.999969	4250.4	4936.42	4657.12	4726.59	4568.59	4693.74
695	Vps33b	401.974	0.0403419	0.125918	0.320382	0.748679	0.999969	410.945	381.428	396.67	399.36	416.588	406.85
696	Vps33a	933.08	0.0603234	0.120591	0.50023	0.616913	0.999969	771.267	997.347	972.191	974	932.365	951.312
697	Vps29	3739.09	-0.0216138	0.0648202	-0.333442	0.738801	0.999969	3630.02	3850.51	3820.82	3714.75	3653.08	3765.36
698	Vps28	2616.95	0.0351955	0.0759724	0.463266	0.643173	0.999969	2641.36	2493.87	2619.82	2770.62	2676.08	2499.94
699	Vps26c	526.103	0.0809552	0.162901	0.496959	0.619218	0.999969	562.816	414.639	556.537	596.55	564.378	461.695
700	Vps26b	1353.77	-0.00101295	0.112266	-0.00902279	0.992801	0.999969	1475.03	1361.67	1225.98	1241.9	1308.29	1509.73
701	Vps26a	1849.91	-0.0367433	0.081482	-0.450938	0.652034	0.999969	1769.84	1922.23	1928.39	1804.59	1907.38	1767.01
702	Vps25	16.2606	-0.361364	0.878693	-0.411252	0.680888	0.999969	31.7639	16.1025	6.99418	8.96319	30.7482	2.99155
703	Vps18	157.785	-0.0284697	0.212461	-0.134	0.893403	0.999969	135.989	188.198	153.872	168.309	150.765	149.577
704	Vps16	735.971	0.126583	0.117705	1.07543	0.282182	0.999969	688.879	754.804	667.444	836.565	693.322	774.81
705	Vps13d	524.836	-0.0375088	0.11781	-0.318385	0.750193	0.999969	529.067	529.369	536.553	481.025	552.476	520.529
706	Vps13c	647.823	0.0452772	0.14973	0.302392	0.762353	0.999969	680.938	705.49	526.562	734.982	658.606	580.36
707	Vps13b	1233.99	0.0167055	0.0877863	0.190298	0.849076	0.999969	1165.34	1298.26	1216.99	1243.89	1221.99	1257.45
708	Vps13a	108.871	0.226345	0.262959	0.860762	0.389369	0.999969	88.3433	126.807	85.9285	113.534	132.912	105.701
709	Vps11	1220.39	0.00481322	0.106929	0.0450133	0.964097	0.999969	1207.03	1255.99	1192.01	1250.86	1072.22	1344.2
710	Vpreb3	22.286	-1.08983	0.839996	-1.29742	0.194485	0.999969	6.94835	14.0897	69.9418	11.9509	23.8051	6.98027
711	Vopp1	2449.88	0.0160049	0.0882842	0.181289	0.856141	0.999969	2467.66	2534.13	2307.08	2320.47	2374.55	2695.38
712	Vom2r75	14.4555	-0.373127	0.626475	-0.595597	0.551444	0.999969	19.8524	16.1025	12.9892	10.955	16.8619	9.97182
713	Vom2r53	46.5492	-0.569199	0.391576	-1.45361	0.146054	0.999969	58.5646	50.3203	57.9518	24.8978	35.7076	51.8535
714	Vom2r40	11.132	0.471549	0.911658	0.517244	0.604986	0.999969	3.97048	5.03203	18.9842	3.98364	14.8782	19.9436
715	Vom2r31	5.98037	-1.18737	1.03195	-1.15061	0.249894	0.999969	10.9188	3.01922	10.9909	3.98364	1.98375	4.98591
716	Vom2r27	10.8195	-1.28343	0.825351	-1.55501	0.119944	0.999969	5.95573	13.0833	26.9775	6.97137	6.94314	4.98591
717	Vom2r18	13.9386	0.478862	0.854155	0.560627	0.575052	0.999969	15.8819	10.0641	8.99252	19.9182	26.7807	1.99436
718	Vom2r-ps45	17.0943	0.769409	0.807744	0.952541	0.340823	0.999969	10.9188	3.01922	23.98	7.96728	29.7563	26.9239
719	Vom1r97	5.81757	-0.0905708	1.01028	-0.0896492	0.928566	0.999969	5.95573	8.05124	3.99667	1.99182	8.92689	5.98309
720	Vom1r93	9.64192	0.49225	0.914479	0.538285	0.590381	0.999969	2.97786	12.0769	8.99252	15.9346	14.8782	2.99155
721	Vom1r90	30.5708	-0.288569	0.523129	-0.551621	0.581208	0.999969	38.7122	26.1665	35.9701	11.9509	32.7319	37.8929
722	Vom1r102	10.1295	0.716639	0.917911	0.780728	0.434963	0.999969	9.92621	11.0705	1.99834	3.98364	19.8375	13.9605
723	Vom1r101	18.938	0.145858	0.613769	0.237643	0.812158	0.999969	24.8155	21.1345	7.99335	14.9387	23.8051	20.9408
724	Vom1r100	24.7548	0.283129	0.649687	0.435792	0.662987	0.999969	8.93359	17.1089	40.9659	19.9182	41.6588	19.9436
725	Vof16	402.845	-0.0165585	0.250453	-0.0661141	0.947287	0.999969	383.152	420.677	411.657	536.796	435.434	229.352
726	Vnn1	21.5776	-0.00516973	0.588128	-0.00879015	0.992987	0.999969	28.786	12.0769	23.98	18.9223	31.7401	13.9605
727	Vmp1	1168.28	0.158934	0.0994814	1.59762	0.110127	0.999969	1127.62	1135.22	1049.13	1165.22	1182.32	1350.18
728	Vmac	336.112	-0.015521	0.159776	-0.097142	0.922614	0.999969	395.063	299.909	318.735	317.695	334.263	351.008
729	Vldlr	477.172	0.0322489	0.138096	0.233525	0.815354	0.999969	441.716	509.241	464.613	500.943	523.711	422.805
730	Vkorc1l1	180.679	-0.0150252	0.201229	-0.0746672	0.940479	0.999969	173.709	207.319	163.864	187.231	196.392	155.56
731	Vkorc1	1781.48	-0.083735	0.111286	-0.752434	0.45179	0.999969	1992.19	1547.85	1959.37	1743.84	1797.28	1648.34
732	Vit	545.704	0.103414	0.585897	0.176505	0.859897	0.999969	640.241	277.768	660.45	328.65	936.332	430.783
733	Virma	331.359	-0.00623703	0.154426	-0.0403885	0.967783	0.999969	317.639	297.896	380.683	332.634	342.198	317.104
734	Vipr2	105.587	0.250245	0.403528	0.620144	0.535163	0.999969	41.6901	125.801	121.899	79.6728	147.79	116.67
735	Vipr1	38.25	-0.335159	0.393427	-0.851896	0.394272	0.999969	34.7417	51.3267	41.9651	34.8569	37.6913	28.9183
736	Vipas39	1026.7	-0.0160698	0.104934	-0.153142	0.878286	0.999969	1056.15	1082.89	958.202	1002.88	951.21	1108.87
737	Vip	26.7623	0.0832197	0.477819	0.174166	0.861735	0.999969	22.8303	26.1665	28.9759	37.8446	21.8213	22.9352
738	Vim	13789.1	0.0359297	0.0938205	0.382963	0.701748	0.999969	13692.2	13852.2	13307.9	15467.5	14434.8	11980.1
739	Vill	37.0682	0.263275	0.624064	0.421871	0.673119	0.999969	22.8303	46.2946	31.9734	62.7424	49.5939	8.97464
740	Vil1	13.3206	-0.745718	0.704774	-1.05809	0.290013	0.999969	7.94097	23.1473	18.9842	12.9468	8.92689	7.97746
741	Vhl	1243.45	-0.0223426	0.084035	-0.265873	0.790337	0.999969	1289.41	1225.8	1243.96	1218.99	1207.11	1275.4
742	Vgll4	807.439	0.0219474	0.109013	0.201329	0.840441	0.999969	747.444	814.182	842.299	879.389	795.485	765.836
743	Vgll3	218.715	-0.119622	0.209002	-0.572346	0.567088	0.999969	230.288	193.23	259.784	248.978	170.603	209.408
744	Vgll2	3.98629	-0.741453	1.16307	-0.637494	0.523803	0.999969	7.94097	4.02562	2.99751	3.98364	2.97563	1.99436
745	Vgll1	1.65978	-0.0062123	1.6986	-0.0036573	0.997082	0.999969	1.98524	1.00641	1.99834	0.99591	2.97563	0.997182
746	Vgf	1076.2	-0.0545537	0.14376	-0.379478	0.704333	0.999969	1297.36	1094.97	897.253	1103.47	934.348	1129.81
747	Vezt	497.622	0.0417897	0.143377	0.291468	0.770693	0.999969	495.318	520.311	455.621	437.205	499.906	577.368
748	Vezf1	827.491	-0.0193566	0.111353	-0.17383	0.861999	0.999969	819.905	774.932	904.247	813.659	769.697	882.506
749	Veph1	50.649	0.520466	0.353414	1.47268	0.140837	0.999969	44.6679	30.1922	49.9584	56.7669	64.472	57.8366
750	Vegp2	9.8287	-1.43472	0.795774	-1.80292	0.0714002	0.999969	10.9188	22.1409	9.99168	5.97546	4.95939	4.98591
751	Vegfd	40.3685	-0.0880781	0.454242	-0.193901	0.846253	0.999969	44.6679	26.1665	53.9551	55.771	32.7319	28.9183
752	Vegfc	146.611	-0.321867	0.204824	-1.57143	0.116083	0.999969	159.812	162.031	166.861	135.444	141.838	113.679
753	Vegfb	562.24	-0.115177	0.146475	-0.786329	0.431675	0.999969	665.056	533.395	555.538	498.951	621.907	498.591
754	Vegfa	574.466	0.125011	0.111437	1.1218	0.261946	0.999969	553.883	524.337	570.525	599.538	578.264	620.247
755	Vdr	23.5684	0.571026	0.543219	1.05119	0.293172	0.999969	26.8008	15.0961	14.9875	29.8773	36.6995	17.9493
756	Vdac3	8956.4	-0.0204867	0.109682	-0.186784	0.85183	0.999969	9675.08	9633.31	7751.55	9727.06	7775.32	9176.07
757	Vdac2	6567.95	0.0260633	0.066021	0.394773	0.693011	0.999969	6320.02	6656.36	6549.55	6973.36	6547.38	6361.02
758	Vdac1	5243.76	-0.0189748	0.0812821	-0.233443	0.815417	0.999969	5484.23	5431.57	4918.91	5541.25	4821.51	5265.12
759	Vcsa2	10.2871	1.90726	0.825951	2.30916	0.0209345	0.999969	4.96311	5.03203	2.99751	7.96728	22.8132	17.9493
760	Vcpip1	801.055	-0.0332645	0.117556	-0.282966	0.777203	0.999969	778.215	837.329	815.321	867.438	692.33	815.695
761	Vcp	6737.48	0.0231705	0.0702819	0.329679	0.741643	0.999969	6436.15	7144.47	6469.62	7030.13	6667.4	6677.13
762	Vcl	2777.27	0.0549223	0.0786943	0.697919	0.485228	0.999969	2765.44	2822.97	2584.85	3008.65	2754.44	2727.29
763	Vcan	219.596	-0.098429	0.275097	-0.357797	0.720495	0.999969	231.281	188.198	261.782	174.284	310.458	151.572
764	Vbp1	44.3673	0.178364	0.368855	0.48356	0.628698	0.999969	41.6901	35.2242	47.9601	53.7792	37.6913	49.8591
765	Vax2	44.8985	-0.75234	0.577163	-1.30352	0.192399	0.999969	46.6532	70.4484	51.9568	12.9468	68.4395	18.9465
766	Vax1	3.15831	0.143158	1.2652	0.11315	0.909911	0.999969	1.98524	4.02562	2.99751	2.98773	4.95939	1.99436
767	Vav3	380.247	-0.00639853	0.12965	-0.0493522	0.960639	0.999969	371.24	372.37	399.667	376.454	390.8	370.952
768	Vav2	753.539	0.0347951	0.122642	0.283714	0.77663	0.999969	779.207	738.701	715.405	732.99	685.387	869.543
769	Vav1	45.0516	-0.08067	0.364254	-0.221466	0.824729	0.999969	43.6753	46.2946	48.9593	52.7832	33.7238	44.8732
770	Vat1	1361.33	0.197632	0.107743	1.83429	0.0666113	0.999969	1408.53	1264.04	1132.06	1395.27	1407.47	1560.59
771	Vasp	1370.05	0.174632	0.166112	1.05129	0.293124	0.999969	1393.64	1258.01	1209.99	1230.95	1206.12	1921.57
772	Vasn	221.324	0.290126	0.197136	1.47171	0.1411	0.999969	222.347	189.204	185.845	244.994	200.359	285.194
773	Vash2	97.8468	0.02869	0.260212	0.110256	0.912206	0.999969	108.196	77.4932	104.913	105.566	102.163	88.7492
774	Vash1	1129.15	-0.0256356	0.0913099	-0.280753	0.7789	0.999969	1177.25	1127.17	1113.07	1157.25	1049.41	1150.75
775	Vars2	136.581	-0.0471545	0.244049	-0.193217	0.846789	0.999969	169.738	120.769	125.895	135.444	112.082	155.56
776	Vars1	388.179	0.296048	0.192999	1.53393	0.125046	0.999969	288.853	460.934	295.754	414.299	430.475	438.76
777	Vapb	3285.26	0.00936617	0.068775	0.136186	0.891675	0.999969	3230.98	3379.51	3213.33	3276.55	3188.89	3422.33
778	Vapa	9562.57	-0.0540102	0.0672394	-0.803252	0.421829	0.999969	9294.9	10204.9	9724.91	9777.85	9366.3	9006.55
779	Vangl2	67.1364	-0.0629274	0.29344	-0.214447	0.830198	0.999969	78.4171	66.4227	60.9493	69.7137	60.5045	66.8112
780	Vangl1	231.282	-0.0520124	0.213768	-0.243312	0.807763	0.999969	228.303	201.281	276.77	236.031	267.807	177.498
781	Vamp8	1018.34	-0.125347	0.166178	-0.754292	0.450674	0.999969	1193.13	854.438	1140.05	1042.72	1116.85	762.844
782	Vamp7	1957.95	0.0663437	0.0800324	0.828961	0.407127	0.999969	1798.63	2023.88	1916.4	1982.86	1988.71	2037.24
783	Vamp5	830.645	-0.142925	0.175117	-0.816167	0.414404	0.999969	1105.78	650.138	859.285	753.904	871.86	742.901
784	Vamp4	1164.27	0.121906	0.102764	1.18627	0.235517	0.999969	1081.96	1154.35	1109.08	1287.71	1272.58	1079.95
785	Vamp3	1642.53	0.0251647	0.0887939	0.283405	0.776866	0.999969	1605.07	1716.93	1562.7	1552.62	1762.57	1655.32
786	Vamp2	1707.02	0.326407	0.176782	1.84639	0.0648362	0.999969	1715.25	1283.17	1545.71	1494.86	1680.24	2522.87
787	Vamp1	7080.32	0.0233381	0.0990526	0.235613	0.813733	0.999969	6581.08	6964.32	7523.74	7128.73	6260.73	8023.33
788	Vac14	711.95	-0.108218	0.107853	-1.00339	0.315675	0.999969	735.532	782.983	697.42	666.264	665.55	723.954
789	Uxt	594.709	0.204771	0.156553	1.308	0.190873	0.999969	574.728	538.427	544.547	790.753	566.362	553.436
790	Uxs1	1521.06	0.0848797	0.0816903	1.03904	0.298785	0.999969	1430.37	1551.88	1446.8	1525.73	1578.08	1593.5
791	Uvrag	822.869	-0.00581636	0.107104	-0.0543055	0.956692	0.999969	819.905	842.361	811.325	744.941	832.185	886.495
792	Uty	430.788	-0.0553746	0.121589	-0.455424	0.648804	0.999969	445.687	445.837	425.646	417.286	433.45	416.822
793	Uts2r	3.32726	0.886506	1.37948	0.642639	0.520458	0.999969	0.992621	3.01922	2.99751	2.98773	0.991877	8.97464
794	Uts2	14.0932	-0.518048	0.873876	-0.592817	0.553304	0.999969	33.7491	7.04484	8.99252	4.97955	22.8132	6.98027
795	Utrn	847.535	-0.0172328	0.0989121	-0.174223	0.86169	0.999969	807.001	871.547	879.268	825.61	821.274	880.512
796	Utp6	1276.97	-0.0783465	0.103931	-0.753829	0.450952	0.999969	1289.41	1344.56	1300.92	1238.91	1107.93	1380.1
797	Utp4	702.695	-0.0620636	0.112593	-0.55122	0.581483	0.999969	648.182	770.906	734.389	686.182	671.501	705.008
798	Utp3	1485.24	-0.0367047	0.0880924	-0.416662	0.676926	0.999969	1402.57	1597.16	1512.74	1513.78	1425.33	1459.87
799	Utp25	447.178	0.014206	0.124617	0.113997	0.90924	0.999969	467.524	431.748	435.637	422.266	464.199	461.695
800	Utp23	447.124	0.104737	0.134918	0.776304	0.43757	0.999969	455.613	379.415	457.619	464.094	443.369	482.636
801	Utp20	337.751	-0.159902	0.164929	-0.969521	0.332285	0.999969	359.329	363.312	346.711	258.937	337.238	360.98
802	Utp18	175.706	0.0443731	0.219338	0.202305	0.839679	0.999969	156.834	211.345	150.874	160.342	205.319	169.521
803	Utp15	604.987	0.0641202	0.161102	0.398009	0.690623	0.999969	551.897	662.215	560.533	605.513	503.874	745.892
804	Utp14a	473.239	-0.0441595	0.131361	-0.336169	0.736744	0.999969	472.488	527.356	441.632	435.213	472.134	490.614
805	Utp11	224.332	-0.0287249	0.232096	-0.123763	0.901503	0.999969	221.354	243.55	214.821	179.264	302.523	184.479
806	Ust5r	25.9436	-0.416629	0.464027	-0.897855	0.369263	0.999969	28.786	36.2306	23.98	22.9059	21.8213	21.938
807	Uspl1	862.064	0.01787	0.106795	0.16733	0.86711	0.999969	794.097	916.835	859.285	883.372	810.364	908.433
808	Usp9x	3469.99	0.0135796	0.0768715	0.176653	0.859781	0.999969	3334.21	3710.62	3316.24	3361.2	3597.54	3500.11
809	Usp8	2826.53	-0.0952526	0.0873937	-1.08993	0.275746	0.999969	2687.03	3130.93	2941.55	2909.05	2691.95	2598.66
810	Usp7	1261.67	-0.152422	0.109409	-1.39314	0.163577	0.999969	1310.26	1495.52	1179.02	1213.02	1140.66	1231.52
811	Usp6nl	672.053	-0.146583	0.170069	-0.861904	0.38874	0.999969	586.639	714.548	817.32	764.859	521.727	627.227
812	Usp54	461.489	-0.0569056	0.138818	-0.40993	0.681857	0.999969	467.524	416.652	527.561	427.246	451.304	478.647
813	Usp49	46.192	-0.106488	0.590832	-0.180234	0.856969	0.999969	53.6015	20.1281	69.9418	48.7996	14.8782	69.8027
814	Usp48	766.765	-0.060844	0.107573	-0.565607	0.571661	0.999969	729.576	774.932	844.297	738.965	728.038	784.782
815	Usp47	769.215	0.0893497	0.1053	0.848527	0.396144	0.999969	682.923	782.983	770.359	779.798	793.502	805.723
816	Usp46	728.162	0.0361466	0.10844	0.333334	0.738882	0.999969	659.1	738.701	759.368	710.084	752.835	748.884
817	Usp44	9.96679	1.84896	0.839559	2.2023	0.027644	0.999969	3.97048	4.02562	4.99584	16.9305	6.94314	22.9352
818	Usp43	41.5462	-0.307521	0.374861	-0.820359	0.412012	0.999969	45.6606	40.2562	51.9568	36.8487	43.6426	30.9126
819	Usp42	517.349	-0.0370501	0.117806	-0.314501	0.753141	0.999969	523.111	521.318	527.561	485.008	549.5	497.594
820	Usp40	107.243	0.319164	0.32107	0.994065	0.320191	0.999969	55.5868	129.826	100.916	111.542	133.903	111.684
821	Usp4	1170.84	-0.11442	0.118183	-0.968155	0.332967	0.999969	1072.03	1377.77	1202	1220.99	1059.32	1092.91
822	Usp39	525.098	-0.000167863	0.119231	-0.00140788	0.998877	0.999969	491.347	551.51	532.557	548.747	497.922	528.506
823	Usp38	556.194	0.149982	0.11268	1.33104	0.183175	0.999969	531.052	518.299	532.557	563.685	571.321	620.247
824	Usp37	564.628	-0.150244	0.119805	-1.25407	0.209815	0.999969	580.683	604.849	596.504	485.008	579.256	541.47
825	Usp36	725.404	0.0579455	0.103763	0.55844	0.576544	0.999969	702.776	681.336	748.377	730.002	719.111	770.822
826	Usp35	999.656	0.0759972	0.107199	0.708934	0.478365	0.999969	933.064	1058.74	928.227	1064.63	938.316	1074.96
827	Usp34	2036.23	-0.00648743	0.0794374	-0.0816672	0.934911	0.999969	2018.99	2068.16	2035.31	2121.29	2077.98	1895.64
828	Usp33	4368	-0.00671912	0.0706985	-0.0950391	0.924284	0.999969	4188.86	4611.35	4334.39	4218.68	4334.5	4520.23
829	Usp32	1947.6	0.0167547	0.094909	0.176535	0.859874	0.999969	1906.82	2133.58	1768.53	1897.21	1917.3	2062.17
830	Usp31	127.13	0.32304	0.261956	1.23319	0.217506	0.999969	122.092	133.852	82.931	167.313	126.96	129.634
831	Usp30	650.398	-0.0145615	0.105692	-0.137773	0.89042	0.999969	628.329	672.279	660.45	642.362	626.866	672.101
832	Usp3	239.5	-0.140884	0.168859	-0.834326	0.404097	0.999969	257.089	263.678	232.806	218.104	253.921	211.403
833	Usp29	58.0352	-0.263996	0.321244	-0.821794	0.411194	0.999969	53.6015	71.4548	64.9459	60.7505	49.5939	47.8647
834	Usp28	515.773	0.0353949	0.122914	0.287965	0.773373	0.999969	483.406	530.375	514.572	506.918	491.971	567.397
835	Usp27x	155.403	-0.0771173	0.203787	-0.37842	0.705119	0.999969	171.723	165.05	141.882	141.419	144.814	167.527
836	Usp25	2411.13	-0.0802374	0.0904377	-0.887212	0.374965	0.999969	2259.21	2451.6	2723.73	2387.2	2391.42	2253.63
837	Usp24	311.948	0.0295061	0.159995	0.184419	0.853685	0.999969	331.535	305.947	288.76	334.626	270.782	340.039
838	Usp21	376.172	0.142205	0.15227	0.933904	0.350354	0.999969	365.285	305.947	401.666	415.295	370.962	397.876
839	Usp20	1860.79	-0.0939534	0.103051	-0.911719	0.361917	0.999969	1862.16	2109.43	1792.51	1775.71	1648.5	1976.41
840	Usp2	96.1952	-0.169755	0.268062	-0.633265	0.52656	0.999969	127.055	84.538	93.9218	88.636	86.2933	96.7267
841	Usp19	901.442	0.10222	0.10553	0.968642	0.332724	0.999969	924.13	799.086	885.263	952.09	874.836	973.25
842	Usp18	252.185	0.608169	0.270393	2.24921	0.0244993	0.999969	202.495	174.108	222.815	231.051	453.288	229.352
843	Usp15	342.343	0.189195	0.162582	1.16369	0.24455	0.999969	292.823	357.274	309.742	339.605	420.556	334.056
844	Usp14	8425.83	-0.0376684	0.0747405	-0.503989	0.614269	0.999969	7988.61	9257.92	8361.04	8579.77	8229.6	8138
845	Usp13	1522.18	-0.120096	0.0931927	-1.28869	0.197506	0.999969	1525.66	1601.19	1629.64	1467.97	1334.07	1574.55
846	Usp12	281.35	0.295686	0.186885	1.58218	0.113608	0.999969	201.502	257.64	298.751	282.839	336.246	311.121
847	Usp11	690.296	0.00956682	0.134249	0.0712616	0.94319	0.999969	648.182	698.445	717.403	599.538	673.485	804.726
848	Usp10	1046.27	-0.0462532	0.085808	-0.539032	0.589865	0.999969	1054.16	1076.85	1058.12	1027.78	1017.67	1043.05
849	Usp1	488.039	0.043375	0.143732	0.301778	0.762822	0.999969	467.524	476.03	498.585	478.037	577.272	430.783
850	Uso1	1702.82	0.0429868	0.085199	0.504546	0.613878	0.999969	1584.22	1675.66	1772.52	1667.15	1810.18	1707.18
851	Ush1c	9.80305	1.29909	0.83696	1.55215	0.120626	0.999969	3.97048	5.03203	7.99335	8.96319	8.92689	23.9324
852	Usf3	390.784	-0.16478	0.131312	-1.25487	0.209527	0.999969	409.952	411.62	417.652	398.364	352.116	354.997
853	Usf2	302.016	0.240085	0.222337	1.07983	0.280219	0.999969	318.631	219.396	292.756	261.924	294.588	424.8
854	Usf1	421.283	-0.0118552	0.143204	-0.0827849	0.934023	0.999969	463.554	436.78	368.693	391.393	423.532	443.746
855	Use1	1921.6	-0.0526893	0.0943688	-0.558334	0.576616	0.999969	2043.81	1866.88	1959.37	1900.2	2053.19	1706.18
856	Usb1	187.28	0.0527314	0.181366	0.290746	0.771245	0.999969	199.517	186.185	165.862	195.198	189.449	187.47
857	Uros	126.937	0.319387	0.234452	1.36227	0.173112	0.999969	108.196	116.743	113.905	113.534	164.652	144.591
858	Urod	2350.08	-0.011007	0.0707304	-0.155619	0.876333	0.999969	2360.45	2304.67	2411.99	2373.25	2381.5	2268.59
859	Uroc1	32.4069	-0.378693	0.511156	-0.740856	0.458781	0.999969	34.7417	32.205	42.9642	38.8405	33.7238	11.9662
860	Urm1	139.98	-0.240047	0.2441	-0.983396	0.325413	0.999969	122.092	136.871	195.837	130.464	123.985	130.631
861	Uri1	791.158	-0.18012	0.106601	-1.68966	0.091093	0.999969	828.839	840.348	852.291	751.912	797.469	676.089
862	Urgcp	623.785	0.070935	0.110944	0.639377	0.522578	0.999969	647.189	568.619	609.493	633.399	626.866	657.143
863	Urb2	131.307	-0.116006	0.208861	-0.555421	0.578606	0.999969	132.019	133.852	143.88	117.517	128.944	131.628
864	Urb1	318.763	0.0810932	0.142224	0.570178	0.568557	0.999969	309.698	308.966	310.741	334.626	302.523	346.022
865	Urad	8.2858	-0.118067	1.16836	-0.101054	0.919507	0.999969	20.845	4.02562	0.999168	1.99182	15.87	5.98309
866	Uqcrq	6591.7	-0.0270141	0.0752509	-0.358987	0.719605	0.999969	7218.34	6167.25	6574.53	6534.17	6557.3	6498.64
867	Uqcrh	9754.28	-0.033453	0.0671574	-0.498129	0.618393	0.999969	9639.34	9781.25	10181.5	10178.2	9634.1	9111.25
868	Uqcrfs1	5728.63	-0.0183631	0.0779956	-0.235437	0.813869	0.999969	5796.91	5681.16	5817.16	6209.5	5260.92	5606.16
869	Uqcrc2	4535.83	0.0276606	0.0721767	0.383234	0.701546	0.999969	4319.89	4565.05	4592.18	4308.31	4811.6	4617.95
870	Uqcrc1	5271.51	0.0336933	0.0779552	0.432214	0.665586	0.999969	5296.63	5396.34	4936.89	5761.34	5076.43	5161.41
871	Uqcrb	9516.7	-0.0360142	0.0686829	-0.524355	0.600032	0.999969	9179.76	10029.8	9696.93	9891.38	9319.68	8982.62
872	Uqcr11	6469.2	0.0539962	0.0607526	0.888788	0.374117	0.999969	6342.85	6417.85	6283.77	6861.82	6451.17	6457.75
873	Uqcr10	8900.43	-0.0546582	0.0690216	-0.7919	0.428419	0.999969	9284.98	9028.46	8893.6	9179.31	8887.22	8129.03
874	Uqcc3	463.404	-0.0992975	0.143787	-0.690587	0.489825	0.999969	466.532	457.914	513.573	515.882	398.735	427.791
875	Uqcc2	3217.67	0.0619324	0.0803431	0.77085	0.440796	0.999969	3154.55	2992.04	3299.25	3286.5	3495.38	3078.3
876	Uqcc1	1516.14	0.0650347	0.127446	0.510294	0.609846	0.999969	1415.48	1520.68	1509.74	1485.9	1309.28	1855.76
877	Upp1	97.5533	0.253061	0.314181	0.805463	0.420553	0.999969	63.5277	101.647	101.915	98.5951	138.863	80.7717
878	Upk3bl1	18.6032	0.675014	0.76951	0.8772	0.380378	0.999969	14.8893	17.1089	10.9909	41.8282	22.8132	3.98873
879	Upk3a	55.0252	0.604043	0.393086	1.53667	0.124375	0.999969	37.7196	52.3331	40.9659	67.7219	40.667	90.7436
880	Upk2	21.4241	-1.21149	0.825512	-1.46757	0.142222	0.999969	26.8008	4.02562	58.9509	8.96319	20.8294	8.97464
881	Upk1b	67.2096	0.0876826	0.442468	0.198167	0.842914	0.999969	96.2842	40.2562	58.9509	47.8037	109.106	50.8563
882	Upk1a	10.6256	0.0847755	0.796278	0.106465	0.915214	0.999969	9.92621	4.02562	16.9859	8.96319	14.8782	8.97464
883	Upf3b	1495.91	-0.0920721	0.08693	-1.05915	0.28953	0.999969	1544.52	1513.63	1572.69	1484.9	1341.02	1518.71
884	Upf3a	1062.74	-0.080191	0.111666	-0.718132	0.472676	0.999969	1131.59	960.11	1185.01	1044.71	970.056	1084.93
885	Upf2	968.285	-0.164779	0.0929113	-1.77351	0.0761435	0.999969	968.798	1051.69	1050.13	906.278	933.356	899.458
886	Upb1	6.48121	-0.529364	0.94383	-0.560868	0.574887	0.999969	5.95573	4.02562	12.9892	4.97955	5.95126	4.98591
887	Uox	59.1396	0.704277	0.334474	2.10563	0.0352368	0.999969	34.7417	42.269	57.9518	77.681	75.3827	66.8112
888	Unkl	798.918	-0.0561711	0.0970557	-0.57875	0.562758	0.999969	820.898	814.182	808.327	746.933	802.429	800.737
889	Unk	88.5483	0.130593	0.294983	0.442712	0.657974	0.999969	102.24	67.4291	83.9301	85.6483	77.3664	114.676
890	Ung	110.511	0.102129	0.22814	0.447661	0.654398	0.999969	111.174	111.711	96.9193	107.558	118.033	117.667
891	Uncx	39.7383	-0.187092	0.478194	-0.391247	0.695614	0.999969	29.7786	32.205	64.9459	31.8691	26.7807	52.8506
892	Unc93b1	566.885	0.317683	0.148607	2.13774	0.0325377	0.999969	582.669	447.85	483.598	670.248	673.485	543.464
893	Unc80	6.48293	-1.74175	1.00899	-1.72624	0.0843044	0.999969	15.8819	10.0641	3.99667	2.98773	2.97563	2.99155
894	Unc79	359.233	0.042647	0.174643	0.244194	0.80708	0.999969	329.55	396.524	335.721	443.18	324.344	326.079
895	Unc5cl	39.8792	0.257745	0.412639	0.624626	0.532217	0.999969	34.7417	43.2754	30.9742	30.8732	57.5289	41.8816
896	Unc5c	219.218	-0.0823913	0.181822	-0.453142	0.650446	0.999969	236.244	211.345	228.81	199.182	192.424	247.301
897	Unc5b	175.281	-0.138488	0.21796	-0.635382	0.525179	0.999969	154.849	217.384	178.851	182.252	139.855	178.496
898	Unc5a	4.98561	0.578228	1.04902	0.551209	0.58149	0.999969	3.97048	5.03203	2.99751	2.98773	5.95126	8.97464
899	Unc50	2077.21	-0.0335765	0.0727355	-0.461625	0.64435	0.999969	2053.73	2077.22	2173.19	2036.64	2025.41	2097.07
900	Unc45b	11.4649	-0.643917	0.716341	-0.898897	0.368707	0.999969	15.8819	12.0769	13.9884	5.97546	13.8863	6.98027
901	Unc45a	658.867	0.177133	0.130435	1.35802	0.174458	0.999969	675.975	605.856	573.523	691.162	622.899	783.785
902	Unc13d	24.2501	1.25733	0.664007	1.89355	0.0582851	0.999969	21.8377	11.0705	9.99168	39.8364	10.9106	51.8535
903	Unc13c	662.441	-0.129229	0.151664	-0.852071	0.394175	0.999969	544.949	788.015	743.381	594.558	666.541	637.199
904	Unc13b	30.0609	0.0752087	0.459086	0.163823	0.869871	0.999969	38.7122	20.1281	28.9759	35.8528	26.7807	29.9155
905	Unc13a	27.6149	-0.536128	0.572419	-0.936601	0.348964	0.999969	17.8672	38.2434	41.9651	10.955	33.7238	22.9352
906	Unc119b	852.77	-0.0497363	0.109279	-0.455131	0.649015	0.999969	946.96	800.092	855.288	883.372	836.152	794.754
907	Unc119	515.535	-0.0730339	0.124571	-0.586285	0.557684	0.999969	525.097	486.094	574.522	490.984	487.012	529.504
908	Umps	729.653	-0.0103653	0.101181	-0.102443	0.918405	0.999969	728.584	760.842	707.411	750.916	707.208	722.957
909	Umod	7.30088	1.41104	1.09578	1.2877	0.197849	0.999969	6.94835	3.01922	1.99834	21.91	7.93502	1.99436
910	Ulk4	47.2213	-0.147807	0.450391	-0.328174	0.74278	0.999969	54.5942	54.3459	39.9667	30.8732	29.7563	73.7915
911	Ulk2	1053.19	-0.150684	0.0960165	-1.56936	0.116565	0.999969	1046.22	1132.21	1146.05	1016.82	1040.48	937.351
912	Ulk1	448.491	0.147437	0.154493	0.95433	0.339917	0.999969	460.576	393.504	422.648	444.176	413.613	556.428
913	Uimc1	744.341	-0.0338533	0.118157	-0.286511	0.774487	0.999969	761.34	709.516	788.344	818.638	721.095	667.115
914	Uhrf2	982.02	0.0116066	0.0901624	0.12873	0.897571	0.999969	973.761	987.283	973.19	973.004	1027.58	957.295
915	Uhrf1bp1	502.242	0.0277981	0.119135	0.233332	0.815503	0.999969	497.303	523.331	471.607	501.939	530.654	488.619
916	Uhrf1	71.9759	-0.0135037	0.284506	-0.0474634	0.962144	0.999969	62.5351	75.4804	78.9343	64.7342	75.3827	74.7887
917	Ugt8	2196.72	-0.0917254	0.133748	-0.685808	0.492834	0.999969	2292.95	2000.73	2505.91	2069.5	2532.26	1778.97
918	Ugt2b7	24.5611	0.709812	0.552765	1.28411	0.199103	0.999969	22.8303	15.0961	17.985	19.9182	48.602	22.9352
919	Ugt2b35	10.1241	0.718046	0.793041	0.905434	0.365236	0.999969	7.94097	5.03203	9.99168	13.9427	17.8538	5.98309
920	Ugt2b17	5.82488	-2.59441	1.32818	-1.95336	0.0507766	0.999969	10.9188	12.0769	6.99418	0	4.95939	0
921	Ugt2b10	15.9277	0.115111	0.796743	0.144477	0.885124	0.999969	19.8524	6.03843	19.9834	18.9223	26.7807	3.98873
922	Ugt2b1	9.29834	0.0942789	0.970242	0.0971705	0.922591	0.999969	4.96311	6.03843	15.9867	3.98364	20.8294	3.98873
923	Ugt2b	3.82168	-0.914072	1.40094	-0.652471	0.514098	0.999969	1.98524	1.00641	11.99	1.99182	4.95939	0.997182
924	Ugt2a1	18.9423	0.144341	0.799488	0.180542	0.856727	0.999969	18.8598	22.1409	12.9892	1.99182	30.7482	26.9239
925	Ugp2	2298.81	-0.0575624	0.0898542	-0.640621	0.521769	0.999969	2231.41	2594.51	2208.16	2169.09	2304.13	2285.54
926	Uggt2	272.367	0.0445524	0.155825	0.285913	0.774945	0.999969	270.986	271.729	261.782	252.961	303.514	273.228
927	Uggt1	23.9433	0.35363	0.657406	0.537917	0.590634	0.999969	4.96311	23.1473	34.9709	30.8732	28.7644	20.9408
928	Ugdh	1045.11	-0.0362223	0.105076	-0.344723	0.730302	0.999969	1011.48	1122.14	1041.13	1013.84	1130.74	951.312
929	Ugcg	433.972	-0.00949687	0.166482	-0.0570444	0.95451	0.999969	339.476	498.171	468.61	433.221	410.637	453.718
930	Ufsp2	1445.93	0.0956139	0.0836055	1.14363	0.252777	0.999969	1388.68	1350.6	1454.79	1559.6	1463.02	1458.88
931	Ufsp1	1636.23	0.0450881	0.122654	0.367605	0.713168	0.999969	1417.46	1725.98	1688.59	1457.02	1622.71	1905.61
932	Ufm1	1827.17	-0.0907825	0.07447	-1.21905	0.222826	0.999969	1844.29	1923.24	1886.43	1727.9	1815.14	1766.01
933	Ufl1	441.543	-0.224418	0.135357	-1.65797	0.0973236	0.999969	422.857	481.062	523.564	400.356	421.548	399.87
934	Ufd1	2009.12	-0.036984	0.0711523	-0.519786	0.603212	0.999969	1987.23	2061.12	2056.29	2003.77	1966.89	1979.41
935	Ufc1	3255.3	-0.00947299	0.0733561	-0.129137	0.897249	0.999969	3344.14	3214.46	3239.3	3253.64	3057.96	3422.33
936	Ucp3	62.0056	0.0316132	0.303621	0.104121	0.917074	0.999969	55.5868	71.4548	56.9526	60.7505	65.4639	61.8253
937	Ucp2	407.209	0.0263769	0.126173	0.209053	0.834407	0.999969	381.166	418.665	410.658	409.319	415.597	407.847
938	Ucn2	18.415	0.498519	0.777139	0.64148	0.521211	0.999969	33.7491	5.03203	6.99418	21.91	13.8863	28.9183
939	Ucn	47.3866	-0.0374584	0.359927	-0.104072	0.917112	0.999969	38.7122	54.3459	50.9576	38.8405	46.6182	54.845
940	Ucma	24.9144	-0.630297	0.647465	-0.973484	0.330313	0.999969	37.7196	19.1217	33.9717	4.97955	28.7644	24.9296
941	Uckl1	720.324	0.050836	0.106158	0.47887	0.632031	0.999969	693.842	731.657	697.42	786.769	699.273	712.985
942	Uck2	512.592	-0.0113753	0.15231	-0.0746852	0.940465	0.999969	538.001	505.215	500.583	565.677	408.653	557.425
943	Uck1	1088.66	0.0503655	0.130552	0.38579	0.699652	0.999969	1134.57	1125.16	949.21	1245.88	935.34	1141.77
944	Uchl5	1518.82	-0.0246915	0.0883713	-0.279406	0.779933	0.999969	1436.32	1643.46	1515.74	1477.93	1481.86	1557.6
945	Uchl3	1238.75	-0.136458	0.0980573	-1.39162	0.164038	0.999969	1251.7	1311.35	1328.89	1160.24	1292.42	1087.93
946	Uchl1	6791.36	-0.0341149	0.0843329	-0.404527	0.685825	0.999969	6552.29	7423.24	6639.47	7078.93	6130.79	6923.43
947	Ubxn8	364.987	-0.245505	0.18195	-1.3493	0.177241	0.999969	316.646	418.665	452.623	388.405	313.433	300.152
948	Ubxn6	1112.66	0.0951323	0.0987993	0.962884	0.335606	0.999969	1103.79	1098.99	1025.15	1111.44	1085.11	1251.46
949	Ubxn4	3062.48	-0.0360834	0.0732543	-0.492577	0.622312	0.999969	2925.25	3115.83	3261.29	3080.35	2965.71	3026.45
950	Ubxn2a	2121.56	-0.128365	0.0796019	-1.61259	0.106833	0.999969	2098.4	2232.21	2317.07	1996.8	1967.88	2117.02
951	Ubxn11	59.1609	0.0570162	0.412024	0.138381	0.88994	0.999969	59.5573	73.4676	40.9659	35.8528	87.2852	57.8366
952	Ubxn1	2424.34	0.0220466	0.0740855	0.297582	0.766022	0.999969	2374.35	2378.14	2464.95	2527.62	2316.03	2484.98
953	Ubtf	426.379	0.167323	0.152915	1.09423	0.273856	0.999969	432.783	400.549	371.691	384.421	453.288	515.543
954	Ubtd2	876.779	-0.0114343	0.0969593	-0.117929	0.906124	0.999969	841.743	909.79	889.26	843.536	863.925	912.422
955	Ubtd1	295.778	0.244505	0.16463	1.48518	0.137495	0.999969	288.853	259.653	263.78	341.597	271.774	349.014
956	Ubr7	654.868	0.00789352	0.113508	0.0695416	0.944558	0.999969	609.469	686.368	663.448	613.481	694.314	662.129
957	Ubr5	2697.43	0.02313	0.0723964	0.31949	0.749355	0.999969	2710.85	2779.69	2536.89	2730.79	2669.14	2757.21
958	Ubr4	1025.79	0.147269	0.12644	1.16474	0.244126	0.999969	1078.98	961.117	880.267	1035.75	967.08	1231.52
959	Ubr3	2626.13	-0.0860295	0.0711065	-1.20987	0.226329	0.999969	2632.43	2837.06	2643.8	2579.41	2537.22	2526.86
960	Ubr2	1221.39	0.0129065	0.083067	0.155375	0.876526	0.999969	1218.94	1232.85	1196	1208.04	1208.11	1264.43
961	Ubr1	1380.28	-0.172483	0.086719	-1.98899	0.0467023	0.999969	1370.81	1504.58	1512.74	1311.61	1257.7	1324.26
962	Ubqln4	535.388	-0.103999	0.150199	-0.692412	0.488678	0.999969	605.499	612.901	445.629	532.812	492.963	522.523
963	Ubqln3	26.4691	-0.965844	0.723268	-1.33539	0.18175	0.999969	41.6901	55.3523	7.99335	24.8978	6.94314	21.938
964	Ubqln2	5189.14	-0.0867651	0.0871372	-0.99573	0.319381	0.999969	4909.5	5729.46	5396.51	5466.55	4844.33	4788.47
965	Ubqln1	4933.48	-0.00512549	0.071039	-0.0721503	0.942482	0.999969	4642.49	5118.58	5065.78	4734.56	5057.58	4981.92
966	Ubp1	473.382	0.0989386	0.175486	0.563798	0.572891	0.999969	485.392	384.447	501.583	414.299	456.263	598.309
967	Ubox5	238.657	-0.086427	0.162629	-0.531438	0.595115	0.999969	265.03	243.55	228.81	237.027	220.197	237.329
968	Ubn2	669.98	-0.248005	0.142757	-1.73725	0.0823429	0.999969	649.174	752.791	780.351	698.133	623.891	515.543
969	Ubn1	406.709	-0.305279	0.145293	-2.10113	0.0356299	0.999969	417.893	509.241	421.649	390.397	363.027	338.045
970	Ublcp1	2696.01	0.135122	0.0855237	1.57993	0.114122	0.999969	2480.56	2689.11	2539.89	2798.51	2610.62	3057.36
971	Ubl7	475.831	0.127578	0.120402	1.0596	0.289327	0.999969	440.724	485.087	438.635	505.922	485.028	499.588
972	Ubl5	859.091	-0.141683	0.108025	-1.31158	0.189663	0.999969	831.816	900.733	971.192	783.781	795.485	871.537
973	Ubl4a	962.899	-0.0403615	0.10973	-0.367825	0.713004	0.999969	984.68	981.245	963.198	838.557	1045.44	964.275
974	Ubl3	5961.06	-0.0525351	0.0778725	-0.67463	0.499911	0.999969	5546.77	6476.22	6185.85	5877.86	5659.65	6019.99
975	Ubiad1	87.0605	0.027672	0.267551	0.103427	0.917624	0.999969	100.255	73.4676	84.9293	87.6401	80.342	95.7295
976	Ubfd1	339.179	0.0630564	0.133365	0.472811	0.636348	0.999969	338.484	327.082	329.726	347.573	342.198	350.011
977	Ube4b	2287.31	0.00775486	0.0987971	0.0784928	0.937436	0.999969	2221.49	2485.82	2136.22	2453.92	2061.12	2365.32
978	Ube4a	2150.75	0.037132	0.0808424	0.459314	0.646009	0.999969	2087.48	2271.46	2010.33	2243.79	2135.51	2155.91
979	Ube3d	110.202	-0.307154	0.241809	-1.27023	0.204001	0.999969	124.078	107.685	133.889	91.6238	90.2608	113.679
980	Ube3c	1347.41	0.0954206	0.09151	1.04273	0.297071	0.999969	1242.76	1408.97	1256.95	1346.47	1437.23	1392.07
981	Ube3b	969.526	0.0354699	0.10566	0.335699	0.737098	0.999969	1004.53	946.021	922.232	906.278	960.137	1077.95
982	Ube3a	821.362	0.0237989	0.0973712	0.244414	0.80691	0.999969	777.222	829.278	837.303	809.675	853.014	821.678
983	Ube2z	1597.5	0.0720088	0.105903	0.679952	0.496535	0.999969	1623.93	1597.16	1451.79	1578.52	1487.82	1845.78
984	Ube2v2	2592.54	-0.0359091	0.0774646	-0.463555	0.642967	0.999969	2484.53	2694.15	2695.76	2504.71	2481.68	2694.39
985	Ube2u	9.49546	-0.0595918	0.965637	-0.0617124	0.950792	0.999969	2.97786	17.1089	8.99252	4.97955	3.96751	18.9465
986	Ube2t	54.3424	-0.209435	0.345095	-0.60689	0.543924	0.999969	58.5646	51.3267	64.9459	61.7464	51.5776	37.8929
987	Ube2s	2673.31	0.0274886	0.0778137	0.353262	0.723892	0.999969	2577.84	2519.03	2846.63	2674.02	2673.11	2749.23
988	Ube2r2	2425.57	0.225051	0.124021	1.81462	0.0695817	0.999969	2446.81	2076.21	2187.18	2355.33	2354.72	3133.15
989	Ube2ql1	616.931	0.186406	0.120866	1.54225	0.123014	0.999969	638.255	553.523	539.551	652.321	622.899	695.036
990	Ube2q2	3180.31	0.152389	0.0656455	2.32139	0.0202659	0.999969	3057.27	2940.72	3039.47	3266.59	3361.47	3416.35
991	Ube2q1	2305.45	-0.00257292	0.0731789	-0.0351593	0.971953	0.999969	2360.45	2195.98	2366.03	2341.39	2276.36	2292.52
992	Ube2o	4814.55	0.037004	0.102802	0.359956	0.71888	0.999969	4307.98	4969.63	4980.85	4386.99	4702.49	5539.35
993	Ube2n	1285.91	0.125556	0.10309	1.21793	0.223252	0.999969	1207.03	1247.94	1234.97	1392.28	1181.33	1451.9
994	Ube2m	1823.04	-0.072275	0.0917402	-0.787823	0.4308	0.999969	1966.38	1760.2	1879.44	1637.28	1792.32	1902.62
995	Ube2l6	603.977	0.112067	0.115866	0.967212	0.333438	0.999969	615.425	568.619	557.536	620.452	672.493	589.335
996	Ube2l3	2077.27	-0.0221019	0.087975	-0.251229	0.801637	0.999969	2165.9	1949.41	2164.2	1981.86	2215.85	1986.39
997	Ube2k	3667.99	-0.0422674	0.0755023	-0.559816	0.575605	0.999969	3464.25	3802.2	3898.76	3742.63	3515.21	3584.87
998	Ube2j2	1741.76	0.014566	0.0730524	0.199391	0.841957	0.999969	1721.2	1749.13	1728.56	1761.77	1726.86	1763.02
999	Ube2j1	409.156	-0.165767	0.15573	-1.06446	0.287122	0.999969	412.93	376.396	508.577	385.417	410.637	360.98
1000	Ube2i	1497.68	0.038648	0.0818354	0.472265	0.636738	0.999969	1522.68	1467.34	1442.8	1474.94	1489.8	1588.51
1001	Ube2h	554.85	-0.027246	0.123292	-0.220988	0.825102	0.999969	534.03	584.721	561.533	506.918	536.606	605.289
1002	Ube2g2	594.997	0.0132151	0.115952	0.11397	0.909261	0.999969	584.654	573.651	618.485	596.55	554.459	642.185
1003	Ube2g1	2380.16	-0.0561467	0.0799553	-0.702226	0.482538	0.999969	2435.89	2293.6	2549.88	2439.98	2330.91	2230.7
1004	Ube2f	1226.45	-0.0629078	0.126953	-0.495522	0.620232	0.999969	1253.68	1103.02	1402.83	1235.92	1324.16	1039.06
1005	Ube2e3	3677.04	0.0163138	0.0773992	0.210775	0.833063	0.999969	3452.34	3711.62	3804.83	3938.83	3573.73	3580.88
1006	Ube2e2	707.382	-0.0918509	0.102794	-0.893541	0.371567	0.999969	704.761	717.567	767.361	667.26	696.298	691.047
1007	Ube2d4	14.9502	0.851136	0.656681	1.29612	0.194934	0.999969	8.93359	11.0705	11.99	9.9591	21.8213	25.9267
1008	Ube2d2	2639.59	-0.0350789	0.0685799	-0.511505	0.608998	0.999969	2702.91	2572.37	2739.72	2599.33	2610.62	2612.62
1009	Ube2d1	858.906	0.0567558	0.125437	0.452466	0.650934	0.999969	784.171	878.592	863.281	877.397	756.802	993.193
1010	Ube2c	186.128	-0.18682	0.189212	-0.987354	0.323469	0.999969	218.377	197.255	178.851	171.297	190.44	160.546
1011	Ube2b	3923.35	0.032057	0.0681459	0.470417	0.638057	0.999969	3789.83	4035.68	3813.83	4015.51	3811.78	4073.49
1012	Ube2a	2085.4	-0.119101	0.0726186	-1.64009	0.100986	0.999969	2149.02	2209.06	2156.21	1994.81	1938.13	2065.16
1013	Ubd	138.936	0.318182	0.32755	0.971399	0.331349	0.999969	184.628	71.4548	114.904	125.485	168.619	168.524
1014	Ubash3b	3230.62	-0.106374	0.0836045	-1.27235	0.20325	0.999969	3262.75	3604.94	3181.35	3003.67	3003.4	3327.6
1015	Ubap2l	194.253	-0.0476949	0.18169	-0.262508	0.79293	0.999969	214.406	176.121	201.832	191.215	181.514	200.434
1016	Ubap2	2041.34	-0.0155205	0.0900927	-0.172273	0.863223	0.999969	1919.73	2194.97	2042.3	2093.4	1880.6	2117.02
1017	Ubap1l	16.631	-0.352586	0.77384	-0.455631	0.648655	0.999969	11.9115	11.0705	32.9726	9.9591	5.95126	27.9211
1018	Ubap1	580.737	0.0725693	0.129953	0.558425	0.576554	0.999969	596.565	515.279	586.512	533.808	597.11	655.149
1019	Ubald2	3.98145	-0.488295	1.22928	-0.397218	0.691206	0.999969	7.94097	1.00641	4.99584	3.98364	3.96751	1.99436
1020	Ubac2	423.954	0.0307732	0.13784	0.223254	0.823338	0.999969	387.122	405.581	465.612	402.348	456.263	426.794
1021	Ubac1	1687.25	-0.0266619	0.0779886	-0.341869	0.732449	0.999969	1647.75	1764.23	1696.59	1674.13	1628.66	1712.16
1022	Uba7	93.7621	-0.242939	0.420633	-0.577557	0.563563	0.999969	94.299	110.705	99.9168	30.8732	108.115	118.665
1023	Uba6	1552	-0.272924	0.104572	-2.60992	0.00905626	0.999969	1522.68	1872.92	1699.59	1511.79	1362.84	1342.21
1024	Uba52	9157.84	0.0289067	0.068305	0.423201	0.672149	0.999969	9054.69	9275.03	8868.62	9710.13	9406.96	8631.61
1025	Uba5	1143.31	0.194219	0.140856	1.37885	0.167941	0.999969	1029.35	1092.96	1077.1	1061.64	1085.11	1513.72
1026	Uba3	3380.52	-0.0192925	0.0859836	-0.224374	0.822466	0.999969	3147.6	3721.69	3340.22	3199.86	3504.3	3369.48
1027	Uba2	2370.41	0.0348499	0.0743127	0.468962	0.639097	0.999969	2374.35	2346.94	2304.08	2327.44	2533.25	2336.4
1028	Uba1	1268.59	0.0471873	0.113491	0.415781	0.677571	0.999969	1139.53	1422.05	1182.02	1363.4	1193.23	1311.29
1029	Uap1l1	308.719	0.0896702	0.163353	0.548934	0.583051	0.999969	300.764	296.89	299.751	303.753	372.946	278.214
1030	Uaca	619.722	0.0946555	0.11861	0.798037	0.424849	0.999969	643.218	540.44	614.489	645.35	664.558	610.275
1031	U2surp	944.507	0.0476198	0.0983845	0.484018	0.628373	0.999969	900.307	985.271	901.25	944.123	1013.7	922.393
1032	U2af2	1968.46	-0.0293611	0.0957982	-0.306489	0.759232	0.999969	2003.11	2183.9	1778.52	1894.22	2019.46	1931.54
1033	U2af1l4	1206.24	0.0159106	0.100258	0.158697	0.873908	0.999969	1127.62	1139.25	1331.89	1179.16	1220.01	1239.5
1034	U2af1	1238.58	0.00491833	0.112654	0.0436587	0.965176	0.999969	1173.28	1144.28	1391.84	1336.51	1247.78	1137.78
1035	Tyw5	328.565	0.0591214	0.160145	0.369174	0.711998	0.999969	283.89	304.941	376.686	324.667	348.149	333.059
1036	Tyw3	461.547	-0.0788627	0.159169	-0.495466	0.620271	0.999969	505.244	414.639	502.582	406.331	532.638	407.847
1037	Tyw1	202.015	0.0286362	0.207827	0.137788	0.890408	0.999969	183.635	245.563	170.858	211.133	180.522	220.377
1038	Tysnd1	330.866	-0.00153865	0.158098	-0.00973225	0.992235	0.999969	337.491	298.902	356.703	298.773	319.384	373.943
1039	Tyrp1	8642.24	-0.187894	0.124148	-1.51347	0.13016	0.999969	8388.64	10708.2	8515.91	9093.66	6734.85	8412.23
1040	Tyrobp	305.006	0.0849818	0.221495	0.383673	0.701221	0.999969	332.528	278.774	276.77	377.45	352.116	212.4
1041	Tyro3	418.685	0.173603	0.178225	0.974071	0.330021	0.999969	455.613	348.216	376.686	387.409	400.718	543.464
1042	Tyr	8.30282	0.949741	0.938103	1.01241	0.311344	0.999969	2.97786	4.02562	9.99168	16.9305	11.9025	3.98873
1043	Tyms	36.4274	-0.418181	0.443063	-0.943842	0.34525	0.999969	35.7344	49.3139	39.9667	45.8119	23.8051	23.9324
1044	Tyk2	467.464	0.093304	0.119209	0.78269	0.433809	0.999969	468.517	453.889	434.638	498.951	472.134	476.653
1045	Txnrd3	477.992	-0.00620837	0.119943	-0.0517611	0.958719	0.999969	472.488	466.972	497.586	474.053	455.272	501.583
1046	Txnrd2	211.09	-0.160544	0.182717	-0.878649	0.379592	0.999969	244.185	224.428	199.834	209.141	176.554	212.4
1047	Txnrd1	1527.72	0.0470613	0.0899842	0.522994	0.600978	0.999969	1385.7	1582.07	1540.72	1565.57	1486.82	1605.46
1048	Txnl4b	364.302	0.1464	0.136245	1.07454	0.28258	0.999969	322.602	348.216	366.695	383.425	366.003	398.873
1049	Txnl1	5597.01	0.0367289	0.0664119	0.553047	0.580232	0.999969	5467.36	5582.53	5527.4	5881.85	5340.27	5782.66
1050	Txnip	3362.65	0.089162	0.0820978	1.08605	0.277459	0.999969	3077.13	3165.14	3534.06	3637.06	3430.9	3331.59
1051	Txndc9	283.302	-0.0507834	0.168471	-0.301436	0.763082	0.999969	269	331.107	264.78	293.794	249.953	291.177
1052	Txndc5	1537.69	-0.177917	0.0815928	-2.18055	0.0292168	0.999969	1713.26	1601.19	1582.68	1461	1466.99	1401.04
1053	Txndc17	2369.76	0.0522953	0.0719717	0.72661	0.467465	0.999969	2293.95	2282.53	2404	2396.16	2491.6	2350.36
1054	Txndc16	582.429	0.169184	0.115602	1.4635	0.14333	0.999969	551.897	551.51	541.549	562.689	640.753	646.174
1055	Txndc15	2821.91	-0.033556	0.0703242	-0.477161	0.633248	0.999969	2911.36	2853.16	2799.67	2810.46	2887.35	2669.46
1056	Txndc12	1760.08	0.0560232	0.12569	0.445726	0.655795	0.999969	1682.49	1549.86	1945.38	1891.23	1978.79	1512.73
1057	Txndc11	189.815	-0.0512216	0.217259	-0.235763	0.813617	0.999969	217.384	201.281	160.866	184.243	153.741	221.374
1058	Txn2	979.68	-0.00361694	0.0980388	-0.0368929	0.97057	0.999969	1004.53	938.976	999.168	1047.7	924.429	963.278
1059	Txn1	14064.1	-0.0151078	0.0746123	-0.202484	0.839538	0.999969	13851	14457	14105.3	14682.7	14592.5	12696.1
1060	Txlng	240.669	-0.0185219	0.162543	-0.113951	0.909277	0.999969	222.347	240.531	263.78	235.035	244.994	237.329
1061	Txlnb	20.7395	-1.25319	0.912324	-1.37362	0.169559	0.999969	63.5277	21.1345	2.99751	13.9427	18.8457	3.98873
1062	Txlna	215.4	0.0516933	0.178032	0.290359	0.771541	0.999969	197.532	201.281	235.804	221.092	200.359	236.332
1063	Txk	27.6033	-0.677809	0.62752	-1.08014	0.28008	0.999969	31.7639	28.1793	41.9651	5.97546	18.8457	38.8901
1064	Twsg1	1484.95	-0.18886	0.129617	-1.45706	0.145099	0.999969	1561.39	1574.02	1610.66	1391.29	1643.54	1128.81
1065	Twnk	358.792	-0.122449	0.136452	-0.897377	0.369518	0.999969	393.078	352.242	376.686	325.663	359.06	346.022
1066	Twistnb	554.989	-0.256486	0.127864	-2.00593	0.0448639	0.999969	584.654	545.472	682.432	503.931	501.89	511.554
1067	Twist2	2.32634	-0.00689357	1.44999	-0.00475424	0.996207	0.999969	2.97786	3.01922	0.999168	1.99182	2.97563	1.99436
1068	Twist1	92.4994	-0.0204407	0.310341	-0.0658653	0.947485	0.999969	121.1	65.4163	92.9227	73.6974	106.131	95.7295
1069	Twf2	287.282	-0.117713	0.168352	-0.699207	0.484423	0.999969	345.432	275.755	275.77	252.961	299.547	274.225
1070	Twf1	2154.83	0.0512345	0.0842645	0.608019	0.543175	0.999969	2000.13	2122.51	2227.15	2092.41	2334.88	2151.92
1071	Tvp23b	2296.89	-0.105759	0.0785882	-1.34573	0.178389	0.999969	2326.7	2282.53	2533.89	2230.84	2268.42	2138.96
1072	Tvp23a	842.609	0.121524	0.124492	0.976162	0.328984	0.999969	829.831	818.207	773.356	991.927	750.851	891.481
1073	Tut7	674.059	0.0178826	0.101096	0.176887	0.859597	0.999969	677.96	665.234	666.445	661.284	687.371	686.061
1074	Tut4	346.797	-0.223155	0.160482	-1.39053	0.164369	0.999969	405.982	315.005	399.667	290.806	333.271	336.05
1075	Tut1	115.759	0.306993	0.270777	1.13375	0.2569	0.999969	128.048	73.4676	108.909	123.493	117.042	143.594
1076	Tusc3	4387.42	-0.00177718	0.0656081	-0.0270877	0.97839	0.999969	4208.71	4468.44	4493.26	4500.52	4281.93	4371.65
1077	Tusc2	1585.7	0.0793352	0.0885831	0.895602	0.370465	0.999969	1568.34	1602.2	1455.79	1683.09	1519.56	1685.24
1078	Tulp3	483.511	0.131451	0.13116	1.00222	0.316236	0.999969	431.79	489.113	463.614	482.021	475.109	559.419
1079	Tulp2	4.47649	-1.51491	1.3	-1.16531	0.243892	0.999969	15.8819	2.01281	1.99834	2.98773	1.98375	1.99436
1080	Tulp1	2.8256	-0.176407	1.29598	-0.136119	0.891727	0.999969	2.97786	3.01922	2.99751	1.99182	2.97563	2.99155
1081	Tug1	1058.48	0.0364347	0.100511	0.362495	0.716982	0.999969	1057.14	1108.05	970.193	1016.82	1141.65	1057.01
1082	Tufm	1950.58	-0.0528162	0.0860676	-0.61366	0.53944	0.999969	1963.4	2050.05	1945.38	1838.45	1824.06	2082.12
1083	Tubgcp6	251.318	0.00164715	0.181792	0.00906066	0.992771	0.999969	241.207	239.524	272.773	280.847	206.31	267.245
1084	Tubgcp4	300.292	-0.0432982	0.165105	-0.262247	0.793131	0.999969	317.639	315.005	281.765	256.945	339.222	291.177
1085	Tubgcp3	347.968	0.0408738	0.139077	0.293893	0.768839	0.999969	359.329	321.043	348.71	338.61	345.173	374.94
1086	Tubgcp2	678.493	-0.176185	0.119825	-1.47035	0.141467	0.999969	796.082	638.061	725.396	631.407	628.85	651.16
1087	Tubg1	1373	0.0756341	0.0830404	0.910812	0.362395	0.999969	1282.47	1373.74	1354.87	1407.22	1369.78	1449.9
1088	Tube1	110.699	0.0376107	0.278135	0.135225	0.892434	0.999969	103.233	98.6277	125.895	97.5992	90.2608	148.58
1089	Tubb6	502.427	-0.00397953	0.183109	-0.0217331	0.982661	0.999969	646.196	391.492	471.607	521.857	523.711	459.701
1090	Tubb5	9715.88	0.00379711	0.0676071	0.0561643	0.955211	0.999969	9682.03	10072.1	9355.21	10191.2	9794.79	9200
1091	Tubb4b	12156.4	-0.0282517	0.0796839	-0.354547	0.722929	0.999969	11886.6	13141.6	11798.2	12971.7	11969	11171.4
1092	Tubb4a	897.788	0.0292605	0.129967	0.225137	0.821872	0.999969	753.399	1016.47	896.254	899.307	849.047	972.252
1093	Tubb3	10697	-0.0046257	0.0558529	-0.0828192	0.933995	0.999969	10589.3	11020.1	10533.2	10517.8	10693.4	10828.4
1094	Tubb2b	8060.88	-0.00705526	0.0641521	-0.109977	0.912427	0.999969	8024.35	8472.92	7744.55	8263.07	7982.63	7877.74
1095	Tubb2a	13472.7	-0.0509174	0.0758468	-0.67132	0.502017	0.999969	13103.6	14742.8	13284.9	13850.1	13475.6	12379
1096	Tuba8	232.919	-0.115111	0.221762	-0.519076	0.603708	0.999969	228.303	238.518	259.784	200.178	174.57	296.163
1097	Tuba4a	8687.61	-0.0229641	0.0684381	-0.335545	0.737214	0.999969	8137.51	9162.31	8970.53	8712.22	8480.55	8662.52
1098	Tub	1.16372	-0.421346	1.95166	-0.215891	0.829073	0.999969	0.992621	1.00641	1.99834	0.99591	0.991877	0.997182
1099	Ttyh3	699.665	0.0624564	0.107875	0.578968	0.562611	0.999969	691.857	668.253	693.423	743.945	657.615	742.901
1100	Ttyh1	5303.41	0.0318533	0.13406	0.237604	0.812188	0.999969	4487.64	5463.77	5783.19	6089	4271.02	5725.82
1101	Ttr	143.651	-0.13557	0.327399	-0.414084	0.678813	0.999969	216.391	135.865	98.9177	100.587	182.505	127.639
1102	Ttpal	529.242	0.105297	0.115797	0.909322	0.36318	0.999969	518.148	484.081	527.561	522.853	562.394	560.416
1103	Ttpa	49.6901	0.0998407	0.337433	0.295883	0.76732	0.999969	49.6311	50.3203	43.9634	43.8201	52.5695	57.8366
1104	Ttn	117.966	-1.49816	0.923915	-1.62154	0.104903	0.999969	387.122	101.647	33.9717	69.7137	61.4964	53.8478
1105	Ttll9	76.9124	0.126026	0.303234	0.415607	0.677698	0.999969	86.358	54.3459	79.9335	77.681	71.4152	91.7407
1106	Ttll7	7168.63	0.0107287	0.0840827	0.127597	0.898468	0.999969	6765.7	7994.88	6665.45	7299.03	7068.12	7218.6
1107	Ttll5	311.529	-0.0617545	0.205933	-0.299876	0.764272	0.999969	349.403	373.376	231.807	329.646	261.856	323.087
1108	Ttll3	8.45655	-0.75236	1.07607	-0.699176	0.484442	0.999969	25.8081	4.02562	1.99834	9.9591	4.95939	3.98873
1109	Ttll13	24.2853	0.148262	0.72984	0.203144	0.839023	0.999969	4.96311	30.1922	33.9717	9.9591	34.7157	31.9098
1110	Ttll11	283.911	-0.0876929	0.168252	-0.521201	0.602227	0.999969	263.045	290.851	323.731	241.01	282.685	302.146
1111	Ttll1	134.49	0.160758	0.227737	0.705893	0.480255	0.999969	108.196	148.948	123.897	157.354	129.936	138.608
1112	Ttl	4756.13	-0.0210354	0.118657	-0.177279	0.859289	0.999969	4511.46	5728.46	4132.56	5016.4	4334.5	4813.4
1113	Ttk	19.6232	-0.0553255	0.551146	-0.100383	0.920041	0.999969	17.8672	23.1473	18.9842	16.9305	13.8863	26.9239
1114	Tti2	131.582	0.0526272	0.230092	0.228722	0.819085	0.999969	155.841	121.775	109.909	125.485	136.879	139.605
1115	Tti1	640.249	-0.221759	0.129922	-1.70686	0.0878487	0.999969	631.307	689.387	747.378	612.485	518.752	642.185
1116	Ttf2	377.936	0.0923107	0.172082	0.536434	0.591659	0.999969	389.107	423.697	284.763	371.475	404.686	393.887
1117	Ttf1	147.587	0.10426	0.207574	0.502277	0.615473	0.999969	134.004	139.89	152.873	142.415	142.83	173.51
1118	Ttc9c	1539.04	-0.0830481	0.12229	-0.679106	0.497071	0.999969	1447.24	1886	1416.82	1413.2	1557.25	1513.72
1119	Ttc9b	769.396	-0.0436095	0.147795	-0.295068	0.767942	0.999969	768.289	845.38	729.393	791.749	605.045	876.523
1120	Ttc9	3036.73	0.000719214	0.0779853	0.00922243	0.992642	0.999969	2831.95	3236.6	3039.47	3122.18	2960.75	3029.44
1121	Ttc8	312.719	0.0705716	0.146906	0.480387	0.630952	0.999969	324.587	291.857	298.751	294.789	333.271	333.059
1122	Ttc7b	926.277	-0.0305284	0.11305	-0.270044	0.787126	0.999969	876.484	1028.55	903.248	862.458	883.763	1003.17
1123	Ttc7a	276.418	-0.0303964	0.201434	-0.1509	0.880054	0.999969	318.631	247.576	271.774	241.01	344.181	235.335
1124	Ttc5	579.965	-0.047522	0.122653	-0.387449	0.698424	0.999969	640.241	587.741	540.55	531.816	601.078	578.366
1125	Ttc4	261.495	-0.114761	0.156673	-0.732484	0.463873	0.999969	254.111	282.8	278.768	258.937	233.091	261.262
1126	Ttc39c	562.271	0.0660622	0.111923	0.590247	0.555025	0.999969	525.097	563.587	559.534	589.579	551.484	584.349
1127	Ttc39b	293.677	0.213735	0.182794	1.16927	0.242295	0.999969	251.133	315.005	249.792	359.524	323.352	263.256
1128	Ttc38	92.848	0.0824771	0.299218	0.275642	0.782823	0.999969	102.24	64.4099	103.914	112.538	97.204	76.783
1129	Ttc37	752.684	-0.0256974	0.121177	-0.212065	0.832056	0.999969	707.739	800.092	770.359	841.544	686.379	709.994
1130	Ttc36	40.5022	0.772337	0.563397	1.37086	0.170419	0.999969	41.6901	9.05765	38.9676	72.7015	32.7319	47.8647
1131	Ttc34	4.65086	0.618063	1.15785	0.533803	0.593478	0.999969	1.98524	5.03203	3.99667	1.99182	10.9106	3.98873
1132	Ttc33	425.073	-0.0913718	0.169347	-0.539552	0.589506	0.999969	354.366	422.69	538.552	411.311	401.71	421.808
1133	Ttc32	171.546	-0.0119369	0.194337	-0.061424	0.951022	0.999969	157.827	172.095	186.844	175.28	152.749	184.479
1134	Ttc30b	240.136	-0.028546	0.183608	-0.155473	0.876448	0.999969	241.207	242.544	243.797	193.207	273.758	246.304
1135	Ttc30a	224.262	-0.0348321	0.182986	-0.190354	0.849032	0.999969	191.576	246.569	242.798	202.17	230.115	232.343
1136	Ttc3	6510.3	-0.0278738	0.0757768	-0.367841	0.712992	0.999969	6156.24	6906.96	6656.46	6864.81	6227	6250.34
1137	Ttc28	488.216	-0.16274	0.123495	-1.31778	0.187576	0.999969	518.148	539.433	489.593	437.205	449.32	495.599
1138	Ttc27	654.076	0.0596562	0.106252	0.56146	0.574484	0.999969	649.174	632.022	640.467	629.415	697.29	676.089
1139	Ttc25	15.4398	0.923467	0.873334	1.0574	0.290327	0.999969	2.97786	4.02562	24.9792	9.9591	29.7563	20.9408
1140	Ttc23	406.951	-0.0212231	0.132598	-0.160056	0.872837	0.999969	450.65	387.466	391.674	409.319	397.743	404.856
1141	Ttc22	50.186	0.281337	0.33429	0.841594	0.400016	0.999969	41.6901	43.2754	50.9576	53.7792	50.5857	60.8281
1142	Ttc19	950.836	-0.0426451	0.114331	-0.372995	0.709152	0.999969	954.901	1033.58	906.246	923.209	1041.47	845.61
1143	Ttc17	807.277	-0.0294432	0.0995364	-0.295803	0.76738	0.999969	795.089	808.143	843.298	813.659	755.81	827.661
1144	Ttc14	131.512	-0.0176967	0.235504	-0.0751437	0.9401	0.999969	119.115	150.961	126.894	154.366	110.098	127.639
1145	Ttc13	680.42	0.0101879	0.113212	0.0899896	0.928296	0.999969	658.108	714.548	661.449	637.383	741.924	669.109
1146	Ttc12	143.048	0.00316572	0.265656	0.0119166	0.990492	0.999969	135.989	130.833	161.865	109.55	194.408	125.645
1147	Ttc1	2890.62	0.00751904	0.0852182	0.0882328	0.929692	0.999969	2733.68	2989.02	2926.56	2962.83	2649.3	3082.29
1148	Ttbk2	3162.48	-0.0695091	0.0887762	-0.78297	0.433645	0.999969	2912.35	3524.43	3279.27	3043.5	3001.42	3213.92
1149	Tsx	25.9193	0.909636	0.624098	1.45752	0.144972	0.999969	19.8524	29.1857	4.99584	43.8201	32.7319	24.9296
1150	Tstd3	1616.05	-0.0291003	0.123599	-0.235441	0.813867	0.999969	1524.67	1840.71	1531.73	1395.27	1572.13	1831.82
1151	Tstd2	230.026	0.143794	0.178935	0.803608	0.421623	0.999969	198.524	219.396	237.802	273.875	218.213	232.343
1152	Tstd1	207.586	0.28231	0.197987	1.4259	0.153896	0.999969	152.864	215.371	193.839	212.129	251.937	219.38
1153	Tsta3	638.705	0.0620494	0.107459	0.577424	0.563653	0.999969	624.359	638.061	612.49	662.28	614.964	680.078
1154	Tst	670.822	-0.0848581	0.108362	-0.783099	0.433569	0.999969	682.923	673.285	715.405	691.162	610.996	651.16
1155	Tssk2	26.7451	0.744784	0.54188	1.37445	0.169303	0.999969	24.8155	26.1665	8.99252	42.8241	30.7482	26.9239
1156	Tssc4	626.249	0.0166341	0.129594	0.128355	0.897868	0.999969	711.709	568.619	587.511	619.456	599.094	671.103
1157	Tsr3	480.612	0.257132	0.127291	2.02003	0.0433801	0.999969	469.51	392.498	451.624	509.906	535.614	524.518
1158	Tsr1	1008.67	-0.0493779	0.0968023	-0.51009	0.609988	0.999969	957.879	1073.83	1046.13	1026.78	947.243	1000.17
1159	Tspyl4	3164.3	0.0493818	0.102748	0.48061	0.630794	0.999969	2870.66	3364.41	3095.42	3382.11	2807.01	3466.2
1160	Tspyl2	315.232	0.0410994	0.15294	0.268729	0.788138	0.999969	345.432	313.998	272.773	317.695	316.409	325.081
1161	Tspyl1	3275.91	-0.126589	0.0705847	-1.79344	0.072903	0.999969	3287.56	3602.93	3368.2	3077.36	3124.41	3194.97
1162	Tspy1	2.99113	0.314282	1.34455	0.233744	0.815184	0.999969	0.992621	2.01281	4.99584	3.98364	3.96751	1.99436
1163	Tspo	873.225	0.022343	0.167181	0.133646	0.893682	0.999969	911.226	772.919	915.238	1009.85	983.942	646.174
1164	Tspan9	829.717	-0.0642077	0.0952657	-0.673985	0.500321	0.999969	846.706	868.528	829.31	786.769	812.347	834.641
1165	Tspan8	10964.1	-0.0121685	0.0779452	-0.156116	0.875942	0.999969	10416.6	11848.4	10766	11293.6	11309.4	10150.3
1166	Tspan7	4289.21	-0.0495429	0.0854262	-0.57995	0.561948	0.999969	4171.99	4735.14	4181.52	4464.67	4276.97	3904.96
1167	Tspan6	1916.18	-0.0654318	0.116024	-0.563949	0.572789	0.999969	1994.18	1939.34	1945.38	1910.16	2147.41	1560.59
1168	Tspan5	897.151	-0.136614	0.170492	-0.801293	0.422962	0.999969	973.761	1048.67	796.337	862.458	655.631	1046.04
1169	Tspan33	113.597	-0.0978582	0.288493	-0.339205	0.734455	0.999969	159.812	92.5893	99.9168	115.526	122.993	90.7436
1170	Tspan32	29.0823	-1.4532	0.699335	-2.07797	0.0377119	0.999969	46.6532	33.2114	47.9601	5.97546	35.7076	4.98591
1171	Tspan31	1683.77	-0.0398602	0.0809167	-0.492609	0.622289	0.999969	1725.18	1629.37	1766.53	1630.31	1728.84	1622.42
1172	Tspan3	7158.94	-0.0275805	0.0621443	-0.443813	0.657178	0.999969	6912.61	7340.72	7428.82	7218.36	6930.25	7122.87
1173	Tspan2	1070.47	0.154837	0.130743	1.18429	0.2363	0.999969	1092.88	1112.08	834.306	1160.24	1194.22	1029.09
1174	Tspan18	83.7583	-0.468276	0.310525	-1.50801	0.131552	0.999969	100.255	84.538	106.911	78.6769	85.3014	46.8676
1175	Tspan17	5133.47	0.0237607	0.0783075	0.303427	0.761564	0.999969	4919.43	5260.48	5093.76	5568.13	5186.53	4772.51
1176	Tspan15	590.733	0.0597188	0.110061	0.542595	0.587409	0.999969	609.469	548.491	577.519	607.505	595.126	606.287
1177	Tspan13	2879.15	-0.11756	0.0744131	-1.57984	0.114144	0.999969	2820.04	3101.74	3067.45	2809.46	2671.13	2805.07
1178	Tspan12	2330.92	-0.0757354	0.090036	-0.841168	0.400254	0.999969	2313.8	2578.41	2284.1	2446.95	2127.58	2234.68
1179	Tspan1	135.845	0.435842	0.269909	1.61477	0.10636	0.999969	131.026	77.4932	137.885	135.444	155.725	177.498
1180	Tsnaxip1	19.797	0.257886	0.682024	0.378119	0.705342	0.999969	3.97048	25.1601	24.9792	21.91	21.8213	20.9408
1181	Tsnax	3188.14	-0.0525916	0.0737618	-0.712993	0.47585	0.999969	3079.11	3370.45	3289.26	3065.41	3271.21	3053.37
1182	Tsn	159.68	-0.814443	0.385921	-2.11039	0.0348249	0.999969	90.3285	263.678	256.786	165.321	97.204	84.7605
1183	Tslp	81.9589	-0.388913	0.26768	-1.4529	0.146251	0.999969	90.3285	89.5701	98.9177	81.6646	66.4558	64.8168
1184	Tsku	95.8646	0.0893815	0.257523	0.347082	0.72853	0.999969	107.203	84.538	86.9277	86.6442	99.1877	110.687
1185	Tsks	7.80558	1.23328	1.04782	1.177	0.239196	0.999969	6.94835	4.02562	2.99751	1.99182	7.93502	22.9352
1186	Tshz3	697.929	0.111826	0.101545	1.10125	0.27079	0.999969	673.99	669.259	669.443	707.096	757.794	709.994
1187	Tshz2	2231.19	0.0176581	0.107271	0.164612	0.869249	0.999969	1924.69	2348.95	2379.02	2454.92	2120.63	2158.9
1188	Tshz1	561.719	-0.0354419	0.116939	-0.303081	0.761828	0.999969	574.728	566.606	564.53	579.62	579.256	505.571
1189	Tshr	4.64696	0.843557	1.10021	0.766721	0.443248	0.999969	4.96311	2.01281	2.99751	2.98773	6.94314	7.97746
1190	Tshb	18.2737	-0.10978	0.555184	-0.197737	0.843251	0.999969	23.8229	14.0897	18.9842	19.9182	14.8782	17.9493
1191	Tsga13	10.7949	0.579744	0.838301	0.691571	0.489207	0.999969	5.95573	3.01922	16.9859	17.9264	10.9106	9.97182
1192	Tsga10	69.6055	0.500314	0.329922	1.51646	0.129403	0.999969	53.6015	67.4291	51.9568	81.6646	104.147	58.8337
1193	Tsg101	2809.26	0.0690975	0.0899371	0.768288	0.442316	0.999969	2624.49	2810.89	2790.68	2590.36	3134.33	2904.79
1194	Tsfm	1172.54	-0.169228	0.107357	-1.57632	0.114953	0.999969	1252.69	1111.07	1359.87	1158.24	1034.53	1118.84
1195	Tsen54	349.328	0.230008	0.139583	1.64782	0.0993901	0.999969	298.779	337.146	328.726	356.536	377.905	396.878
1196	Tsen2	283.975	-0.028245	0.17001	-0.166138	0.868049	0.999969	310.69	281.793	267.777	300.765	306.49	236.332
1197	Tsen15	1387.66	0.00774296	0.08551	0.0905503	0.92785	0.999969	1399.6	1312.35	1439.8	1414.19	1339.03	1420.98
1198	Tsc22d4	586.079	0.0565506	0.146477	0.38607	0.699445	0.999969	637.263	467.978	618.485	596.55	637.777	558.422
1199	Tsc22d3	6899.18	-0.0597753	0.0774661	-0.771632	0.440333	0.999969	7068.45	6732.85	7324.9	6204.52	6885.61	7178.71
1200	Tsc22d2	114.383	0.0260093	0.248337	0.104734	0.916587	0.999969	92.3138	136.871	110.908	107.558	125.968	112.682
1201	Tsc22d1	10236.2	0.0147619	0.0816302	0.180839	0.856494	0.999969	9862.68	10025.8	10663.1	10447.1	11127.9	9290.74
1202	Tsc2	507.827	0.120774	0.134764	0.89619	0.370151	0.999969	514.178	459.927	485.596	497.955	488.004	601.301
1203	Tsc1	850.306	0.019576	0.0971558	0.201491	0.840315	0.999969	846.706	877.585	809.326	865.446	823.258	879.515
1204	Trub2	935.673	-0.0573855	0.0928495	-0.618049	0.536543	0.999969	966.813	911.803	984.181	917.233	896.657	937.351
1205	Trub1	167.018	0.186208	0.198091	0.940013	0.347211	0.999969	145.915	155.993	166.861	202.17	166.635	164.535
1206	Trrap	622.267	-0.0615685	0.124098	-0.496128	0.619804	0.999969	683.916	653.157	569.526	644.354	561.402	621.244
1207	Trpv6	42.039	-0.363192	0.632079	-0.574599	0.565563	0.999969	47.6458	48.3074	45.9617	5.97546	67.4476	36.8957
1208	Trpv5	84.4285	-0.302418	0.269162	-1.12355	0.261203	0.999969	101.247	87.5572	90.9243	62.7424	81.3339	82.7661
1209	Trpv4	22.0879	1.42245	0.643934	2.209	0.0271745	0.999969	3.97048	10.0641	21.9817	39.8364	30.7482	25.9267
1210	Trpv2	548.627	0.154037	0.154482	0.997118	0.318707	0.999969	557.853	564.593	435.637	611.489	491.971	630.219
1211	Trpv1	1708.1	0.12049	0.0921312	1.30781	0.190939	0.999969	1576.28	1809.52	1524.73	1800.61	1777.44	1760.03
1212	Trpt1	242.622	0.278858	0.172796	1.6138	0.106572	0.999969	214.406	239.524	203.83	234.039	274.75	289.183
1213	Trps1	170.973	-0.0196013	0.198794	-0.098601	0.921455	0.999969	188.598	144.922	182.848	175.28	161.676	172.512
1214	Trpm8	25.414	0.589049	0.722951	0.814784	0.415196	0.999969	27.7934	16.1025	16.9859	66.726	9.91877	14.9577
1215	Trpm7	943.967	-0.16667	0.0993268	-1.67799	0.0933483	0.999969	961.85	995.335	1038.14	823.618	917.486	927.379
1216	Trpm4	137.002	-0.167759	0.218788	-0.766762	0.443223	0.999969	138.967	161.025	134.888	140.423	111.09	135.617
1217	Trpm3	453.859	-0.156757	0.133616	-1.17319	0.240721	0.999969	438.738	498.171	498.585	412.307	404.686	470.67
1218	Trpm1	78.602	-0.257495	0.400716	-0.642588	0.520492	0.999969	91.3211	85.5444	79.9335	99.591	84.3096	30.9126
1219	Trpc6	58.1228	0.127419	0.361387	0.352583	0.724401	0.999969	79.4097	43.2754	43.9634	56.7669	60.5045	64.8168
1220	Trpc5	17.6463	-0.390652	0.699589	-0.558402	0.57657	0.999969	8.93359	24.1537	26.9775	19.9182	5.95126	19.9436
1221	Trpc4ap	1089.87	-0.0639043	0.106941	-0.597567	0.550129	0.999969	1052.18	1072.83	1216.99	1149.28	983.942	1063.99
1222	Trpc4	17.0983	-0.776019	0.726939	-1.06752	0.285738	0.999969	36.727	7.04484	20.9825	11.9509	7.93502	17.9493
1223	Trpc3	355.117	0.0680995	0.159357	0.427338	0.669133	0.999969	389.107	366.331	284.763	366.495	363.027	360.98
1224	Trpc2	132.392	-0.0872531	0.265045	-0.329202	0.742003	0.999969	114.151	181.153	113.905	143.411	109.106	132.625
1225	Trpc1	458.698	0.0463497	0.155356	0.298344	0.76544	0.999969	492.34	463.953	397.669	428.241	424.523	545.459
1226	Troap	12.954	0.443604	0.734347	0.60408	0.545791	0.999969	14.8893	7.04484	10.9909	24.8978	7.93502	11.9662
1227	Tro	1757.51	0.0268302	0.0925772	0.289814	0.771958	0.999969	1647.75	1917.2	1658.62	1838.45	1703.05	1779.97
1228	Trnau1ap	933.213	0.0280088	0.0915677	0.30588	0.759696	0.999969	916.189	950.046	906.246	973.004	926.413	927.379
1229	Trmu	157.193	0.139655	0.209068	0.667989	0.50414	0.999969	146.908	158.006	143.88	157.354	193.416	143.594
1230	Trmt9b	104.675	0.0955322	0.269165	0.35492	0.722649	0.999969	106.21	77.4932	119.9	117.517	91.2527	115.673
1231	Trmt61a	537.003	0.0353992	0.128809	0.274819	0.783455	0.999969	523.111	562.58	505.579	481.025	564.378	585.346
1232	Trmt6	378.811	0.146346	0.144358	1.01377	0.310691	0.999969	316.646	401.556	360.7	385.417	403.694	404.856
1233	Trmt5	409.763	-0.0335414	0.13543	-0.247667	0.804392	0.999969	380.174	437.786	425.646	387.409	390.8	436.766
1234	Trmt44	113.006	-0.0992432	0.240765	-0.412199	0.680193	0.999969	128.048	110.705	111.907	129.468	99.1877	98.721
1235	Trmt2a	368.586	-0.0582362	0.143512	-0.405794	0.684894	0.999969	396.056	363.312	368.693	393.385	368.978	321.093
1236	Trmt1l	499.135	0.0460321	0.124967	0.368353	0.71261	0.999969	451.643	525.343	496.587	523.849	520.735	476.653
1237	Trmt12	138.915	0.298536	0.219553	1.35975	0.17391	0.999969	111.174	114.73	147.877	161.337	145.806	152.569
1238	Trmt112	3519.59	-0.0381401	0.0728182	-0.523771	0.600438	0.999969	3637.96	3501.28	3559.04	3675.91	3275.18	3468.2
1239	Trmt10c	330.391	-0.052807	0.138261	-0.381936	0.702509	0.999969	332.528	326.075	350.708	311.72	339.222	322.09
1240	Trmt10b	428.509	0.14739	0.13331	1.10562	0.268892	0.999969	450.65	399.543	369.692	450.151	454.28	446.738
1241	Trmt10a	401.096	0.0327576	0.184825	0.177236	0.859323	0.999969	319.624	381.428	488.593	467.082	378.897	370.952
1242	Trmt1	520.265	0.152106	0.142735	1.06565	0.28658	0.999969	536.015	458.921	483.598	517.873	491.971	633.211
1243	Trmo	54.3762	-0.119365	0.545692	-0.218741	0.826852	0.999969	59.5573	55.3523	54.9543	78.6769	11.9025	65.814
1244	Trit1	547.263	0.075285	0.120943	0.622485	0.533623	0.999969	555.868	548.491	494.588	601.53	529.662	553.436
1245	Trip6	540.146	-0.0791213	0.141917	-0.557519	0.577173	0.999969	627.336	460.934	576.52	536.796	516.768	522.523
1246	Trip4	240.666	0.133361	0.174376	0.764794	0.444395	0.999969	232.273	243.55	212.823	244.994	224.164	286.191
1247	Trip13	90.2267	0.168795	0.258565	0.652816	0.513875	0.999969	84.3728	89.5701	80.9326	85.6483	111.09	89.7464
1248	Trip12	2009.47	0.0705818	0.0761582	0.926779	0.354042	0.999969	1951.49	2056.09	1873.44	2074.48	2070.05	2031.26
1249	Trip11	32.2154	0.143421	0.473673	0.302784	0.762054	0.999969	33.7491	19.1217	38.9676	23.9018	42.6507	34.9014
1250	Trip10	812.241	0.0669867	0.101537	0.659727	0.509429	0.999969	835.787	783.99	760.367	789.757	864.917	838.63
1251	Triobp	183.877	0.101402	0.225156	0.450365	0.652447	0.999969	196.539	133.852	201.832	164.325	212.262	194.45
1252	Trio	2171.42	-0.216223	0.105636	-2.04688	0.0406701	0.999969	2483.54	2179.87	2338.05	1737.86	2183.12	2106.05
1253	Trim9	170.159	0.14093	0.210015	0.671045	0.502192	0.999969	168.746	146.935	169.859	159.346	161.676	214.394
1254	Trim8	629.15	0.167834	0.111545	1.50463	0.13242	0.999969	603.514	586.734	587.511	645.35	631.826	719.965
1255	Trim72	42.1723	-0.229547	0.590555	-0.388697	0.697501	0.999969	87.3506	32.205	16.9859	43.8201	22.8132	49.8591
1256	Trim66	3.82268	0.630633	1.15314	0.546885	0.584458	0.999969	2.97786	4.02562	1.99834	3.98364	3.96751	5.98309
1257	Trim65	283.931	0.0838557	0.164668	0.509241	0.610584	0.999969	321.609	251.601	253.789	286.822	292.604	297.16
1258	Trim63	47.6653	-0.481654	0.433374	-1.1114	0.266395	0.999969	83.3802	45.2882	37.9684	44.816	46.6182	27.9211
1259	Trim62	402.065	-0.0715997	0.160749	-0.445414	0.65602	0.999969	400.026	384.447	451.624	348.569	361.043	466.681
1260	Trim6	14.6222	0.455536	0.750517	0.606963	0.543876	0.999969	4.96311	9.05765	22.9809	22.9059	17.8538	9.97182
1261	Trim59	277.031	-0.00424377	0.153904	-0.0275741	0.978002	0.999969	281.904	255.627	294.755	283.834	259.872	286.191
1262	Trim54	53.6303	-0.723496	0.480587	-1.50544	0.132211	0.999969	115.144	44.2818	40.9659	54.7751	36.6995	29.9155
1263	Trim5	527.669	-0.0493536	0.124917	-0.395093	0.692775	0.999969	538.993	557.548	513.573	487	574.297	494.602
1264	Trim47	157.567	0.133505	0.199085	0.670594	0.502479	0.999969	147.901	168.07	134.888	163.329	158.7	172.512
1265	Trim46	184.299	-0.280274	0.210975	-1.32847	0.184023	0.999969	216.391	190.211	199.834	186.235	184.489	128.636
1266	Trim45	221.981	0.318425	0.196392	1.62137	0.104938	0.999969	194.554	215.371	182.848	271.884	270.782	196.445
1267	Trim41	528.017	0.123048	0.15087	0.815593	0.414733	0.999969	530.06	454.895	531.558	453.139	589.175	609.278
1268	Trim39	181.203	-0.293004	0.220727	-1.32745	0.184361	0.999969	224.332	221.409	152.873	151.378	153.741	183.481
1269	Trim37	2624.65	-0.0800656	0.0901348	-0.888288	0.374386	0.999969	2517.29	2887.38	2687.76	2609.29	2340.83	2705.35
1270	Trim36	2513.05	-0.201735	0.105011	-1.92108	0.0547211	0.999969	2502.4	3011.16	2551.88	2358.32	2108.73	2545.81
1271	Trim35	3740.7	-0.0851444	0.0729707	-1.16683	0.243279	0.999969	3672.7	3754.9	4125.57	3591.25	3656.06	3643.7
1272	Trim34	373.375	0.0310699	0.133494	0.232743	0.815961	0.999969	383.152	347.21	377.686	365.499	396.751	369.955
1273	Trim33	898.08	-0.00492315	0.103515	-0.0475597	0.962067	0.999969	827.846	913.816	957.203	879.389	868.884	941.34
1274	Trim32	1176.18	0.0291126	0.0977214	0.297914	0.765769	0.999969	1096.85	1272.1	1124.06	1141.31	1195.21	1227.53
1275	Trim30	114.29	0.12813	0.250221	0.512068	0.608604	0.999969	116.137	95.6085	115.904	126.481	136.879	94.7323
1276	Trim3	229.557	0.0169221	0.211507	0.0800072	0.936232	0.999969	233.266	240.531	210.825	194.203	200.359	298.157
1277	Trim29	36.5087	0.074627	0.515761	0.144693	0.884953	0.999969	51.6163	15.0961	39.9667	33.861	49.5939	28.9183
1278	Trim28	859.267	0.101295	0.148054	0.684178	0.493863	0.999969	903.285	736.689	847.295	838.557	755.81	1073.97
1279	Trim27	950.615	0.0402878	0.10826	0.372141	0.709788	0.999969	934.056	903.752	974.189	887.356	932.365	1071.97
1280	Trim26	452.572	-0.0152328	0.152874	-0.099643	0.920628	0.999969	475.465	432.754	456.62	484.012	366.995	499.588
1281	Trim25	433.047	0.201855	0.143417	1.40746	0.15929	0.999969	408.96	435.773	363.697	497.955	482.052	409.842
1282	Trim24	575.048	0.0768475	0.116698	0.658516	0.510207	0.999969	561.823	603.843	513.573	584.599	596.118	590.332
1283	Trim23	629.894	-0.100549	0.11657	-0.862561	0.388379	0.999969	586.639	704.484	664.447	611.489	609.013	603.295
1284	Trim2	5138.96	-0.0203871	0.0960829	-0.212182	0.831965	0.999969	4557.12	5825.07	5143.72	5299.24	4870.12	5138.48
1285	Trim17	14.441	0.427053	0.870817	0.490405	0.623848	0.999969	5.95573	4.02562	26.9775	9.9591	29.7563	9.97182
1286	Trim16	464.664	-0.352228	0.141578	-2.48788	0.0128507	0.999969	577.705	473.01	512.573	365.499	443.369	415.825
1287	Trim14	48.1787	0.0932818	0.35719	0.261155	0.793973	0.999969	54.5942	47.301	37.9684	51.7873	56.537	40.8845
1288	Trim11	302.961	0.112561	0.145837	0.771827	0.440217	0.999969	294.808	292.864	285.762	302.757	300.539	341.036
1289	Tril	1837.25	0.0259762	0.09382	0.276872	0.781878	0.999969	1645.77	1890.03	1926.4	1956.96	1764.55	1839.8
1290	Trib3	76.9824	-0.364049	0.275168	-1.32301	0.185833	0.999969	80.4023	96.6149	82.931	65.7301	74.3908	61.8253
1291	Trib2	2125.15	0.082995	0.0872177	0.951585	0.341307	0.999969	2156.97	2155.72	1879.44	2094.4	2240.65	2223.72
1292	Trib1	88.9409	-0.303858	0.259544	-1.17074	0.241704	0.999969	105.218	104.666	84.9293	81.6646	72.407	84.7605
1293	Trhr	122.067	-0.135309	0.308518	-0.438577	0.660968	0.999969	151.871	93.5957	137.885	82.6606	159.692	106.698
1294	Trhde	32.223	-0.154414	0.490955	-0.314518	0.753128	0.999969	36.727	22.1409	42.9642	17.9264	39.6751	33.9042
1295	Trh	20.2473	0.670119	0.636718	1.05246	0.29259	0.999969	26.8008	12.0769	7.99335	33.861	24.7969	15.9549
1296	Trex2	64.6789	-0.207572	0.352661	-0.588588	0.556138	0.999969	74.4466	89.5701	43.9634	52.7832	61.4964	65.814
1297	Trex1	362.634	-0.0244712	0.141578	-0.172846	0.862772	0.999969	376.203	346.203	374.688	346.577	335.254	396.878
1298	Trerf1	121.706	-0.156803	0.224467	-0.698559	0.484828	0.999969	110.181	139.89	134.888	118.513	111.09	115.673
1299	Treml1	89.0144	0.0366618	0.357306	0.102606	0.918276	0.999969	105.218	78.4996	79.9335	55.771	135.887	78.7774
1300	Trem2	68.6549	-0.478906	0.342992	-1.39626	0.162636	0.999969	74.4466	74.474	90.9243	35.8528	71.4152	64.8168
1301	Treh	11.1336	-0.219378	0.818083	-0.268161	0.788575	0.999969	12.9041	6.03843	16.9859	5.97546	5.95126	18.9465
1302	Trdmt1	75.9937	0.188273	0.348289	0.540565	0.588807	0.999969	40.6975	82.5252	89.9252	86.6442	72.407	83.7633
1303	Trat1	10.6434	-0.463237	0.792621	-0.584437	0.558926	0.999969	9.92621	16.1025	10.9909	10.955	12.8944	2.99155
1304	Trarg1	2963.17	0.219227	0.129981	1.68661	0.0916791	0.999969	2950.07	2873.29	2392.01	3124.17	2666.17	3773.34
1305	Trappc9	478.514	0.31809	0.146844	2.16617	0.0302979	0.999969	480.429	433.761	363.697	528.828	488.995	575.374
1306	Trappc8	1234.75	0.0598353	0.0867207	0.689977	0.490209	0.999969	1158.39	1276.12	1193.01	1249.87	1249.77	1281.38
1307	Trappc6b	2715.27	-0.0241201	0.0769573	-0.313422	0.75396	0.999969	2582.8	2899.45	2731.73	2658.08	2634.43	2785.13
1308	Trappc6a	384.393	-0.204074	0.163441	-1.24861	0.211807	0.999969	481.421	382.434	370.691	384.421	311.449	375.938
1309	Trappc5	1094.79	-0.07675	0.110549	-0.694264	0.487517	0.999969	1212.98	1183.53	975.188	1061.64	1035.52	1099.89
1310	Trappc4	3881.87	0.0284748	0.0715884	0.397758	0.690809	0.999969	3773.95	3775.03	3981.69	4116.1	3716.56	3927.9
1311	Trappc3	2074.1	0.0671679	0.0782459	0.858421	0.39066	0.999969	2020.98	1921.23	2135.22	2145.19	2066.08	2155.91
1312	Trappc2	5363.41	0.0133793	0.0864677	0.154732	0.877033	0.999969	4949.21	5232.3	5834.14	5789.23	5237.11	5138.48
1313	Trappc13	2064.1	-0.0215137	0.0703519	-0.305801	0.759757	0.999969	2047.78	2114.46	2076.27	2035.64	2033.35	2077.13
1314	Trappc12	1695.17	0.0517335	0.0958771	0.539581	0.589486	0.999969	1658.67	1583.08	1752.54	1779.69	1555.26	1841.8
1315	Trappc11	812.996	-0.0318432	0.102128	-0.311796	0.755196	0.999969	793.104	863.496	809.326	792.745	767.713	851.593
1316	Trappc10	958.109	-0.0177509	0.0919039	-0.193146	0.846844	0.999969	964.828	939.982	987.178	919.225	948.235	989.205
1317	Trappc1	6800.43	0.022611	0.0644113	0.351042	0.725557	0.999969	6808.39	6841.54	6591.51	7185.49	6812.21	6563.45
1318	Trap1	1350.61	0.120159	0.101248	1.18678	0.235316	0.999969	1336.07	1276.12	1270.94	1432.12	1252.74	1535.66
1319	Tram2	77.8557	-0.647233	0.317602	-2.03787	0.0415627	0.999969	74.4466	118.756	91.9235	52.7832	76.3745	52.8506
1320	Tram1l1	397.525	0.0814021	0.18552	0.438778	0.660822	0.999969	349.403	448.857	360.7	367.491	349.141	509.56
1321	Tram1	2345.08	-0.134771	0.119855	-1.12445	0.260823	0.999969	2223.47	2428.46	2711.74	2377.24	2455.89	1873.71
1322	Trak2	1238.73	0.0482549	0.0953314	0.50618	0.61273	0.999969	1290.41	1187.56	1176.02	1292.69	1165.46	1320.27
1323	Trak1	1931.02	0.106295	0.0893145	1.19012	0.234	0.999969	1931.64	1817.57	1830.48	1929.08	1884.57	2192.8
1324	Traip	19.2885	-0.408557	0.672679	-0.607358	0.543613	0.999969	21.8377	29.1857	14.9875	4.97955	24.7969	19.9436
1325	Trafd1	866.397	0.0550661	0.104168	0.528626	0.597065	0.999969	871.521	899.726	778.352	917.233	850.039	881.509
1326	Traf7	332.752	-0.000316836	0.158952	-0.00199328	0.99841	0.999969	341.462	338.152	318.735	381.434	284.669	332.062
1327	Traf6	515.865	-0.128556	0.126817	-1.01371	0.31072	0.999969	495.318	576.67	544.547	531.816	463.207	483.633
1328	Traf5	85.5242	-0.210943	0.370315	-0.569632	0.568928	0.999969	133.011	51.3267	90.9243	89.6319	61.4964	86.7548
1329	Traf4	162.32	0.00308943	0.199509	0.0154852	0.987645	0.999969	184.628	143.916	157.869	160.342	169.611	157.555
1330	Traf3ip3	71.7736	0.194411	0.287238	0.67683	0.498514	0.999969	73.454	67.4291	59.9501	82.6606	81.3339	65.814
1331	Traf3ip2	224.575	-0.0812746	0.17266	-0.470721	0.63784	0.999969	231.281	251.601	209.825	205.158	213.254	236.332
1332	Traf3ip1	277.215	-0.0649265	0.147786	-0.439329	0.660423	0.999969	290.838	272.736	286.761	276.863	259.872	276.219
1333	Traf3	573.617	0.0830094	0.140451	0.591022	0.554506	0.999969	544.949	605.856	520.567	527.832	557.435	685.064
1334	Traf2	106.03	-0.251516	0.267607	-0.939872	0.347283	0.999969	119.115	115.737	110.908	104.571	116.05	69.8027
1335	Traf1	25.5526	0.487795	0.55018	0.886609	0.375289	0.999969	33.7491	11.0705	18.9842	25.8937	37.6913	25.9267
1336	Tradd	193.393	0.3024	0.181158	1.66927	0.0950646	0.999969	168.746	156.999	193.839	216.113	212.262	212.4
1337	Trabd2b	71.9751	0.38789	0.339803	1.14151	0.253657	0.999969	37.7196	69.442	79.9335	82.6606	83.3177	78.7774
1338	Trabd	327.921	0.29366	0.174512	1.68275	0.0924238	0.999969	335.506	262.672	285.762	304.749	366.003	412.833
1339	Tra2b	3299.93	-0.0759213	0.0719218	-1.05561	0.291147	0.999969	3189.29	3443.92	3527.06	3269.57	3224.59	3145.11
1340	Tra2a	1462.63	0.0680251	0.0813062	0.836653	0.402787	0.999969	1378.75	1410.98	1494.76	1516.77	1502.69	1471.84
1341	Tpt1	14762.6	-0.0450946	0.085391	-0.528095	0.597434	0.999969	14507.2	16027	14446	15221.5	15397.9	12976.3
1342	Tpst2	1187.66	-0.0772147	0.0890171	-0.867415	0.385715	0.999969	1267.58	1203.66	1187.01	1215.01	1110.9	1141.77
1343	Tpst1	1261.2	0.00214121	0.112229	0.0190789	0.984778	0.999969	1427.39	1153.34	1200	1277.75	1341.02	1167.7
1344	Tpsb2	68.4918	0.958842	1.0333	0.927943	0.353437	0.999969	87.3506	40.2562	11.99	117.517	135.887	17.9493
1345	Tpsab1	8.61146	2.0613	1.18679	1.73687	0.0824099	0.999969	3.97048	3.01922	2.99751	2.98773	36.6995	1.99436
1346	Tprn	172.734	-0.232324	0.197063	-1.17893	0.238424	0.999969	178.672	209.332	171.857	167.313	167.627	141.6
1347	Tprkb	412.729	-0.0193493	0.160991	-0.120189	0.904334	0.999969	473.48	360.293	412.657	367.491	393.775	468.676
1348	Tprg1l	4004.76	0.138371	0.0716792	1.93042	0.0535551	0.999969	3891.07	3716.65	3830.81	4402.92	4244.24	3942.86
1349	Tpra1	218.473	0.304541	0.207668	1.46648	0.142518	0.999969	212.421	191.217	182.848	185.239	253.921	285.194
1350	Tpr	1060.53	0.0220514	0.107257	0.205594	0.837108	0.999969	939.019	1137.24	1081.1	1008.86	1085.11	1111.86
1351	Tppp3	10367.9	0.00402255	0.0743973	0.0540684	0.956881	0.999969	10128.7	11150	9781.86	10600.5	10698.4	9848.17
1352	Tppp	1394.22	0.118122	0.136848	0.86316	0.388049	0.999969	1185.19	1633.4	1193.01	1466.98	1325.15	1561.59
1353	Tpp2	1039.3	0.046668	0.121549	0.383943	0.701021	0.999969	977.732	1188.56	901.25	1057.66	1009.73	1100.89
1354	Tpp1	847.711	-0.0625308	0.126317	-0.495032	0.620578	0.999969	854.647	842.361	901.25	898.311	896.657	693.042
1355	Tpo	17.9513	-0.949719	0.843139	-1.12641	0.259993	0.999969	17.8672	21.1345	31.9734	2.98773	29.7563	3.98873
1356	Tpmt	889.006	0.00995675	0.114505	0.086955	0.930707	0.999969	856.632	935.957	865.28	953.086	941.291	781.791
1357	Tpm4	4110.51	0.0055575	0.098292	0.0565407	0.954911	0.999969	4094.56	3901.83	4311.41	4232.62	4547.76	3574.9
1358	Tpm3	3061.83	0.000578053	0.0883818	0.00654041	0.994782	0.999969	3001.69	2937.7	3244.3	3081.35	3314.85	2791.11
1359	Tpm2	452.617	-0.285665	0.142871	-1.99946	0.0455584	0.999969	457.598	578.683	455.621	408.323	413.613	401.864
1360	Tpm1	2332.06	-0.918018	0.685376	-1.33944	0.180428	0.999969	6109.58	1507.59	1532.72	1778.7	1786.37	1277.39
1361	Tpi1	7981.72	-0.047004	0.0545536	-0.861612	0.388901	0.999969	8113.68	8061.3	8160.21	7960.31	7851.7	7743.12
1362	Tpgs2	1873.85	-0.0505567	0.101962	-0.495839	0.620008	0.999969	2029.91	1820.59	1869.44	1783.68	1673.3	2066.16
1363	Tpgs1	516.19	-0.150969	0.124896	-1.20876	0.226757	0.999969	568.772	498.171	562.532	525.841	469.158	472.664
1364	Tpd52l2	551.273	-0.222355	0.150185	-1.48054	0.13873	0.999969	531.052	700.458	549.543	511.898	456.263	558.422
1365	Tpd52l1	516.279	-0.013727	0.128307	-0.106985	0.914801	0.999969	485.392	514.273	556.537	526.837	465.19	549.447
1366	Tpd52	4511.09	-0.156097	0.0959303	-1.62719	0.103697	0.999969	4187.87	5188.02	4888.93	3956.75	4478.33	4366.66
1367	Tpcn2	339.46	0.013187	0.15494	0.0851104	0.932174	0.999969	303.742	360.293	349.709	372.47	301.531	349.014
1368	Tpcn1	356.423	-0.0856768	0.155218	-0.551976	0.580965	0.999969	392.085	349.223	359.701	352.552	388.816	296.163
1369	Tpc1808	15.9682	-0.249167	0.638396	-0.390302	0.696313	0.999969	13.8967	24.1537	13.9884	7.96728	17.8538	17.9493
1370	Tpbpa	19.1089	-1.1966	0.629589	-1.90061	0.0573531	0.999969	30.7713	12.0769	36.9692	13.9427	8.92689	11.9662
1371	Tpbgl	697.015	0.0309768	0.103399	0.299584	0.764494	0.999969	690.864	674.291	703.415	703.113	672.493	737.915
1372	Tpbg	44.7014	-0.0387954	0.40856	-0.0949564	0.924349	0.999969	54.5942	53.3395	27.9767	35.8528	52.5695	43.876
1373	Tp63	20.4683	-0.455511	0.667316	-0.682601	0.494859	0.999969	15.8819	25.1601	29.9751	26.8896	4.95939	19.9436
1374	Tp53rk	199.902	0.0442972	0.17253	0.25675	0.797372	0.999969	211.428	190.211	188.843	208.145	202.343	198.439
1375	Tp53inp2	1506.73	0.119059	0.115597	1.02995	0.303033	0.999969	1676.54	1300.28	1356.87	1530.71	1494.76	1681.25
1376	Tp53inp1	48.1986	-0.28614	0.378989	-0.755008	0.450244	0.999969	46.6532	46.2946	65.9451	31.8691	54.5532	43.876
1377	Tp53i3	191.144	-0.0717932	0.185282	-0.387482	0.6984	0.999969	191.576	203.294	192.839	209.141	185.481	164.535
1378	Tp53i13	333.265	0.0659426	0.167315	0.394123	0.69349	0.999969	336.499	272.736	367.694	327.655	377.905	317.104
1379	Tp53i11	194.874	0.238197	0.189559	1.25658	0.208904	0.999969	199.517	168.07	168.859	185.239	219.205	228.355
1380	Tp53bp2	548.537	-0.0186835	0.133221	-0.140244	0.888467	0.999969	505.244	554.529	596.504	503.931	519.744	611.273
1381	Tp53bp1	1095.14	0.127013	0.119091	1.06652	0.28619	0.999969	967.805	957.091	1215.99	1196.09	1081.15	1152.74
1382	Tp53	336.382	0.0479504	0.181669	0.263943	0.791824	0.999969	367.27	364.319	260.783	307.736	333.271	384.912
1383	Tox4	672.449	0.248257	0.1283	1.93497	0.0529943	0.999969	583.661	646.112	614.489	699.129	836.152	655.149
1384	Tox3	495.459	0.0259051	0.141648	0.182884	0.854889	0.999969	522.119	511.254	439.634	494.967	444.361	560.416
1385	Tox	480.246	-0.0770802	0.147552	-0.522392	0.601397	0.999969	476.458	497.164	505.579	533.808	387.824	480.642
1386	Tore	9.96382	-0.790359	0.909869	-0.868652	0.385038	0.999969	17.8672	3.01922	16.9859	8.96319	2.97563	9.97182
1387	Tor4a	66.7941	0.635552	0.378861	1.67753	0.093438	0.999969	61.5425	67.4291	27.9767	95.6074	69.4314	78.7774
1388	Tor3a	174.054	0.69562	0.395092	1.76065	0.0782975	0.999969	185.62	169.076	43.9634	231.051	226.148	188.467
1389	Tor2a	211.888	-0.0222991	0.170192	-0.131023	0.895757	0.999969	220.362	218.39	201.832	208.145	225.156	197.442
1390	Tor1b	300.255	-0.0517154	0.162184	-0.318867	0.749827	0.999969	266.022	343.184	307.744	276.863	291.612	316.107
1391	Tor1aip2	869.003	-0.0530973	0.0994668	-0.533819	0.593467	0.999969	827.846	933.944	893.257	840.548	879.795	838.63
1392	Tor1aip1	914.845	-0.0141654	0.09846	-0.14387	0.885603	0.999969	907.256	873.56	977.187	919.225	939.308	872.534
1393	Tor1a	772.597	-0.0325624	0.121156	-0.268763	0.788112	0.999969	761.34	825.252	757.37	678.215	752.835	860.568
1394	Topors	445.5	-0.159587	0.120725	-1.32191	0.186199	0.999969	450.65	489.113	470.608	419.278	422.54	420.811
1395	Topbp1	359.661	0.0498579	0.142267	0.350452	0.725999	0.999969	348.41	348.216	363.697	354.544	336.246	406.85
1396	Top3b	383.428	0.374358	0.172294	2.17278	0.0297967	0.999969	398.041	317.018	286.761	452.143	372.946	473.661
1397	Top3a	90.4588	-0.315713	0.259681	-1.21577	0.224072	0.999969	92.3138	114.73	93.9218	89.6319	77.3664	74.7887
1398	Top2b	1793.77	-0.116768	0.0797335	-1.46448	0.143063	0.999969	1805.58	1892.04	1901.42	1647.24	1806.21	1710.17
1399	Top2a	115.092	0.157361	0.287706	0.546951	0.584412	0.999969	126.063	75.4804	124.896	142.415	125.968	95.7295
1400	Top1mt	146.428	0.00322733	0.21344	0.0151205	0.987936	0.999969	127.055	139.89	171.857	143.411	150.765	145.589
1401	Top1	1441.86	-0.0713249	0.0847214	-0.841876	0.399858	0.999969	1453.2	1501.56	1477.77	1486.89	1400.53	1331.24
1402	Tomm70	5493.11	-0.0458037	0.0891886	-0.51356	0.60756	0.999969	4981.96	6233.67	5525.4	5460.58	5322.41	5434.64
1403	Tomm7	5635.41	-0.0355855	0.0599277	-0.593807	0.552641	0.999969	5585.48	5678.14	5851.13	5672.71	5563.44	5461.57
1404	Tomm6	1905.87	0.0214313	0.0758333	0.282611	0.777475	0.999969	1888.96	1848.77	1937.39	1856.38	1910.36	1993.37
1405	Tomm5	4318.6	-0.0644908	0.0625174	-1.03157	0.302275	0.999969	4475.73	4430.2	4339.39	4105.14	4223.41	4337.74
1406	Tomm40l	120.702	0.112656	0.269469	0.418065	0.675899	0.999969	110.181	138.884	98.9177	155.362	95.2202	125.645
1407	Tomm40	1093.56	-0.0243867	0.0945879	-0.257821	0.796545	0.999969	1074.02	1149.31	1085.1	1076.58	1021.63	1154.74
1408	Tomm34	972.306	0.0145026	0.101661	0.142657	0.886561	0.999969	990.636	999.36	912.241	983.959	905.584	1042.06
1409	Tomm22	3349.87	0.181775	0.0959847	1.8938	0.0582522	0.999969	3324.29	2781.7	3311.24	3278.54	3663	3740.43
1410	Tomm20	5591.8	-0.0729287	0.0635206	-1.14811	0.250923	0.999969	5502.1	5980.06	5717.24	5384.89	5504.92	5461.57
1411	Tom1l2	1482.71	0.193961	0.0967784	2.00417	0.0450514	0.999969	1423.42	1296.25	1429.81	1578.52	1455.08	1713.16
1412	Tom1l1	422.432	0.00137844	0.168791	0.00816659	0.993484	0.999969	373.226	447.85	445.629	370.479	382.865	514.546
1413	Tom1	518.807	0.238139	0.134131	1.77541	0.0758298	0.999969	457.598	483.074	487.594	489.988	566.362	628.225
1414	Tollip	1569.81	0.0521843	0.0994341	0.524813	0.599713	0.999969	1492.9	1665.6	1465.78	1667.15	1446.16	1681.25
1415	Togaram1	1019.61	-0.0928706	0.0945633	-0.982099	0.326051	0.999969	1029.35	1063.77	1064.11	996.906	921.454	1042.06
1416	Toe1	68.8062	-0.00684756	0.293215	-0.0233533	0.981368	0.999969	69.4835	76.4868	60.9493	62.7424	78.3583	64.8168
1417	Tob2	472.918	0.0612037	0.13275	0.461045	0.644767	0.999969	498.296	423.697	466.612	486.004	443.369	519.532
1418	Tob1	1269.59	0.0105688	0.0852227	0.124014	0.901304	0.999969	1250.7	1284.17	1259.95	1208.04	1298.37	1316.28
1419	Tns4	23.5532	-0.454242	0.70504	-0.644278	0.519395	0.999969	52.6089	14.0897	14.9875	17.9264	32.7319	8.97464
1420	Tns3	4344.25	-0.0424225	0.0712377	-0.595506	0.551505	0.999969	4170.99	4585.18	4468.28	4097.18	4362.28	4381.62
1421	Tns2	248.484	0.0989902	0.224926	0.440102	0.659863	0.999969	291.831	191.217	236.803	195.198	282.685	293.172
1422	Tns1	2291.44	0.117709	0.140855	0.835676	0.403337	0.999969	2283.03	2300.64	2010.33	2330.43	1896.47	2927.73
1423	Tnrc6c	149.795	0.111599	0.218548	0.510638	0.609604	0.999969	121.1	166.057	144.879	164.325	137.871	164.535
1424	Tnrc6b	856.812	-0.116785	0.097615	-1.19638	0.231548	0.999969	884.425	903.752	886.262	856.483	839.128	770.822
1425	Tnrc6a	705.619	-0.0898998	0.109571	-0.820471	0.411947	0.999969	700.79	725.618	756.37	705.105	627.858	717.971
1426	Tnrc18	295.872	0.135467	0.164157	0.825228	0.409242	0.999969	329.55	250.595	265.779	319.687	308.474	301.149
1427	Tnr	160.485	0.305756	0.198527	1.54012	0.12353	0.999969	155.841	138.884	135.887	194.203	177.546	160.546
1428	Tnpo3	834.412	-0.0259761	0.122736	-0.211641	0.832387	0.999969	766.303	973.194	786.346	807.683	806.396	866.551
1429	Tnpo2	2109.4	0.0800528	0.112562	0.711187	0.476968	0.999969	2152.99	2079.23	1920.4	2107.35	1890.52	2505.92
1430	Tnpo1	1966.36	-0.0409664	0.0986487	-0.415276	0.67794	0.999969	1845.28	2239.25	1898.42	1953.98	2020.45	1840.8
1431	Tnp2	4.82418	-1.15784	1.11594	-1.03754	0.299483	0.999969	3.97048	4.02562	11.99	3.98364	1.98375	2.99155
1432	Tnp1	1.16263	-0.419655	1.95192	-0.214997	0.82977	0.999969	1.98524	1.00641	0.999168	0.99591	0.991877	0.997182
1433	Tnnt3	575.97	-2.28744	1.28883	-1.77482	0.0759274	0.999969	2487.51	290.851	89.9252	231.051	281.693	74.7887
1434	Tnnt2	72.3721	-0.203632	0.529831	-0.384335	0.70073	0.999969	91.3211	28.1793	112.906	80.6687	93.2365	27.9211
1435	Tnnt1	69.7489	-1.1302	0.489288	-2.30989	0.0208943	0.999969	159.812	76.4868	50.9576	23.9018	67.4476	39.8873
1436	Tnni3k	109.636	0.231334	0.288249	0.802549	0.422235	0.999969	131.026	95.6085	75.9368	96.6033	117.042	141.6
1437	Tnni3	6.63604	1.77788	0.955551	1.86058	0.0628034	0.999969	3.97048	3.01922	1.99834	7.96728	13.8863	8.97464
1438	Tnni2	529.213	-1.62423	1.02364	-1.58672	0.112576	0.999969	1927.67	316.011	153.872	273.875	321.368	182.484
1439	Tnni1	100.868	-0.913019	0.334564	-2.72898	0.00635304	0.999969	192.568	120.769	81.9318	72.7015	69.4314	67.8084
1440	Tnnc2	773.011	-2.39313	1.29108	-1.85358	0.0637993	0.999969	3313.37	479.049	103.914	325.663	326.328	89.7464
1441	Tnnc1	279.874	-0.43363	0.172875	-2.50835	0.0121297	0.999969	382.159	298.902	283.764	243.998	233.091	237.329
1442	Tnn	18.1192	1.07104	0.638479	1.67748	0.0934487	0.999969	5.95573	20.1281	8.99252	19.9182	23.8051	29.9155
1443	Tnmd	62.1404	-0.083535	0.356237	-0.234493	0.814602	0.999969	71.4687	62.3971	57.9518	37.8446	77.3664	65.814
1444	Tnks1bp1	136.664	-0.0771536	0.255635	-0.301812	0.762795	0.999969	114.151	148.948	157.869	169.305	119.025	110.687
1445	Tnk2	1594.22	0.0222882	0.107123	0.208062	0.835181	0.999969	1488.93	1742.09	1514.74	1648.23	1435.25	1736.09
1446	Tnip2	269.949	0.169776	0.184241	0.921489	0.356795	0.999969	282.897	242.544	236.803	300.765	324.344	232.343
1447	Tnip1	760.672	0.0774869	0.105149	0.736923	0.461169	0.999969	698.805	724.612	797.336	801.708	759.778	781.791
1448	Tnik	538.785	0.0240507	0.141553	0.169906	0.865084	0.999969	589.617	569.625	443.631	524.845	537.597	567.397
1449	Tnfsf9	37.5403	-0.0562727	0.40799	-0.137927	0.890298	0.999969	43.6753	26.1665	44.9626	33.861	38.6832	37.8929
1450	Tnfsf4	26.7782	-0.0615303	0.500927	-0.122833	0.902239	0.999969	24.8155	40.2562	16.9859	25.8937	24.7969	27.9211
1451	Tnfsf13	449.707	-0.0300974	0.142807	-0.210756	0.833078	0.999969	475.465	485.087	402.665	429.237	494.947	410.839
1452	Tnfsf12	1048.44	0.0231671	0.113662	0.203825	0.838491	0.999969	1128.61	984.264	1007.16	942.131	1161.49	1066.98
1453	Tnfsf11	11.4633	0.629729	0.748342	0.841499	0.400068	0.999969	9.92621	13.0833	3.99667	9.9591	17.8538	13.9605
1454	Tnfrsf9	7.30831	-0.398999	0.923446	-0.432077	0.665686	0.999969	13.8967	6.03843	4.99584	4.97955	3.96751	9.97182
1455	Tnfrsf8	16.4394	-1.07042	0.662593	-1.61551	0.106201	0.999969	32.7565	12.0769	21.9817	6.97137	14.8782	9.97182
1456	Tnfrsf4	42.3627	-0.06318	0.6393	-0.0988269	0.921276	0.999969	64.5204	56.3587	8.99252	52.7832	51.5776	19.9436
1457	Tnfrsf26	52.4953	-0.207382	0.3846	-0.539216	0.589738	0.999969	69.4835	53.3395	45.9617	33.861	66.4558	45.8704
1458	Tnfrsf25	277.95	0.137167	0.164052	0.836119	0.403088	0.999969	288.853	248.582	256.786	308.732	309.466	255.279
1459	Tnfrsf21	3435.82	0.275024	0.107634	2.55519	0.0106131	0.999969	3489.06	2729.37	3109.41	3488.67	3642.17	4156.25
1460	Tnfrsf1b	3.8206	-0.643748	1.17444	-0.548134	0.5836	0.999969	5.95573	4.02562	3.99667	1.99182	4.95939	1.99436
1461	Tnfrsf1a	702.049	0.117706	0.111004	1.06038	0.288974	0.999969	708.731	637.054	674.439	787.765	695.306	708.996
1462	Tnfrsf19	10.796	-0.227693	0.781863	-0.291218	0.770884	0.999969	11.9115	6.03843	16.9859	4.97955	12.8944	11.9662
1463	Tnfrsf17	47.5749	-0.249978	0.390552	-0.640062	0.522132	0.999969	33.7491	58.3715	62.9476	41.8282	36.6995	51.8535
1464	Tnfrsf14	25.5693	0.841403	0.476306	1.76652	0.0773091	0.999969	18.8598	17.1089	18.9842	31.8691	40.667	25.9267
1465	Tnfrsf12a	356.24	-0.0352135	0.174591	-0.201691	0.840158	0.999969	301.757	373.376	406.662	405.336	345.173	305.138
1466	Tnfrsf11b	58.1419	0.273914	0.387993	0.705975	0.480204	0.999969	52.6089	56.3587	48.9593	73.6974	82.3258	34.9014
1467	Tnfrsf11a	41.3615	0.0990461	0.397401	0.249234	0.80318	0.999969	42.6827	27.1729	49.9584	37.8446	43.6426	46.8676
1468	Tnfaip8l3	147.949	-0.0330896	0.263469	-0.125592	0.900055	0.999969	151.871	185.179	111.907	175.28	148.782	114.676
1469	Tnfaip8l2	88.049	0.0803719	0.30405	0.264338	0.79152	0.999969	80.4023	75.4804	100.916	89.6319	116.05	65.814
1470	Tnfaip8l1	28.5292	0.750266	0.595726	1.25941	0.207881	0.999969	29.7786	8.05124	25.9784	24.8978	55.5451	26.9239
1471	Tnfaip8	86.3821	-0.27218	0.307722	-0.884499	0.376427	0.999969	129.041	81.5188	72.9393	70.7096	84.3096	79.7746
1472	Tnfaip6	108.094	0.228879	0.338803	0.675552	0.499325	0.999969	105.218	77.4932	115.904	87.6401	176.554	85.7577
1473	Tnfaip3	332.064	0.0915489	0.140003	0.653905	0.513173	0.999969	307.713	342.178	314.738	348.569	353.108	326.079
1474	Tnfaip2	83.756	-0.189147	0.280059	-0.675382	0.499433	0.999969	89.3359	71.4548	106.911	84.6524	73.3989	76.783
1475	Tnfaip1	1618.64	0.0205537	0.0909332	0.226031	0.821177	0.999969	1554.44	1763.22	1503.75	1653.21	1605.85	1631.39
1476	Tnf	18.938	0.55699	0.558697	0.996944	0.318791	0.999969	11.9115	14.0897	19.9834	16.9305	26.7807	23.9324
1477	Tnc	1708.1	0.117137	0.166563	0.703257	0.481896	0.999969	1459.15	1964.5	1492.76	2065.52	1324.16	1942.51
1478	Tmx4	5073.74	-0.0333145	0.0788822	-0.422333	0.672782	0.999969	4729.84	5575.48	5091.76	5142.88	4945.5	4956.99
1479	Tmx3	3629.13	0.0113557	0.0839957	0.135194	0.892458	0.999969	3333.22	3987.38	3524.07	3639.06	3603.49	3687.58
1480	Tmx2	5458.24	-0.0396473	0.0893458	-0.443751	0.657223	0.999969	5258.91	6014.28	5326.57	5800.18	4894.91	5454.59
1481	Tmx1	2625.41	0.0633538	0.0825422	0.767532	0.442765	0.999969	2447.8	2780.7	2474.94	2577.42	2780.23	2691.39
1482	Tmub2	1988.31	0.050688	0.0843824	0.600694	0.548044	0.999969	1989.21	1819.58	2051.29	1986.84	1958.96	2124
1483	Tmub1	286.675	0.0291698	0.152066	0.191823	0.847881	0.999969	295.801	272.736	282.765	292.798	264.831	311.121
1484	Tmtc3	525.396	-0.0254865	0.115668	-0.220342	0.825605	0.999969	513.185	530.375	546.545	529.824	491.971	540.473
1485	Tmtc1	3938.29	0.0340733	0.0686444	0.496373	0.619631	0.999969	3816.63	4073.93	3784.85	3949.78	3882.21	4122.35
1486	Tmsb4x	18102	-0.0319786	0.0859099	-0.372234	0.709718	0.999969	17474.1	19748.7	17685.3	19054.8	18584.8	16064.6
1487	Tmsb15b2	3922.74	0.12126	0.0885329	1.36965	0.170795	0.999969	3607.18	4064.87	3602	4034.43	4439.64	3788.29
1488	Tmprss2	59.3187	0.261102	0.680034	0.383955	0.701012	0.999969	13.8967	17.1089	130.891	53.7792	68.4395	71.7971
1489	Tmprss11d	25.0913	-0.411478	0.662444	-0.621152	0.534499	0.999969	29.7786	29.1857	26.9775	27.8855	32.7319	3.98873
1490	Tmpo	710.957	0.088062	0.108801	0.809383	0.418295	0.999969	706.746	721.592	639.468	771.831	720.103	706.005
1491	Tmod4	123.043	-0.304448	0.346897	-0.877632	0.380143	0.999969	220.362	96.6149	90.9243	103.575	107.123	119.662
1492	Tmod3	675.781	-0.0548873	0.121064	-0.453376	0.650278	0.999969	776.23	653.157	636.47	647.342	694.314	647.171
1493	Tmod2	1667.59	0.114762	0.103508	1.10873	0.267547	0.999969	1508.78	1649.5	1645.63	1649.23	1593.95	1958.47
1494	Tmod1	3231.95	-0.0863089	0.104926	-0.82257	0.410753	0.999969	3231.97	3531.48	3222.32	3290.49	2666.17	3449.25
1495	Tmlhe	237.783	0.250292	0.169257	1.47876	0.139203	0.999969	219.369	225.435	206.828	286.822	256.896	231.346
1496	Tmigd1	18.9568	-0.058527	0.571137	-0.102474	0.91838	0.999969	11.9115	22.1409	23.98	21.91	19.8375	13.9605
1497	Tmie	130.462	0.14463	0.225599	0.641093	0.521462	0.999969	130.033	131.839	109.909	124.489	127.952	158.552
1498	Tmf1	506.196	0.0936976	0.130124	0.720061	0.471487	0.999969	466.532	505.215	497.586	473.057	582.232	512.552
1499	Tmem9b	1752.67	-0.0669727	0.0749348	-0.893747	0.371457	0.999969	1774.81	1845.75	1759.54	1705.99	1742.73	1687.23
1500	Tmem98	140.788	-0.00296007	0.20519	-0.014426	0.98849	0.999969	133.011	142.91	146.878	137.436	130.928	153.566
1501	Tmem97	642.97	-0.0323485	0.120067	-0.269421	0.787606	0.999969	627.336	595.792	727.395	639.374	651.663	616.258
1502	Tmem9	617.528	-0.12189	0.124688	-0.977563	0.328291	0.999969	657.115	655.17	618.485	576.632	531.646	666.118
1503	Tmem8a	630.809	0.0310098	0.13438	0.230762	0.8175	0.999969	609.469	648.125	614.489	595.554	570.329	746.889
1504	Tmem89	5.98853	-0.169335	0.960085	-0.176375	0.859999	0.999969	4.96311	10.0641	3.99667	5.97546	6.94314	3.98873
1505	Tmem88	407.128	-0.0674629	0.144616	-0.466497	0.64086	0.999969	420.871	381.428	447.627	352.552	435.434	404.856
1506	Tmem87b	1392.35	0.0529114	0.103709	0.51019	0.609918	0.999969	1213.98	1525.71	1360.87	1388.3	1432.27	1432.95
1507	Tmem87a	954.64	-0.0383347	0.096828	-0.395905	0.692175	0.999969	948.946	919.854	1033.14	955.078	911.535	959.289
1508	Tmem86a	140.983	-0.0692552	0.291739	-0.237387	0.812356	0.999969	187.605	92.5893	152.873	110.546	160.684	141.6
1509	Tmem82	33.759	-0.306911	0.428253	-0.716658	0.473585	0.999969	35.7344	48.3074	27.9767	25.8937	32.7319	31.9098
1510	Tmem81	110.345	0.0977846	0.225009	0.434581	0.663866	0.999969	105.218	109.698	104.913	115.526	120.017	106.698
1511	Tmem80	956.486	-0.108293	0.106071	-1.02095	0.30728	0.999969	1096.85	940.989	939.218	907.274	964.105	890.484
1512	Tmem79	20.9505	-0.610272	0.50903	-1.19889	0.23057	0.999969	27.7934	27.1729	20.9825	15.9346	15.87	17.9493
1513	Tmem74b	110.506	-0.0449251	0.228166	-0.196897	0.843908	0.999969	124.078	105.673	106.911	110.546	105.139	110.687
1514	Tmem72	37.0534	-0.147212	0.425157	-0.346254	0.729152	0.999969	45.6606	29.1857	41.9651	29.8773	28.7644	46.8676
1515	Tmem71	50.4859	-0.158287	0.439668	-0.360015	0.718836	0.999969	62.5351	42.269	54.9543	26.8896	75.3827	40.8845
1516	Tmem70	55.7919	-0.0239066	0.474945	-0.0503354	0.959855	0.999969	62.5351	44.2818	61.9484	55.771	88.2771	21.938
1517	Tmem69	707.749	-0.0403514	0.101136	-0.398983	0.689905	0.999969	696.82	743.733	712.407	707.096	679.436	707.002
1518	Tmem68	587.187	-0.0952648	0.114108	-0.834866	0.403793	0.999969	630.314	605.856	583.514	608.501	553.467	541.47
1519	Tmem67	410.166	0.00324017	0.12854	0.0252075	0.979889	0.999969	425.834	406.588	396.67	404.34	390.8	436.766
1520	Tmem64	379.958	0.121385	0.143813	0.844045	0.398644	0.999969	393.078	338.152	360.7	397.368	431.467	358.986
1521	Tmem63c	392.43	0.0997012	0.152643	0.653166	0.51365	0.999969	371.24	423.697	341.716	458.119	380.881	378.929
1522	Tmem63b	567.411	0.14283	0.135298	1.05567	0.29112	0.999969	532.045	538.427	547.544	601.53	508.833	676.089
1523	Tmem63a	165.854	0.0283402	0.186517	0.151944	0.879231	0.999969	166.76	165.05	160.866	156.358	173.578	172.512
1524	Tmem62	1010.42	-0.0584959	0.101574	-0.575894	0.564687	0.999969	949.938	1059.74	1083.1	944.123	1051.39	974.247
1525	Tmem59l	1992.02	0.0105482	0.104399	0.101037	0.919521	0.999969	1982.26	1836.69	2135.22	1776.7	2018.47	2202.78
1526	Tmem59	7513.37	0.0308772	0.072786	0.424218	0.671407	0.999969	7350.36	7511.81	7436.81	7961.31	7860.63	6959.33
1527	Tmem54	719.976	0.0679552	0.130941	0.518977	0.603777	0.999969	801.045	705.49	602.499	778.802	732.997	699.025
1528	Tmem53	344.011	-0.131848	0.1917	-0.687782	0.49159	0.999969	382.159	358.28	338.718	404.34	334.263	246.304
1529	Tmem52	2.99037	0.315205	1.26823	0.24854	0.803717	0.999969	2.97786	3.01922	1.99834	2.98773	3.96751	2.99155
1530	Tmem51	128.435	0.057791	0.24803	0.233	0.815761	0.999969	144.923	116.743	115.904	102.579	133.903	156.558
1531	Tmem50b	1512.66	0.0714041	0.105431	0.677258	0.498242	0.999969	1642.79	1415.01	1367.86	1417.18	1625.69	1607.46
1532	Tmem50a	5144.14	-0.0336898	0.0758799	-0.443989	0.657051	0.999969	4928.36	5019.95	5664.29	5171.76	5044.69	5035.77
1533	Tmem47	2983.13	-0.167573	0.0829182	-2.02095	0.0432854	0.999969	2927.24	3167.16	3374.19	2890.13	2659.22	2880.86
1534	Tmem45b	688.374	0.24178	0.13	1.85985	0.0629068	0.999969	624.359	726.624	541.549	743.945	747.875	745.892
1535	Tmem44	50.8774	0.0105192	0.403074	0.0260973	0.97918	0.999969	40.6975	68.4355	42.9642	33.861	66.4558	52.8506
1536	Tmem43	1960.49	-0.0748528	0.109372	-0.684389	0.49373	0.999969	1862.16	1998.72	2173.19	1891.23	2150.39	1687.23
1537	Tmem42	850.253	-0.0761772	0.130782	-0.582475	0.560247	0.999969	865.566	975.207	777.353	719.047	870.868	893.475
1538	Tmem41b	4757	-0.0165205	0.0767268	-0.215316	0.829521	0.999969	4525.36	5088.38	4739.06	5002.46	4524.94	4661.83
1539	Tmem41a	2097.32	-0.0356235	0.0809242	-0.440209	0.659786	0.999969	2033.88	2135.59	2200.17	2137.22	1943.09	2133.97
1540	Tmem39b	252.771	-0.12905	0.181164	-0.712341	0.476254	0.999969	267.015	221.409	303.747	247.982	220.197	256.276
1541	Tmem39a	333.956	0.0542896	0.158008	0.343587	0.731157	0.999969	348.41	293.87	340.716	296.781	371.954	352.005
1542	Tmem38b	114.696	-0.207322	0.228837	-0.905982	0.364946	0.999969	125.07	124.794	118.901	93.6156	106.131	119.662
1543	Tmem38a	590.273	0.137671	0.184158	0.747574	0.454717	0.999969	644.211	556.542	485.596	540.779	517.76	796.748
1544	Tmem37	66.0786	-0.178333	0.391664	-0.455321	0.648879	0.999969	96.2842	36.2306	77.9351	62.7424	69.4314	53.8478
1545	Tmem35b	106.754	0.0372048	0.266488	0.139611	0.888967	0.999969	79.4097	132.845	103.914	110.546	109.106	104.704
1546	Tmem35a	3895.81	-0.0474652	0.0653479	-0.726347	0.467626	0.999969	3938.72	4116.2	3824.82	3887.04	3800.87	3807.24
1547	Tmem33	606.549	0.0284702	0.11779	0.241703	0.809011	0.999969	594.58	571.638	635.471	648.338	628.85	560.416
1548	Tmem30b	528.761	0.132434	0.171725	0.771196	0.440591	0.999969	498.296	567.612	447.627	472.062	498.914	688.056
1549	Tmem30a	3891.64	-0.0849438	0.0706014	-1.20315	0.22892	0.999969	3861.3	4184.63	3972.69	3638.06	3934.78	3758.38
1550	Tmem273	52.1331	-0.0960458	0.417455	-0.230075	0.818034	0.999969	72.4613	27.1729	61.9484	45.8119	55.5451	49.8591
1551	Tmem270	78.0754	0.165421	0.29778	0.555516	0.578541	0.999969	76.4318	70.4484	73.9385	75.6892	106.131	65.814
1552	Tmem268	263.897	-0.169517	0.159184	-1.06491	0.286917	0.999969	302.749	251.601	283.764	258.937	241.026	245.307
1553	Tmem265	216.719	0.0777854	0.170367	0.456576	0.647976	0.999969	209.443	214.364	208.826	245.99	208.294	213.397
1554	Tmem263	1574.92	-0.0437697	0.0886172	-0.493918	0.621364	0.999969	1536.58	1613.27	1646.63	1461	1669.33	1522.7
1555	Tmem260	412.764	0.109074	0.199258	0.547398	0.584105	0.999969	489.362	376.396	325.729	352.552	525.695	406.85
1556	Tmem26	44.0896	-0.215117	0.418726	-0.513742	0.607432	0.999969	38.7122	69.442	33.9717	47.8037	33.7238	40.8845
1557	Tmem259	726.908	0.133763	0.128992	1.03698	0.299744	0.999969	792.112	636.048	651.458	757.888	699.273	824.67
1558	Tmem258	2856.42	0.0589711	0.0936222	0.629883	0.528771	0.999969	2890.51	2659.93	2843.63	3127.16	2574.91	3042.4
1559	Tmem256	1904.9	0.0600109	0.100536	0.596907	0.550569	0.999969	1943.55	1710.89	1941.38	1864.34	2158.32	1810.88
1560	Tmem255b	126.851	0.222486	0.289849	0.767594	0.442729	0.999969	164.775	84.538	101.915	148.391	144.814	116.67
1561	Tmem255a	552.688	-0.018923	0.177838	-0.106406	0.91526	0.999969	510.207	655.17	503.581	483.017	477.093	687.058
1562	Tmem254	2065.1	-0.0346492	0.0840696	-0.412149	0.68023	0.999969	2103.36	2057.09	2109.24	2190.01	2046.24	1884.67
1563	Tmem252	20.2982	-1.55857	0.628337	-2.48047	0.013121	0.999969	37.7196	33.2114	19.9834	8.96319	4.95939	16.9521
1564	Tmem250	983.318	0.109641	0.108249	1.01286	0.311129	0.999969	975.746	926.899	935.222	975.992	942.283	1143.77
1565	Tmem248	2176.95	-0.186329	0.0957866	-1.94525	0.0517446	0.999969	2173.84	2246.3	2531.89	1872.31	2179.15	2058.18
1566	Tmem247	30.2656	-0.262138	0.516736	-0.507296	0.611947	0.999969	29.7786	43.2754	25.9784	39.8364	28.7644	13.9605
1567	Tmem245	1386.73	-0.00919008	0.0891714	-0.103061	0.917915	0.999969	1300.33	1470.36	1402.83	1386.31	1428.3	1332.24
1568	Tmem243	221.176	0.104252	0.162511	0.641508	0.521193	0.999969	213.414	209.332	216.82	231.051	237.059	219.38
1569	Tmem242	881.957	-0.112722	0.121864	-0.924986	0.354973	0.999969	915.197	909.79	924.231	830.589	975.015	736.918
1570	Tmem240	206.708	0.0447632	0.185053	0.241894	0.808862	0.999969	211.428	195.243	203.83	177.272	232.099	220.377
1571	Tmem238	231.182	-0.0954978	0.158691	-0.601784	0.547318	0.999969	244.185	235.499	236.803	229.059	225.156	216.388
1572	Tmem237	209.265	0.0368948	0.170466	0.216435	0.828649	0.999969	188.598	215.371	215.82	209.141	211.27	215.391
1573	Tmem234	359.052	0.0301983	0.142343	0.212151	0.831989	0.999969	390.1	320.037	355.704	368.487	368.978	351.008
1574	Tmem233	1705.04	0.0509149	0.0865461	0.588298	0.556332	0.999969	1620.95	1782.34	1621.65	1700.02	1835.96	1669.28
1575	Tmem231	340.883	-0.0416805	0.257756	-0.161706	0.871538	0.999969	371.24	380.421	285.762	197.19	377.905	432.777
1576	Tmem230	3296.78	0.0326135	0.0684202	0.476665	0.633601	0.999969	3224.03	3186.28	3368.2	3324.35	3229.55	3448.26
1577	Tmem229b	1764.24	-0.0948074	0.0960109	-0.987465	0.323415	0.999969	1883.99	1877.95	1704.58	1655.2	1587	1876.7
1578	Tmem229a	1688.65	-0.0857007	0.129875	-0.65987	0.509337	0.999969	1463.12	2007.78	1745.55	1849.41	1547.33	1518.71
1579	Tmem223	2370.06	-0.00937392	0.119564	-0.078401	0.937509	0.999969	2758.49	1988.66	2386.01	2525.63	2341.82	2219.73
1580	Tmem222	855.814	0.0132152	0.0964364	0.137036	0.891003	0.999969	837.772	882.617	835.305	868.434	822.266	888.489
1581	Tmem221	70.0113	0.289163	0.434539	0.665449	0.505763	0.999969	61.5425	86.5508	40.9659	56.7669	49.5939	124.648
1582	Tmem219	661.204	0.0207844	0.118455	0.175462	0.860716	0.999969	665.056	599.817	704.414	717.055	652.655	628.225
1583	Tmem218	629.949	0.0708363	0.109444	0.647238	0.517478	0.999969	639.248	579.689	624.48	674.231	631.826	630.219
1584	Tmem216	372.235	-0.0372724	0.14083	-0.264663	0.791269	0.999969	377.196	356.267	397.669	372.47	396.751	333.059
1585	Tmem215	28.9293	-0.858924	0.487299	-1.76262	0.0779644	0.999969	37.7196	31.1986	42.9642	11.9509	21.8213	27.9211
1586	Tmem214	488.726	0.0361698	0.125241	0.288802	0.772733	0.999969	526.089	478.042	443.631	494.967	481.06	508.563
1587	Tmem213	3.32464	-0.29583	1.21033	-0.24442	0.806906	0.999969	2.97786	3.01922	4.99584	2.98773	2.97563	2.99155
1588	Tmem212	53.365	-0.468137	0.334126	-1.40108	0.16119	0.999969	68.4909	61.3907	55.9534	40.8323	39.6751	53.8478
1589	Tmem209	447.63	0.0220396	0.135237	0.162969	0.870543	0.999969	393.078	470.998	468.61	466.086	463.207	423.802
1590	Tmem208	1469.8	-0.035592	0.0903498	-0.393936	0.693628	0.999969	1580.25	1370.72	1512.74	1408.22	1450.12	1496.77
1591	Tmem205	1476.58	0.0576907	0.085232	0.676866	0.498491	0.999969	1537.57	1368.71	1434.81	1524.74	1473.93	1519.71
1592	Tmem204	324.328	0.112011	0.152407	0.734948	0.462371	0.999969	311.683	286.825	336.72	314.708	372.946	323.087
1593	Tmem203	842.19	-0.0774991	0.107428	-0.721407	0.470659	0.999969	870.529	877.585	846.296	907.274	775.648	775.808
1594	Tmem201	152.002	0.332814	0.221297	1.50392	0.132601	0.999969	140.952	124.794	137.885	134.448	188.457	185.476
1595	Tmem200c	262.388	-0.0952653	0.16496	-0.577506	0.563598	0.999969	298.779	243.55	270.775	241.01	244.994	275.222
1596	Tmem200a	19.7475	0.81799	0.642269	1.27359	0.202808	0.999969	18.8598	4.02562	19.9834	24.8978	25.7888	24.9296
1597	Tmem199	2131.93	0.0528381	0.0814928	0.648377	0.516741	0.999969	2047.78	2149.68	2081.27	2291.59	2203.95	2017.3
1598	Tmem198b	197.234	0.108107	0.178207	0.606639	0.54409	0.999969	199.517	184.172	185.845	184.243	216.229	213.397
1599	Tmem198	208.36	0.122892	0.169266	0.72603	0.46782	0.999969	212.421	188.198	197.835	223.084	217.221	211.403
1600	Tmem196	333.411	-0.0891308	0.176704	-0.504407	0.613976	0.999969	336.499	300.915	393.672	350.56	266.815	352.005
1601	Tmem192	808.836	0.0502183	0.103401	0.485663	0.627206	0.999969	787.148	753.797	843.298	830.589	780.607	857.577
1602	Tmem189	1123.89	0.0504667	0.128469	0.392831	0.694444	0.999969	1220.92	892.681	1199	1127.37	1145.62	1157.73
1603	Tmem186	310.965	-0.0942184	0.171266	-0.550129	0.582231	0.999969	333.521	326.075	303.747	243.998	315.417	343.031
1604	Tmem185b	1161.6	-0.0654128	0.122088	-0.535785	0.592107	0.999969	1125.63	1281.15	1157.04	1308.63	1107.93	989.205
1605	Tmem185a	504.779	0.0190199	0.119884	0.158652	0.873943	0.999969	477.451	527.356	499.584	478.037	521.727	524.518
1606	Tmem184c	3306.03	0.0218456	0.0681714	0.320452	0.748626	0.999969	3163.48	3352.34	3327.23	3393.07	3217.65	3382.44
1607	Tmem184b	968.006	0.271714	0.120061	2.26313	0.0236277	0.999969	875.492	874.566	881.267	1016.82	934.348	1225.54
1608	Tmem183a	939.68	-0.0135485	0.0932687	-0.145263	0.884504	0.999969	963.835	974.2	894.256	924.205	950.218	931.368
1609	Tmem182	13.4298	-1.42378	0.903999	-1.57498	0.115262	0.999969	45.6606	6.03843	6.99418	7.96728	7.93502	5.98309
1610	Tmem181	402.494	0.0316366	0.133261	0.237404	0.812343	0.999969	392.085	394.511	407.661	423.262	429.483	367.96
1611	Tmem179b	638.252	-0.0743314	0.121594	-0.61131	0.540994	0.999969	693.842	589.753	680.434	657.301	634.801	573.38
1612	Tmem179	2536.77	0.0247283	0.0899711	0.274847	0.783433	0.999969	2519.27	2637.79	2388.01	2598.33	2320.99	2756.21
1613	Tmem178b	1084.73	-0.0408853	0.135425	-0.301903	0.762726	0.999969	931.079	1286.19	1083.1	968.025	1063.29	1176.67
1614	Tmem178a	202.3	-0.146564	0.175643	-0.834441	0.404033	0.999969	197.532	215.371	224.813	177.272	197.384	201.431
1615	Tmem177	159.287	0.0776892	0.252254	0.30798	0.758097	0.999969	118.122	163.038	183.847	166.317	127.952	196.445
1616	Tmem176b	11762.3	0.034128	0.109231	0.312438	0.754708	0.999969	10805.7	13181.9	10881.9	13593.2	11496.8	10614
1617	Tmem176a	6352.72	0.0459061	0.237651	0.193166	0.846829	0.999969	5503.09	7634.59	5617.32	7643.61	6748.73	4968.96
1618	Tmem174	18.5792	1.31766	0.65873	2.0003	0.0454679	0.999969	13.8967	3.01922	14.9875	25.8937	31.7401	21.938
1619	Tmem171	119.788	0.150268	0.220286	0.682149	0.495145	0.999969	123.085	103.66	113.905	130.464	127.952	119.662
1620	Tmem170b	18.1405	-0.737825	0.565018	-1.30584	0.191606	0.999969	16.8746	30.1922	20.9825	12.9468	13.8863	13.9605
1621	Tmem170a	323.348	-0.204238	0.143585	-1.42242	0.154904	0.999969	327.565	367.338	343.714	320.683	292.604	288.186
1622	Tmem17	770.038	-0.0393637	0.142309	-0.276608	0.782081	0.999969	669.027	839.342	833.306	647.342	779.615	851.593
1623	Tmem168	1079.27	-0.110758	0.105674	-1.04811	0.294587	0.999969	998.577	1176.49	1187.01	1080.56	986.918	1046.04
1624	Tmem167b	310.548	-0.115029	0.151756	-0.757985	0.44846	0.999969	304.735	364.319	299.751	297.777	299.547	297.16
1625	Tmem167a	4107.66	-0.13401	0.074684	-1.79436	0.0727559	0.999969	4326.84	4047.76	4520.24	3766.53	3886.17	4098.42
1626	Tmem165	1344.19	-0.0543438	0.099882	-0.54408	0.586387	0.999969	1279.49	1455.26	1373.86	1226.96	1435.25	1294.34
1627	Tmem164	1419	0.067894	0.087642	0.774674	0.438532	0.999969	1381.73	1453.25	1321.9	1382.32	1454.09	1520.7
1628	Tmem163	938.728	-0.00587498	0.124479	-0.0471965	0.962357	0.999969	891.374	994.328	936.221	885.364	835.161	1089.92
1629	Tmem161b	466.977	-0.0940979	0.133943	-0.702521	0.482354	0.999969	456.606	536.414	453.622	424.258	448.328	482.636
1630	Tmem161a	437.252	0.0762035	0.129854	0.586842	0.55731	0.999969	432.783	418.665	425.646	447.164	410.637	488.619
1631	Tmem160	1796.73	-0.0195546	0.0813835	-0.240278	0.810115	0.999969	1852.23	1729	1845.46	1833.47	1831.01	1689.23
1632	Tmem159	831.549	0.044784	0.18194	0.246148	0.805568	0.999969	1019.42	647.118	789.343	860.467	993.861	679.081
1633	Tmem158	174.011	-0.835848	0.336499	-2.48395	0.0129934	0.999969	199.517	286.825	182.848	151.378	162.668	60.8281
1634	Tmem151a	432.901	-0.0879411	0.173269	-0.507541	0.611775	0.999969	440.724	454.895	442.632	421.27	325.336	512.552
1635	Tmem150c	2897.14	0.00752151	0.0877146	0.0857498	0.931665	0.999969	2720.77	2912.54	3035.47	2792.53	2744.52	3177.02
1636	Tmem150a	205.352	-0.0520841	0.240153	-0.216879	0.828303	0.999969	268.008	200.275	158.868	163.329	208.294	233.341
1637	Tmem14c	2582.64	0.112357	0.0689882	1.62864	0.103389	0.999969	2573.87	2431.47	2440.97	2667.05	2665.17	2717.32
1638	Tmem14a	3323.49	0.0401447	0.0698245	0.574938	0.565333	0.999969	3279.62	3281.89	3270.28	3274.55	3562.82	3271.75
1639	Tmem147	1391.37	-0.0612685	0.0853896	-0.717517	0.473055	0.999969	1438.31	1352.61	1471.78	1419.17	1321.18	1345.2
1640	Tmem144	52.853	0.339857	0.343833	0.988435	0.322939	0.999969	36.727	46.2946	56.9526	61.7464	51.5776	63.8196
1641	Tmem143	500.096	-0.0613458	0.125864	-0.487396	0.625978	0.999969	493.333	521.318	517.569	458.119	541.565	468.676
1642	Tmem141	481.79	-0.0451518	0.116857	-0.386385	0.699212	0.999969	487.377	476.03	504.58	473.057	488.004	461.695
1643	Tmem140	329.493	-0.267581	0.194777	-1.37378	0.16951	0.999969	399.034	337.146	343.714	269.892	382.865	244.31
1644	Tmem139	7.95892	0.114095	1.10129	0.103602	0.917485	0.999969	13.8967	6.03843	2.99751	1.99182	19.8375	2.99155
1645	Tmem138	337.248	-0.209849	0.135143	-1.55279	0.120473	0.999969	369.255	350.229	365.696	320.683	303.514	314.112
1646	Tmem135	125.146	0.250813	0.222252	1.12851	0.259105	0.999969	106.21	122.781	113.905	153.37	124.977	129.634
1647	Tmem134	831.746	-0.123092	0.106316	-1.1578	0.246946	0.999969	896.337	786.002	919.235	771.831	812.347	804.726
1648	Tmem132e	825.141	0.118224	0.141514	0.835418	0.403482	0.999969	765.311	844.374	764.364	964.041	687.371	925.385
1649	Tmem132c	456.155	0.104188	0.147097	0.70829	0.478765	0.999969	474.473	457.914	386.678	415.295	484.036	518.535
1650	Tmem132a	857.863	0.0970343	0.145317	0.667741	0.504299	0.999969	865.566	809.15	812.324	1084.55	736.965	838.63
1651	Tmem131l	496.607	0.0941824	0.120752	0.779965	0.435411	0.999969	475.465	492.132	473.606	515.882	476.101	546.456
1652	Tmem131	734.555	0.0484145	0.107922	0.448606	0.653716	0.999969	734.54	744.74	687.428	689.17	775.648	775.808
1653	Tmem130	5509.07	-0.0130215	0.107992	-0.120579	0.904025	0.999969	4637.53	6159.2	5805.17	5303.22	5254.97	5894.34
1654	Tmem128	1585.06	-0.0943946	0.121819	-0.774878	0.438412	0.999969	1489.92	1472.37	1948.38	1442.08	1584.03	1573.55
1655	Tmem127	1963.91	0.0202272	0.0895048	0.22599	0.821209	0.999969	1942.56	1957.46	1950.38	2006.76	1788.35	2137.96
1656	Tmem126b	1942.3	-0.0892139	0.0759706	-1.17432	0.240266	0.999969	1919.73	2044.01	2043.3	1930.07	1830.01	1886.67
1657	Tmem126a	973.872	0.0317722	0.101929	0.31171	0.755261	0.999969	1029.35	918.848	941.217	1003.88	1034.53	915.413
1658	Tmem123	640.547	-0.174262	0.125464	-1.38894	0.164852	0.999969	608.477	742.727	686.429	596.55	649.68	559.419
1659	Tmem121b	65.3015	0.175979	0.369392	0.476403	0.633787	0.999969	59.5573	74.474	49.9584	47.8037	99.1877	60.8281
1660	Tmem121	220.413	-0.119081	0.199094	-0.598111	0.549766	0.999969	251.133	239.524	197.835	236.031	171.595	226.36
1661	Tmem120b	180.882	-0.154877	0.219074	-0.706962	0.47959	0.999969	187.605	202.287	181.849	213.125	134.895	165.532
1662	Tmem120a	281.408	-0.154517	0.163683	-0.944003	0.345168	0.999969	320.617	309.973	258.785	261.924	248.961	288.186
1663	Tmem119	97.9328	-0.546767	0.269626	-2.02787	0.0425731	0.999969	128.048	132.845	87.9268	75.6892	84.3096	78.7774
1664	Tmem117	1524.47	-0.0215849	0.0870472	-0.247967	0.80416	0.999969	1435.33	1523.7	1648.63	1521.75	1501.7	1515.72
1665	Tmem116	24.0859	0.173551	0.473689	0.366383	0.71408	0.999969	26.8008	20.1281	20.9825	23.9018	27.7726	24.9296
1666	Tmem115	652	0.192957	0.115644	1.66854	0.0952081	0.999969	628.329	555.536	641.466	686.182	662.574	737.915
1667	Tmem110	456.459	-0.0802323	0.137365	-0.58408	0.559166	0.999969	534.03	427.722	445.629	444.176	428.491	458.704
1668	Tmem11	820.338	0.003688	0.111864	0.0329686	0.9737	0.999969	849.684	765.874	842.299	806.687	900.624	756.861
1669	Tmem109	857.902	0.0761403	0.128416	0.592921	0.553234	0.999969	936.042	692.407	877.27	860.467	883.763	897.464
1670	Tmem108	75.2749	-0.0245702	0.29097	-0.0844425	0.932705	0.999969	80.4023	62.3971	84.9293	82.6606	63.4801	77.7802
1671	Tmem107	387.136	0.166896	0.149711	1.11479	0.264942	0.999969	367.27	370.357	356.703	377.45	477.093	373.943
1672	Tmem106c	40.8922	0.538955	0.406603	1.32551	0.185003	0.999969	24.8155	39.2498	35.9701	41.8282	40.667	62.8225
1673	Tmem106b	1821.74	-0.081277	0.0773689	-1.05051	0.293482	0.999969	1831.39	1937.33	1850.46	1841.44	1743.72	1726.12
1674	Tmem106a	442.247	0.311123	0.193165	1.61065	0.107255	0.999969	334.513	339.159	510.575	493.972	555.451	419.814
1675	Tmem101	440.022	0.297336	0.1466	2.02821	0.0425391	0.999969	447.672	331.107	405.662	487.996	479.077	488.619
1676	Tmem100	391.268	-0.0408822	0.258064	-0.158419	0.874127	0.999969	484.399	218.39	487.594	425.254	366.003	365.966
1677	Tmeff1	877.349	0.118657	0.144996	0.818347	0.413159	0.999969	883.433	948.034	692.424	1039.73	879.795	820.681
1678	Tmed9	3243.58	-0.0082835	0.0763275	-0.108526	0.913579	0.999969	3418.59	3097.71	3242.3	3388.09	3237.49	3077.3
1679	Tmed8	1268.32	-0.103319	0.106154	-0.973297	0.330405	0.999969	1211.99	1459.29	1269.94	1154.26	1202.16	1312.29
1680	Tmed7	3739.37	-0.102383	0.099393	-1.03009	0.30297	0.999969	3826.55	3747.85	4041.64	3698.81	4007.18	3114.2
1681	Tmed6	6.65508	-0.444327	0.950866	-0.467287	0.640295	0.999969	2.97786	8.05124	11.99	6.97137	5.95126	3.98873
1682	Tmed5	123.353	-6.14548e-05	0.29748	-0.000206585	0.999835	0.999969	79.4097	128.82	161.865	120.505	144.814	104.704
1683	Tmed4	1994.25	0.1605	0.0950604	1.6884	0.0913351	0.999969	1814.51	1801.47	2034.31	2296.57	2055.17	1963.45
1684	Tmed3	1074.41	-0.0154417	0.0933478	-0.165421	0.868612	0.999969	1102.8	1030.56	1107.08	1126.37	1016.67	1063
1685	Tmed2	2941	0.0344948	0.0732207	0.471107	0.637564	0.999969	2848.82	2864.23	3004.5	3055.45	3059.94	2813.05
1686	Tmed10	2468.05	-0.0584747	0.0962963	-0.607237	0.543694	0.999969	2431.92	2439.53	2682.77	2383.21	2681.04	2189.81
1687	Tmed1	284.692	0.0221776	0.151121	0.146754	0.883326	0.999969	282.897	290.851	273.772	308.732	287.644	264.253
1688	Tmco6	395.808	0.0352055	0.13353	0.263652	0.792048	0.999969	404.989	354.255	413.656	408.323	397.743	395.881
1689	Tmco5a	32.7057	1.43708	0.653492	2.19908	0.0278725	0.999969	19.8524	13.0833	19.9834	10.955	49.5939	82.7661
1690	Tmco4	98.365	-0.113093	0.253592	-0.445966	0.655622	0.999969	111.174	87.5572	107.91	104.571	96.2121	82.7661
1691	Tmco3	1835.55	-0.0139751	0.108567	-0.128723	0.897577	0.999969	1796.64	1917.2	1819.49	1612.38	1766.53	2101.06
1692	Tmco1	3319.88	-0.0868156	0.0716028	-1.21246	0.225336	0.999969	3303.44	3410.71	3545.05	3240.69	3074.82	3344.55
1693	Tmcc3	1327.85	-0.0732498	0.0914462	-0.801015	0.423123	0.999969	1282.47	1324.43	1477.77	1278.75	1299.36	1304.31
1694	Tmcc2	1200.08	-0.0844946	0.187037	-0.451753	0.651447	0.999969	923.138	1087.92	1694.59	1143.31	1085.11	1266.42
1695	Tmcc1	197.121	0.261691	0.183259	1.42798	0.153298	0.999969	162.79	197.255	177.852	208.145	202.343	234.338
1696	Tmc8	35.3858	-0.0203854	0.455398	-0.0447638	0.964296	0.999969	42.6827	39.2498	24.9792	25.8937	49.5939	29.9155
1697	Tmc6	262.28	0.0496445	0.275764	0.180025	0.857133	0.999969	219.369	335.133	218.818	207.149	207.302	385.909
1698	Tmc4	65.7969	0.0802545	0.336394	0.238573	0.811437	0.999969	55.5868	61.3907	74.9376	59.7546	90.2608	52.8506
1699	Tmbim7	13.3053	0.353929	0.679421	0.520927	0.602418	0.999969	5.95573	17.1089	11.99	12.9468	14.8782	16.9521
1700	Tmbim6	4613.85	0.0509722	0.0645288	0.789913	0.429578	0.999969	4673.26	4323.52	4600.17	4669.82	4677.69	4738.61
1701	Tmbim4	2694.3	0.0572469	0.0780707	0.73327	0.463394	0.999969	2501.4	2745.47	2675.77	2868.22	2770.31	2604.64
1702	Tmbim1	1474.85	-0.0430185	0.0910745	-0.472343	0.636682	0.999969	1509.78	1416.01	1564.7	1477.93	1529.47	1351.18
1703	Tma16	280.472	0.0221249	0.17217	0.128506	0.897749	0.999969	252.126	328.088	254.788	290.806	260.864	296.163
1704	Tm9sf4	484.987	0.162102	0.14221	1.13988	0.254337	0.999969	433.775	458.921	480.6	506.918	444.361	585.346
1705	Tm9sf3	1113.4	0.0127038	0.0944027	0.13457	0.892952	0.999969	1145.48	1082.89	1097.09	1034.75	1171.41	1148.75
1706	Tm9sf2	4450.63	0.019009	0.0630711	0.30139	0.763117	0.999969	4341.72	4543.92	4378.36	4369.06	4596.36	4474.36
1707	Tm9sf1	1088.95	-0.0478251	0.0933203	-0.512483	0.608313	0.999969	1167.32	1029.55	1124.06	1089.53	1070.24	1053.02
1708	Tm7sf3	425.035	-0.277419	0.1589	-1.74588	0.0808322	0.999969	524.104	406.588	466.612	377.45	438.41	337.048
1709	Tm7sf2	1751.86	-0.0327406	0.0783695	-0.417772	0.676114	0.999969	1691.43	1782.34	1841.47	1705	1719.91	1771
1710	Tm6sf2	72.8157	-0.00677431	0.305001	-0.0222108	0.98228	0.999969	60.5499	76.4868	81.9318	58.7587	71.4152	87.752
1711	Tm6sf1	2680.22	-0.115926	0.0957702	-1.21046	0.226101	0.999969	2568.9	3129.92	2664.78	2527.62	2473.74	2716.32
1712	Tm4sf4	73.6131	0.169803	0.273471	0.620919	0.534653	0.999969	73.454	71.4548	62.9476	79.6728	77.3664	76.783
1713	Tm4sf20	49.5001	0.247036	0.343695	0.718767	0.472285	0.999969	52.6089	36.2306	46.9609	56.7669	50.5857	53.8478
1714	Tm4sf1	997.657	-0.300778	0.114633	-2.62384	0.00869456	0.999969	1175.26	1017.48	1111.08	949.103	946.251	786.777
1715	Tm2d3	2820.72	0.0324122	0.0708408	0.457536	0.647286	0.999969	2655.26	2872.28	2839.64	2876.19	2791.14	2889.83
1716	Tm2d2	2204.99	0.0303668	0.0744977	0.407621	0.683552	0.999969	2109.32	2187.92	2248.13	2311.51	2158.32	2214.74
1717	Tm2d1	1982.94	0.00820172	0.0945547	0.0867404	0.930878	0.999969	1893.92	1993.69	2044.3	1889.24	1861.75	2214.74
1718	Tlx3	40.7136	-0.232155	0.477082	-0.486613	0.626532	0.999969	47.6458	53.3395	30.9742	27.8855	60.5045	23.9324
1719	Tlx2	169.174	-0.25602	0.198438	-1.29018	0.19699	0.999969	195.546	163.038	193.839	137.436	166.635	158.552
1720	Tlr8	89.0474	-0.146652	0.333066	-0.440309	0.659713	0.999969	100.255	84.538	95.9202	94.6115	110.098	48.8619
1721	Tlr7	65.8024	-0.196994	0.358934	-0.548831	0.583122	0.999969	65.513	67.4291	77.9351	45.8119	90.2608	47.8647
1722	Tlr4	105.578	-0.230232	0.260762	-0.882918	0.37728	0.999969	88.3433	116.743	136.886	96.6033	104.147	90.7436
1723	Tlr2	81.2908	-0.272742	0.266609	-1.023	0.306306	0.999969	85.3654	89.5701	91.9235	83.6565	71.4152	65.814
1724	Tlr1	43.3945	-0.328555	0.358931	-0.91537	0.359997	0.999969	45.6606	51.3267	47.9601	44.816	36.6995	33.9042
1725	Tlnrd1	330.54	0.256759	0.187985	1.36585	0.171988	0.999969	308.705	335.133	259.784	443.18	329.303	307.132
1726	Tln2	363.674	-0.014226	0.143307	-0.0992698	0.920924	0.999969	363.299	376.396	356.703	332.634	347.157	405.853
1727	Tln1	594.434	0.0206648	0.126162	0.163795	0.869892	0.999969	636.27	578.683	555.538	552.73	578.264	665.12
1728	Tlk2	924.656	-0.0454167	0.0964862	-0.470707	0.63785	0.999969	890.381	956.085	971.192	953.086	892.689	884.5
1729	Tlk1	1622.22	0.00467743	0.0805629	0.0580593	0.953701	0.999969	1558.41	1688.75	1611.66	1575.53	1625.69	1673.27
1730	Tle6	18.2615	0.310008	0.670608	0.462279	0.643881	0.999969	14.8893	8.05124	25.9784	22.9059	27.7726	9.97182
1731	Tle5	757.026	-0.0414379	0.123926	-0.334376	0.738096	0.999969	789.134	664.227	850.292	738.965	787.55	711.988
1732	Tle4	1018.61	0.0808064	0.106243	0.760583	0.446906	0.999969	1024.38	1044.65	901.25	996.906	1014.69	1129.81
1733	Tle3	717.154	-0.0697385	0.127727	-0.545996	0.585069	0.999969	746.451	722.599	734.389	814.655	659.598	625.233
1734	Tle2	184.929	0.0697953	0.200252	0.348537	0.727437	0.999969	201.502	153.98	185.845	203.166	165.643	199.436
1735	Tle1	1061	0.0361568	0.0906538	0.398845	0.690007	0.999969	1022.4	1040.62	1080.1	1127.37	1035.52	1060
1736	Tlcd5	160.543	0.358975	0.221036	1.62406	0.104364	0.999969	109.188	156.999	155.87	168.309	196.392	176.501
1737	Tlcd4	2352.1	-0.108282	0.0937822	-1.15461	0.24825	0.999969	2221.49	2468.71	2630.81	2291.59	2101.79	2398.22
1738	Tlcd3b	2460.84	-0.124052	0.112646	-1.10126	0.270785	0.999969	2562.95	2643.83	2492.93	2368.27	1983.75	2713.33
1739	Tlcd3a	719.722	-0.129055	0.19031	-0.678132	0.497688	0.999969	749.429	625.984	880.267	684.19	865.909	512.552
1740	Tlcd1	306.578	-0.00422064	0.153484	-0.0274988	0.978062	0.999969	323.594	269.717	327.727	302.757	295.579	320.095
1741	Tkt	4153.48	0.0280204	0.063956	0.438119	0.6613	0.999969	4014.16	4206.77	4118.57	4302.33	4205.56	4073.49
1742	Tkfc	104.808	0.181653	0.266365	0.68197	0.495258	0.999969	105.218	81.5188	107.91	94.6115	136.879	102.71
1743	Tk2	382.815	0.0549432	0.142887	0.384521	0.700593	0.999969	352.38	396.524	377.686	419.278	346.165	404.856
1744	Tk1	134.75	0.0747375	0.258132	0.289533	0.772174	0.999969	132.019	138.884	122.898	109.55	184.489	120.659
1745	Tjp3	2.82659	-0.17741	1.30985	-0.135444	0.892261	0.999969	2.97786	4.02562	1.99834	2.98773	2.97563	1.99436
1746	Tjp2	784.495	-0.150744	0.0991212	-1.5208	0.128309	0.999969	815.934	803.111	857.286	754.9	762.754	712.985
1747	Tjp1	2297.14	0.0108854	0.0938615	0.115973	0.907674	0.999969	2303.87	2128.55	2432.98	2424.05	2408.28	2085.11
1748	Tjap1	251.933	0.0658824	0.160235	0.411161	0.680955	0.999969	252.126	254.62	231.807	236.031	273.758	263.256
1749	Tirap	179.006	-0.191865	0.194403	-0.986945	0.32367	0.999969	183.635	192.223	196.836	156.358	194.408	150.574
1750	Tiprl	626.195	-0.382211	0.176829	-2.16147	0.0306588	0.999969	827.846	576.67	721.4	496.959	466.182	668.112
1751	Tipin	64.6686	0.178022	0.33583	0.530096	0.596045	0.999969	52.6089	79.506	49.9584	54.7751	76.3745	74.7887
1752	Tiparp	1094.61	0.0176288	0.106636	0.165318	0.868694	0.999969	1046.22	1028.55	1189.01	1071.6	1197.2	1035.07
1753	Tinf2	357.736	-0.0691276	0.17716	-0.390198	0.69639	0.999969	405.982	347.21	345.712	275.867	405.678	365.966
1754	Tinagl1	313.158	0.00836995	0.172037	0.0486519	0.961197	0.999969	309.698	362.306	264.78	280.847	338.23	323.087
1755	Tinag	9.64666	-0.00625071	0.795893	-0.00785371	0.993734	0.999969	6.94835	10.0641	11.99	6.97137	5.95126	15.9549
1756	Timp4	261.989	0.0926858	0.272267	0.340423	0.733538	0.999969	245.177	274.749	240.8	171.297	239.042	400.867
1757	Timp3	6630.03	0.019636	0.0945996	0.207569	0.835565	0.999969	6549.31	6312.17	6893.26	7223.34	7032.41	5769.7
1758	Timp2	5881.45	-0.0298898	0.110508	-0.270476	0.786794	0.999969	6164.18	5228.27	6434.64	6079.04	6387.69	4994.88
1759	Timp1	3022.78	0.0278216	0.0995589	0.279448	0.779901	0.999969	3046.35	3128.91	2805.66	3299.45	3202.77	2653.5
1760	Timmdc1	1178.81	-0.131957	0.0892295	-1.47885	0.13918	0.999969	1274.53	1181.52	1241.97	1160.24	1144.63	1069.98
1761	Timm9	888.295	0.0179725	0.0916883	0.196018	0.844596	0.999969	889.388	883.624	875.272	919.225	886.738	875.526
1762	Timm8b	6613.98	0.0214298	0.0588751	0.363987	0.715868	0.999969	6609.86	6475.21	6609.5	6698.49	6830.07	6460.74
1763	Timm8a2	39.6496	0.421744	0.56638	0.74463	0.456495	0.999969	63.5277	24.1537	13.9884	40.8323	62.4883	32.907
1764	Timm8a1	599.117	-0.045704	0.141594	-0.322782	0.746861	0.999969	523.111	676.304	626.479	531.816	654.639	582.354
1765	Timm50	507.762	0.0188266	0.117842	0.159761	0.873069	0.999969	477.451	528.363	507.578	515.882	526.687	490.614
1766	Timm44	165.845	0.109213	0.300924	0.362925	0.716661	0.999969	196.539	196.249	85.9285	156.358	183.497	176.501
1767	Timm29	3308.88	0.0771203	0.0682227	1.13042	0.258299	0.999969	3329.25	3247.67	3084.43	3375.14	3344.61	3472.19
1768	Timm22	1020.03	-0.178064	0.106812	-1.66708	0.0954991	0.999969	967.805	1088.93	1192.01	944.123	976.999	950.314
1769	Timm21	709.046	-0.0525228	0.104433	-0.502933	0.615011	0.999969	683.916	722.599	759.368	676.223	716.135	696.033
1770	Timm17a	2816.89	0.0404276	0.0842707	0.479735	0.631416	0.999969	2848.82	2772.65	2710.74	2908.06	2597.73	3063.34
1771	Timm13	4496.7	0.0195767	0.0689831	0.283789	0.776572	0.999969	4572.01	4425.16	4401.34	4709.66	4267.06	4604.99
1772	Timm10b	788.405	-0.0063148	0.0979687	-0.0644573	0.948606	0.999969	798.067	781.977	790.342	747.929	807.388	804.726
1773	Timm10	2996.56	0.0438121	0.0826082	0.53036	0.595862	0.999969	3093.01	2763.59	2996.51	2856.27	3038.12	3231.87
1774	Timeless	65.6699	-0.307742	0.325787	-0.944612	0.344857	0.999969	62.5351	76.4868	78.9343	68.7178	65.4639	41.8816
1775	Tigd5	71.8048	-0.0201261	0.297793	-0.0675844	0.946117	0.999969	69.4835	78.4996	68.9426	85.6483	71.4152	56.8394
1776	Tigd3	88.767	0.0699142	0.304739	0.229423	0.81854	0.999969	79.4097	80.5124	99.9168	106.562	61.4964	104.704
1777	Tigar	1146.54	0.0145854	0.0956464	0.152493	0.878798	0.999969	1097.84	1156.36	1168.03	1141.31	1075.19	1240.49
1778	Tifab	33.0935	-0.284096	0.461775	-0.615226	0.538405	0.999969	35.7344	50.3203	22.9809	31.8691	33.7238	23.9324
1779	Tifa	624.034	0.135848	0.104941	1.29451	0.195488	0.999969	580.683	605.856	597.503	671.244	640.753	648.168
1780	Tie1	113.864	0.0242399	0.303803	0.0797881	0.936406	0.999969	122.092	109.698	106.911	140.423	68.4395	135.617
1781	Ticam1	80.7412	0.112295	0.281048	0.399559	0.689481	0.999969	81.3949	74.474	76.936	72.7015	103.155	75.7858
1782	Tiam1	444.577	0.0616465	0.133303	0.462455	0.643755	0.999969	404.989	416.652	483.598	445.172	439.402	477.65
1783	Tial1	939.859	0.0561858	0.0966008	0.581629	0.560817	0.999969	913.211	980.239	871.275	973.004	970.056	931.368
1784	Tia1	249.983	0.0164827	0.157956	0.10435	0.916892	0.999969	243.192	264.685	237.802	239.018	250.945	264.253
1785	Thyn1	571.391	-0.00134553	0.107615	-0.0125031	0.990024	0.999969	564.801	574.657	575.521	558.706	573.305	581.357
1786	Thy1	7955.65	0.042219	0.0897574	0.470367	0.638093	0.999969	7528.04	8486.01	7503.75	8155.51	7270.46	8790.16
1787	Thumpd3-as1	595.249	-0.138158	0.117513	-1.17568	0.239722	0.999969	660.093	563.587	647.461	566.673	581.24	552.439
1788	Thumpd3	1274.75	0.0626883	0.0886019	0.707528	0.479238	0.999969	1322.17	1247.94	1171.03	1286.72	1295.39	1325.25
1789	Thumpd2	115.412	-0.0738021	0.254583	-0.289894	0.771897	0.999969	100.255	148.948	105.912	114.53	101.171	121.656
1790	Thumpd1	1436.41	-0.0324868	0.0829776	-0.391513	0.695418	0.999969	1406.54	1484.45	1466.78	1373.36	1400.53	1486.8
1791	Thtpa	1464.62	-0.0197542	0.111435	-0.177271	0.859295	0.999969	1557.42	1507.59	1358.87	1389.29	1320.19	1654.32
1792	Thsd7a	1530.64	-0.0423524	0.0961846	-0.440324	0.659702	0.999969	1561.39	1598.17	1499.75	1671.14	1406.48	1446.91
1793	Thsd4	571.687	0.272212	0.122131	2.22885	0.0258237	0.999969	559.838	515.279	478.602	582.608	661.582	632.213
1794	Thrsp	54.8772	-0.0767336	0.343166	-0.223605	0.823065	0.999969	46.6532	64.4099	57.9518	50.7914	43.6426	65.814
1795	Thrb	479.175	-0.0613411	0.123625	-0.496187	0.619762	0.999969	467.524	469.991	530.558	483.017	453.288	470.67
1796	Thrap3	1727.22	0.0525744	0.0895067	0.587379	0.556949	0.999969	1721.2	1636.41	1729.56	1738.86	1630.65	1906.61
1797	Thra	466.86	-0.157431	0.130578	-1.20565	0.227952	0.999969	504.251	483.074	489.593	390.397	469.158	464.687
1798	Thpo	17.9549	-0.889936	0.719149	-1.23748	0.215907	0.999969	22.8303	26.1665	20.9825	3.98364	25.7888	7.97746
1799	Thop1	206.749	0.0875163	0.246943	0.354399	0.72304	0.999969	208.45	179.14	213.822	179.264	164.652	295.166
1800	Thoc7	3265.54	-0.0110724	0.0773569	-0.143134	0.886185	0.999969	3195.25	3415.74	3223.32	3343.27	3392.22	3023.46
1801	Thoc6	388.725	0.0072661	0.133108	0.0545881	0.956467	0.999969	384.144	380.421	398.668	358.528	395.759	414.828
1802	Thoc5	982.623	0.000128309	0.0960871	0.00133534	0.998935	0.999969	1011.48	951.053	985.18	916.238	1020.64	1011.14
1803	Thoc3	390.307	-0.122199	0.129663	-0.942431	0.345972	0.999969	381.166	422.69	416.653	365.499	378.897	376.935
1804	Thoc2	529.257	-0.207817	0.111129	-1.87004	0.0614776	0.999969	565.794	566.606	569.526	503.931	480.069	489.616
1805	Thoc1	612.991	0.0731913	0.11435	0.640062	0.522132	0.999969	550.905	625.984	615.488	659.293	607.029	619.25
1806	Thnsl2	300.275	0.0374902	0.166501	0.225165	0.821851	0.999969	330.543	277.768	280.766	337.614	263.839	311.121
1807	Thnsl1	202.935	0.109903	0.214604	0.512121	0.608566	0.999969	175.694	175.114	234.805	203.166	178.538	250.293
1808	Thg1l	211.086	0.103043	0.185835	0.554485	0.579247	0.999969	202.495	206.313	201.832	231.051	181.514	243.312
1809	Them5	15.6234	-0.313982	0.689005	-0.455704	0.648603	0.999969	19.8524	17.1089	14.9875	24.8978	10.9106	5.98309
1810	Them4	459.617	0.0937132	0.164105	0.571055	0.567962	0.999969	367.27	513.267	453.622	487	523.711	412.833
1811	Theg	31.7564	0.496734	0.549216	0.904441	0.365762	0.999969	27.7934	39.2498	11.99	48.7996	21.8213	40.8845
1812	Thbs4	1433.99	0.378679	0.634868	0.596469	0.550862	0.999969	1248.72	1106.04	1385.85	1099.49	3079.78	684.067
1813	Thbs3	168.297	-0.0199659	0.212043	-0.0941599	0.924982	0.999969	198.524	151.967	157.869	143.411	182.505	175.504
1814	Thbs2	195.722	-0.143525	0.209851	-0.683938	0.494015	0.999969	226.318	188.198	201.832	184.243	224.164	149.577
1815	Thbd	526.122	0.0281434	0.26413	0.106551	0.915145	0.999969	667.041	369.351	526.562	423.262	778.624	391.893
1816	Thap7	385.019	0.0675814	0.14125	0.478451	0.632329	0.999969	390.1	345.197	392.673	368.487	380.881	432.777
1817	Thap4	447.044	-0.0658519	0.135585	-0.485687	0.627189	0.999969	487.377	422.69	461.616	424.258	404.686	481.639
1818	Thap3	804.179	-0.0667198	0.109612	-0.608689	0.542731	0.999969	840.75	825.252	802.332	730.002	869.876	756.861
1819	Thap12	987.121	-0.133071	0.090119	-1.47662	0.139778	0.999969	1056.15	1022.51	1019.15	967.029	906.576	951.312
1820	Thap11	404.523	-0.13177	0.143299	-0.919545	0.35781	0.999969	412.93	376.396	479.601	398.364	373.938	385.909
1821	Thada	290.933	0.198375	0.242491	0.818071	0.413317	0.999969	327.565	233.486	251.79	391.393	206.31	335.053
1822	Th	68.7918	-0.0202666	0.290792	-0.0696943	0.944437	0.999969	69.4835	63.4035	74.9376	70.7096	75.3827	58.8337
1823	Tgs1	632.886	-0.0441439	0.103722	-0.425599	0.6704	0.999969	643.218	631.016	653.456	617.464	614.964	637.199
1824	Tgoln2	3796.93	-0.0104545	0.063813	-0.16383	0.869865	0.999969	3700.49	3900.83	3830.81	3770.52	3853.44	3725.47
1825	Tgm7l1	3.82039	0.374192	1.15849	0.323001	0.746695	0.999969	3.97048	2.01281	3.99667	3.98364	2.97563	5.98309
1826	Tgm4	38.5356	0.194851	0.416858	0.467429	0.640193	0.999969	47.6458	27.1729	32.9726	45.8119	31.7401	45.8704
1827	Tgm3	45.7239	-0.567773	0.485595	-1.16923	0.242311	0.999969	55.5868	43.2754	64.9459	56.7669	14.8782	38.8901
1828	Tgm2	870.781	-0.0288968	0.156304	-0.184876	0.853326	0.999969	858.617	745.746	1034.14	771.831	1029.57	784.782
1829	Tgm1	45.8091	0.204673	0.447563	0.457305	0.647452	0.999969	57.572	23.1473	46.9609	45.8119	65.4639	35.8986
1830	Tgif2	145.734	0.128585	0.206235	0.623487	0.532965	0.999969	130.033	130.833	156.869	158.35	155.725	142.597
1831	Tgif1	190.936	-0.109126	0.218447	-0.499551	0.617391	0.999969	187.605	165.05	241.799	206.153	189.449	155.56
1832	Tgfbrap1	179.262	0.136446	0.263207	0.518399	0.60418	0.999969	159.812	115.737	236.803	191.215	175.562	196.445
1833	Tgfbr3	57.0068	0.0856826	0.312297	0.274362	0.783806	0.999969	49.6311	58.3715	57.9518	58.7587	63.4801	53.8478
1834	Tgfbr2	4.48053	0.534298	1.10845	0.482021	0.629791	0.999969	4.96311	3.01922	2.99751	2.98773	8.92689	3.98873
1835	Tgfbr1	1311.5	-0.0741016	0.11204	-0.661383	0.508367	0.999969	1264.6	1430.1	1340.88	1425.15	1289.44	1118.84
1836	Tgfbi	3214.65	-0.206619	0.167117	-1.23637	0.21632	0.999969	4002.25	2549.22	3781.85	2786.56	3645.15	2522.87
1837	Tgfb3	302.342	0.089974	0.200318	0.449156	0.653319	0.999969	355.358	247.576	275.77	254.953	313.433	366.963
1838	Tgfb2	203.786	0.233855	0.208867	1.11964	0.262869	0.999969	185.62	226.441	149.875	217.108	200.359	243.312
1839	Tgfb1i1	858.667	0.0307191	0.138632	0.221588	0.824635	0.999969	825.861	852.425	870.276	759.88	788.542	1055.02
1840	Tgfb1	8.30972	0.109354	0.811569	0.134744	0.892814	0.999969	5.95573	6.03843	11.99	7.96728	7.93502	9.97182
1841	Tgfa	779.087	-0.0269372	0.136511	-0.197326	0.843573	0.999969	874.499	658.189	826.312	850.507	717.127	747.887
1842	Tg	36.7262	-0.123724	0.384139	-0.32208	0.747392	0.999969	42.6827	38.2434	33.9717	35.8528	36.6995	32.907
1843	Tfrc	3563.21	-0.0906035	0.0959709	-0.944073	0.345132	0.999969	3618.1	3638.15	3768.86	3606.19	2984.56	3763.36
1844	Tfr2	78.1441	-0.401618	0.301948	-1.33009	0.183489	0.999969	74.4466	78.4996	113.905	75.6892	59.5126	66.8112
1845	Tfpt	124.7	-0.330686	0.233078	-1.41877	0.155965	0.999969	131.026	137.877	147.877	103.575	95.2202	132.625
1846	Tfpi2	100.644	0.405021	0.323005	1.25392	0.209872	0.999969	88.3433	88.5636	82.931	114.53	159.692	69.8027
1847	Tfpi	1300.31	-0.0447526	0.153182	-0.292152	0.77017	0.999969	1504.81	1057.73	1398.84	1204.06	1517.57	1118.84
1848	Tfip11	352.803	0.00610714	0.134272	0.0454833	0.963722	0.999969	362.307	336.139	357.702	340.601	353.108	366.963
1849	Tfg	2400.52	-0.0296421	0.11603	-0.255469	0.798361	0.999969	2013.04	2636.78	2625.81	2562.48	2249.58	2315.46
1850	Tff3	87.4335	-0.348184	0.267183	-1.30317	0.192518	0.999969	91.3211	90.5765	111.907	81.6646	83.3177	65.814
1851	Tff2	36.5471	-0.163806	0.450683	-0.363462	0.71626	0.999969	50.6237	40.2562	24.9792	30.8732	45.6263	26.9239
1852	Tff1	43.3621	0.204397	0.379946	0.537963	0.590603	0.999969	37.7196	32.205	50.9576	38.8405	49.5939	50.8563
1853	Tfec	33.8855	0.193493	0.445818	0.434017	0.664276	0.999969	43.6753	28.1793	22.9809	43.8201	29.7563	34.9014
1854	Tfeb	219.637	0.112378	0.184821	0.608034	0.543165	0.999969	239.222	184.172	209.825	252.961	212.262	219.38
1855	Tfe3	801.758	0.0571049	0.135007	0.422977	0.672312	0.999969	821.89	842.361	693.423	718.051	797.469	937.351
1856	Tfdp2	508.286	-0.00459545	0.119065	-0.0385962	0.969212	0.999969	475.465	516.286	535.554	504.927	491.971	525.515
1857	Tfdp1	1332.52	-0.0064991	0.0886591	-0.0733044	0.941564	0.999969	1312.24	1332.48	1361.87	1361.41	1392.6	1234.51
1858	Tfcp2l1	87.5896	0.0980242	0.296281	0.330849	0.740759	0.999969	94.299	93.5957	65.9451	76.6851	81.3339	113.679
1859	Tfcp2	184.122	-0.063119	0.194874	-0.323897	0.746016	0.999969	212.421	180.147	171.857	202.17	168.619	169.521
1860	Tfb2m	665.322	0.134256	0.11852	1.13277	0.257309	0.999969	631.307	684.355	587.511	708.092	639.761	740.906
1861	Tfb1m	815.347	-0.0802633	0.122671	-0.654296	0.512921	0.999969	802.038	754.804	957.203	844.532	775.648	757.858
1862	Tfap4	257.758	-0.0495729	0.197342	-0.251203	0.801657	0.999969	230.288	243.55	312.74	218.104	298.555	243.312
1863	Tfap2e	39.2288	0.237235	0.419486	0.565538	0.571708	0.999969	32.7565	49.3139	25.9784	34.8569	50.5857	41.8816
1864	Tfap2c	5.31725	0.356392	0.989675	0.36011	0.718765	0.999969	3.97048	4.02562	5.99501	3.98364	5.95126	7.97746
1865	Tfap2b	26.238	0.0664916	0.537371	0.123735	0.901525	0.999969	33.7491	26.1665	16.9859	21.91	40.667	17.9493
1866	Tfap2a	66.8186	0.0374151	0.37139	0.100744	0.919754	0.999969	81.3949	76.4868	39.9667	75.6892	49.5939	77.7802
1867	Tfam	625.858	-0.164201	0.114639	-1.43233	0.152049	0.999969	692.849	627.997	663.448	591.571	630.834	548.45
1868	Tex49	28.7447	0.310165	0.545702	0.568378	0.569779	0.999969	22.8303	31.1986	22.9809	41.8282	40.667	12.9634
1869	Tex46	2.49178	-0.198626	1.4203	-0.139848	0.88878	0.999969	3.97048	3.01922	0.999168	1.99182	2.97563	1.99436
1870	Tex33	7.81985	-0.828398	1.01967	-0.81242	0.416551	0.999969	1.98524	8.05124	19.9834	3.98364	8.92689	3.98873
1871	Tex30	193.835	0.0267691	0.232529	0.115122	0.908349	0.999969	166.76	241.537	167.86	199.182	230.115	157.555
1872	Tex264	962.848	0.0159986	0.103975	0.15387	0.877713	0.999969	998.577	895.701	978.186	1042.72	900.624	961.283
1873	Tex261	593.029	-0.266846	0.119851	-2.22649	0.0259816	0.999969	594.58	654.163	694.422	528.828	512.8	573.38
1874	Tex2	1607.97	0.101665	0.0786147	1.29321	0.195938	0.999969	1519.7	1518.67	1615.66	1627.32	1674.29	1692.22
1875	Tex19.2	52.8164	0.50871	0.393328	1.29335	0.19589	0.999969	48.6384	29.1857	52.9559	82.6606	46.6182	56.8394
1876	Tex15	105.802	-0.298908	0.284664	-1.05004	0.2937	0.999969	80.4023	140.897	128.893	101.583	83.3177	99.7182
1877	Tex14	45.0539	-0.0826167	0.431321	-0.191543	0.8481	0.999969	35.7344	55.3523	47.9601	54.7751	52.5695	23.9324
1878	Tex101	8.97541	-0.220144	0.750579	-0.293298	0.769294	0.999969	9.92621	9.05765	9.99168	7.96728	7.93502	8.97464
1879	Tex10	460.634	-0.0494548	0.1277	-0.387274	0.698553	0.999969	442.709	517.292	445.629	455.131	448.328	454.715
1880	Tet3	365.243	0.0362992	0.148342	0.2447	0.806689	0.999969	392.085	331.107	358.701	352.552	345.173	411.836
1881	Tet2	460.015	-0.114618	0.124889	-0.917752	0.358749	0.999969	515.17	474.017	445.629	434.217	452.296	438.76
1882	Testin	18.1141	-0.14011	0.699092	-0.200417	0.841154	0.999969	23.8229	26.1665	6.99418	19.9182	23.8051	7.97746
1883	Tesmin	104.201	0.257624	0.342203	0.752841	0.451546	0.999969	81.3949	73.4676	129.892	90.6278	87.2852	162.541
1884	Tesk2	284.957	0.0732964	0.185707	0.394689	0.693073	0.999969	270.986	224.428	337.719	276.863	290.62	309.126
1885	Tesk1	261.715	0.087539	0.203205	0.430791	0.666621	0.999969	194.554	321.043	245.795	268.896	274.75	265.25
1886	Tesc	1864.22	0.0106161	0.0869383	0.122111	0.902811	0.999969	1830.39	1773.29	1968.36	1862.35	1763.56	1987.38
1887	Tes	2303.83	0.165992	0.121341	1.36798	0.17132	0.999969	1980.28	2626.72	1907.41	2455.91	2358.68	2493.95
1888	Tert	5.98276	0.992032	1.02128	0.97136	0.331369	0.999969	2.97786	6.03843	2.99751	13.9427	5.95126	3.98873
1889	Terf2ip	1473.53	0.0783629	0.0948948	0.825786	0.408925	0.999969	1424.41	1463.31	1412.82	1427.14	1439.21	1674.27
1890	Terf2	165.668	-0.0609356	0.202011	-0.301645	0.762923	0.999969	173.709	145.929	187.844	147.395	169.611	169.521
1891	Terf1	245.765	0.0428211	0.161316	0.265449	0.790663	0.999969	254.111	223.422	248.793	265.908	239.042	243.312
1892	Tepsin	450.516	0.0759741	0.125375	0.605974	0.544532	0.999969	451.643	417.658	446.628	474.053	430.475	482.636
1893	Tep1	578.14	0.0873508	0.11504	0.759307	0.447669	0.999969	578.698	577.677	525.563	618.46	607.029	561.413
1894	Tent5c	170.125	-0.0592291	0.371837	-0.159288	0.873442	0.999969	163.782	193.23	163.864	97.5992	295.579	106.698
1895	Tent5b	29.5756	-0.332341	0.49809	-0.66723	0.504625	0.999969	34.7417	30.1922	33.9717	29.8773	35.7076	12.9634
1896	Tent5a	169.632	-0.390535	0.29936	-1.30457	0.19204	0.999969	199.517	162.031	215.82	130.464	217.221	92.7379
1897	Tent4b	1345.92	-0.0718995	0.0882244	-0.814962	0.415094	0.999969	1300.33	1454.26	1383.85	1261.82	1333.08	1342.21
1898	Tent4a	574.1	0.123686	0.120218	1.02885	0.303551	0.999969	492.34	581.702	574.522	603.522	581.24	611.273
1899	Tent2	324.727	-0.319926	0.164249	-1.9478	0.0514385	0.999969	319.624	389.479	372.69	246.986	310.458	309.126
1900	Tenm4	265.494	-0.0629589	0.176329	-0.357054	0.721052	0.999969	234.259	293.87	285.762	226.072	267.807	285.194
1901	Tenm3	467.833	-0.133783	0.155359	-0.861119	0.389172	0.999969	417.893	489.113	561.533	422.266	413.613	502.58
1902	Tenm2	262.169	-0.23658	0.195989	-1.20711	0.227391	0.999969	318.631	227.448	304.746	213.125	279.709	229.352
1903	Ten1	531.832	0.108647	0.131042	0.8291	0.407048	0.999969	539.986	450.869	544.547	585.595	555.451	514.546
1904	Telo2	348.106	0.22712	0.133413	1.70238	0.0886851	0.999969	332.528	313.998	315.737	381.434	365.011	379.926
1905	Tekt5	2.82224	-0.876649	1.40785	-0.622685	0.533491	0.999969	6.94835	2.01281	1.99834	2.98773	0.991877	1.99436
1906	Tekt4	30.4631	-0.21609	0.796872	-0.271173	0.786258	0.999969	1.98524	45.2882	50.9576	37.8446	30.7482	15.9549
1907	Tekt3	337.753	-0.127889	0.254743	-0.502031	0.615645	0.999969	343.447	321.043	393.672	266.904	478.085	223.369
1908	Tekt2	31.8757	0.295369	0.548025	0.53897	0.589908	0.999969	41.6901	30.1922	13.9884	32.865	51.5776	20.9408
1909	Tekt1	68.7628	0.203365	0.342902	0.593069	0.553135	0.999969	62.5351	47.301	81.9318	56.7669	92.2446	71.7971
1910	Tek	572.391	-0.0836883	0.125512	-0.666776	0.504915	0.999969	571.75	588.747	606.495	587.587	593.143	486.625
1911	Tefm	245.804	0.147762	0.165728	0.891594	0.372611	0.999969	211.428	232.48	255.787	275.867	246.977	252.287
1912	Tef	631.74	0.101698	0.147275	0.69053	0.489861	0.999969	683.916	620.952	523.564	739.961	652.655	569.391
1913	Teddm1	8.13793	0.289286	0.802387	0.360531	0.71845	0.999969	8.93359	7.04484	5.99501	8.96319	10.9106	6.98027
1914	Tedc2	153.192	0.0198223	0.230264	0.0860849	0.931399	0.999969	168.746	121.775	165.862	175.28	129.936	157.555
1915	Tedc1	212.257	0.0634708	0.241551	0.262763	0.792733	0.999969	223.34	245.563	153.872	168.309	219.205	263.256
1916	Tecpr2	459.948	0.117335	0.140915	0.832663	0.405035	0.999969	403.004	496.158	424.647	447.164	464.199	524.518
1917	Tecpr1	544.561	0.229816	0.149387	1.5384	0.123951	0.999969	531.052	494.145	478.602	545.759	512.8	705.008
1918	Tec	318.966	-0.295005	0.205926	-1.43257	0.15198	0.999969	403.997	265.691	384.68	243.002	341.206	275.222
1919	Tead4	122.281	0.127798	0.253932	0.503277	0.61477	0.999969	115.144	88.5636	146.878	129.468	121.009	132.625
1920	Tead3	191.18	0.14709	0.231905	0.634266	0.525907	0.999969	206.465	156.999	180.849	224.08	232.099	146.586
1921	Tead2	201.219	-0.15638	0.191086	-0.818372	0.413145	0.999969	230.288	192.223	213.822	188.227	217.221	165.532
1922	Tead1	1785.81	-0.0663513	0.0927114	-0.715676	0.474192	0.999969	1829.4	1696.8	1954.37	1826.5	1789.35	1618.43
1923	Tdrp	1153.34	0.0134008	0.108253	0.123791	0.901481	0.999969	1072.03	1239.89	1132.06	1161.23	1050.4	1264.43
1924	Tdrkh	479.951	-0.0379819	0.132563	-0.286521	0.774479	0.999969	512.192	467.978	478.602	427.246	467.174	526.512
1925	Tdrd7	1648.93	0.0253393	0.0886561	0.285815	0.77502	0.999969	1502.83	1724.98	1675.61	1683.09	1599.9	1707.18
1926	Tdrd3	317.123	-0.0761364	0.143113	-0.532003	0.594724	0.999969	316.646	332.114	327.727	321.679	320.376	284.197
1927	Tdrd12	29.8193	-0.960035	0.564633	-1.70028	0.0890777	0.999969	27.7934	63.4035	26.9775	17.9264	11.9025	30.9126
1928	Tdrd1	54.4995	-0.111266	0.325555	-0.341772	0.732522	0.999969	65.513	50.3203	53.9551	46.8078	53.5614	56.8394
1929	Tdp2	648.347	-0.072116	0.105496	-0.683592	0.494233	0.999969	672.997	658.189	662.449	665.268	622.899	608.281
1930	Tdp1	386.052	0.15912	0.130781	1.21669	0.223723	0.999969	356.351	362.306	375.687	411.311	382.865	427.791
1931	Tdo2	219.999	0.268753	0.168005	1.59967	0.109672	0.999969	191.576	206.313	200.833	228.063	260.864	232.343
1932	Tdh	118.683	-0.0473737	0.232198	-0.204022	0.838336	0.999969	103.233	124.794	133.889	118.513	125.968	105.701
1933	Tdg	419.359	0.120184	0.139737	0.860072	0.389749	0.999969	379.181	452.882	373.689	411.311	441.385	457.707
1934	Tctn1	207.469	0.266509	0.217969	1.22269	0.221446	0.999969	163.782	231.473	169.859	199.182	209.286	271.234
1935	Tctex1d2	572.663	0.111103	0.114764	0.968099	0.332995	0.999969	539.986	526.35	585.513	619.456	566.362	598.309
1936	Tctex1d1	121.719	-0.0540581	0.248872	-0.217212	0.828043	0.999969	102.24	137.877	131.89	130.464	96.2121	131.628
1937	Tcta	1390.46	0.0531878	0.0893275	0.595425	0.551559	0.999969	1462.13	1321.41	1310.91	1378.34	1476.91	1393.06
1938	Tcrb	56.0507	-0.55219	0.341357	-1.61763	0.105742	0.999969	63.5277	73.4676	62.9476	56.7669	33.7238	45.8704
1939	Tcp11l2	1423.64	-0.0934356	0.0924169	-1.01102	0.312006	0.999969	1546.5	1393.87	1468.78	1385.31	1463.02	1284.37
1940	Tcp11l1	133.517	-0.018513	0.263097	-0.0703658	0.943903	0.999969	120.107	178.134	104.913	115.526	145.806	136.614
1941	Tcp11	15.7897	0.0238553	0.569972	0.0418534	0.966616	0.999969	14.8893	16.1025	15.9867	15.9346	15.87	15.9549
1942	Tcp1	5533.72	-0.010105	0.0612312	-0.16503	0.868921	0.999969	5444.53	5722.42	5492.43	5454.6	5657.67	5430.65
1943	Tcof1	245.675	0.00509127	0.172145	0.0295756	0.976406	0.999969	236.244	265.691	233.805	216.113	247.969	274.225
1944	Tcn2	1273.47	-0.0185414	0.0984245	-0.188382	0.850577	0.999969	1282.47	1191.58	1370.86	1357.43	1239.85	1198.61
1945	Tcirg1	240.848	0.323205	0.227809	1.41875	0.155971	0.999969	162.79	218.39	260.783	228.063	244.994	330.067
1946	Tchp	251.507	-0.0390419	0.163024	-0.239486	0.810729	0.999969	250.14	282.8	231.807	251.965	239.042	253.284
1947	Tchh	18.9324	0.402083	0.555234	0.724169	0.468962	0.999969	16.8746	11.0705	20.9825	17.9264	23.8051	22.9352
1948	Tcfl5	75.4877	0.0553035	0.324794	0.170273	0.864796	0.999969	51.6163	94.6021	75.9368	76.6851	89.2689	64.8168
1949	Tcf7l2	851.921	-0.107699	0.132605	-0.812178	0.41669	0.999969	887.403	858.464	905.247	954.082	823.258	683.07
1950	Tcf7l1	277.862	0.0108445	0.157534	0.0688393	0.945118	0.999969	276.941	274.749	278.768	304.749	285.661	246.304
1951	Tcf7	149.052	-0.0734481	0.200656	-0.366039	0.714336	0.999969	163.782	135.865	158.868	144.407	146.798	144.591
1952	Tcf4	2133.74	-0.111437	0.134545	-0.828248	0.40753	0.999969	2360.45	1863.86	2423.98	1918.12	2425.14	1810.88
1953	Tcf3	30.6156	0.493783	0.719507	0.68628	0.492536	0.999969	7.94097	58.3715	9.99168	27.8855	50.5857	28.9183
1954	Tcf25	7004.76	0.0189167	0.0579132	0.326638	0.743942	0.999969	6762.73	7030.75	7083.1	7093.87	7114.73	6943.38
1955	Tcf23	68.2936	0.268144	0.295793	0.906528	0.364657	0.999969	55.5868	58.3715	71.9401	65.7301	78.3583	79.7746
1956	Tcf21	24.4106	0.531634	0.507829	1.04688	0.295157	0.999969	25.8081	13.0833	20.9825	33.861	22.8132	29.9155
1957	Tcf20	442.78	-0.00153459	0.148574	-0.0103288	0.991759	0.999969	460.576	438.793	429.642	443.18	374.93	509.56
1958	Tcf19	211.941	-0.009413	0.190846	-0.0493225	0.960662	0.999969	181.65	231.473	224.813	224.08	226.148	183.481
1959	Tcf12	744.576	-0.109436	0.115511	-0.9474	0.343435	0.999969	755.385	739.708	823.315	777.806	724.07	647.171
1960	Tcerg1l	240.529	0.151331	0.195943	0.772322	0.439924	0.999969	209.443	240.531	233.805	229.059	217.221	313.115
1961	Tcerg1	1599.78	0.0483383	0.0866106	0.55811	0.576769	0.999969	1539.56	1676.67	1502.75	1589.47	1584.03	1706.18
1962	Tceanc2	503.556	-0.047773	0.126831	-0.376666	0.706422	0.999969	530.06	473.01	532.557	491.98	459.239	534.49
1963	Tceal9	3724.68	-0.0326123	0.0799373	-0.407974	0.683293	0.999969	3837.47	3622.05	3840.8	3579.3	4000.24	3468.2
1964	Tceal8	1582.64	-0.0100353	0.0987499	-0.101623	0.919056	0.999969	1539.56	1463.31	1761.53	1651.22	1502.69	1577.54
1965	Tceal5	358.774	0.201887	0.16927	1.19269	0.232991	0.999969	353.373	313.998	333.722	369.483	321.368	460.698
1966	Tceal1	1391.1	-0.0760219	0.0984854	-0.771911	0.440167	0.999969	1321.18	1469.35	1492.76	1237.92	1421.36	1404.03
1967	Tcea3	257.849	-0.0392852	0.182382	-0.215401	0.829455	0.999969	302.749	236.505	244.796	273.875	270.782	218.383
1968	Tcea2	933.392	-0.0581693	0.126058	-0.461451	0.644475	0.999969	975.746	1032.57	848.294	905.283	810.364	1028.09
1969	Tcea1	33.4587	-0.51577	0.515037	-1.00142	0.316623	0.999969	17.8672	49.3139	50.9576	23.9018	22.8132	35.8986
1970	Tcap	111.313	-1.0761	0.499991	-2.15223	0.0313791	0.999969	307.713	55.3523	89.9252	71.7055	77.3664	65.814
1971	Tcam1	20.9154	0.269827	0.577001	0.467637	0.640045	0.999969	26.8008	16.1025	13.9884	18.9223	33.7238	15.9549
1972	Tcaim	566.638	0.201508	0.190537	1.05758	0.290247	0.999969	510.207	565.6	505.579	793.741	448.328	576.371
1973	Tcaf1	1114.44	0.121861	0.0941153	1.29481	0.195387	0.999969	1036.3	1074.84	1091.09	1076.58	1184.3	1223.54
1974	Tc2n	363.561	-0.158429	0.134998	-1.17356	0.240571	0.999969	368.262	405.581	376.686	362.511	333.271	335.053
1975	Tbxas1	118.483	0.0787701	0.217111	0.36281	0.716747	0.999969	118.122	112.717	114.904	128.472	121.009	115.673
1976	Tbxa2r	47.0198	-0.19805	0.42263	-0.468615	0.639345	0.999969	68.4909	39.2498	42.9642	38.8405	30.7482	61.8253
1977	Tbx4	6.99953	-0.00937734	1.14469	-0.00819205	0.993464	0.999969	1.98524	14.0897	4.99584	2.98773	1.98375	15.9549
1978	Tbx3	165.298	0.288484	0.223207	1.29245	0.1962	0.999969	173.709	133.852	138.884	156.358	170.603	218.383
1979	Tbx2	106.867	0.133335	0.282819	0.471449	0.63732	0.999969	112.166	108.692	84.9293	144.407	84.3096	106.698
1980	Tbx19	62.004	0.125069	0.411966	0.303592	0.761439	0.999969	35.7344	47.301	94.921	58.7587	57.5289	77.7802
1981	Tbx18	164.435	-0.304752	0.323934	-0.940783	0.346816	0.999969	196.539	134.858	213.822	107.558	228.132	105.701
1982	Tbx1	33.306	-0.562384	0.697203	-0.806629	0.41988	0.999969	36.727	68.4355	13.9884	13.9427	12.8944	53.8478
1983	Tbrg4	286.097	0.122815	0.186916	0.65706	0.511142	0.999969	257.089	300.915	263.78	329.646	233.091	332.062
1984	Tbr1	10.9474	0.991771	0.880655	1.12617	0.260092	0.999969	8.93359	8.05124	4.99584	5.97546	30.7482	6.98027
1985	Tbpl1	2101.51	0.0529809	0.0845602	0.626546	0.530957	0.999969	1943.55	2196.98	2048.3	2190.01	2021.45	2208.76
1986	Tbp	331.909	0.0441924	0.138474	0.319139	0.749621	0.999969	312.676	328.088	339.717	350.56	321.368	339.042
1987	Tbl3	535.16	0.0100899	0.132157	0.0763475	0.939143	0.999969	545.942	524.337	529.559	492.976	501.89	616.258
1988	Tbl2	341.968	0.00779499	0.142685	0.0546307	0.956433	0.999969	359.329	326.075	337.719	350.56	365.011	313.115
1989	Tbl1xr1	1260.95	0.119654	0.0999575	1.19705	0.231287	0.999969	1204.05	1261.03	1161.03	1338.5	1415.41	1185.65
1990	Tbl1x	1115.78	0.295943	0.152144	1.94516	0.051756	0.999969	1178.24	889.662	937.22	1213.02	1019.65	1456.88
1991	Tbkbp1	349.697	-0.0909759	0.151676	-0.599804	0.548637	0.999969	383.152	355.261	343.714	318.691	310.458	386.907
1992	Tbk1	1747.66	-0.0450088	0.0802224	-0.56105	0.574763	0.999969	1701.35	1873.93	1749.54	1756.79	1682.22	1722.13
1993	Tbcel	1171.36	0.0314251	0.0882746	0.355992	0.721846	0.999969	1141.51	1142.27	1192.01	1175.17	1133.72	1243.49
1994	Tbce	1688.05	-0.0381929	0.0858722	-0.444765	0.65649	0.999969	1621.94	1838.7	1670.61	1659.19	1620.73	1717.15
1995	Tbcd	2470.45	0.0962695	0.0883337	1.08984	0.275784	0.999969	2237.37	2640.81	2286.1	2633.19	2528.29	2496.94
1996	Tbccd1	564.578	-0.106091	0.181414	-0.5848	0.558682	0.999969	614.432	483.074	658.452	643.358	570.329	417.819
1997	Tbcc	803.578	-0.0257139	0.112373	-0.228826	0.819004	0.999969	828.839	788.015	815.321	753.904	743.908	891.481
1998	Tbcb	4368.92	0.0199574	0.0595691	0.335029	0.737603	0.999969	4372.5	4277.22	4366.37	4450.72	4392.03	4354.69
1999	Tbca	8069.06	-0.0115668	0.0735319	-0.157303	0.875006	0.999969	8181.18	8402.48	7720.57	8636.53	7772.35	7701.24
[truncated: 12,404 more rows]
